# Supplementary material for: Spatial transcriptomics on an expanded dataset at the brain-electrode interface: exploration of variability and identification of novel biomarkers
Source: Front Neurosci. 2026 Jun 15;20:1852774. doi: 10.3389/fnins.2026.1852774 (PMC13311015; doi:10.3389/fnins.2026.1852774)
Supplement: Supplementary file 1 [file Data_Sheet_1.zip]

Archive with 10 entries (9 files):
- Supplementary_tables/
- Supplementary_tables/Supplementary-Table-1_DEGs_1wkvs6wk_near.xlsx
- Supplementary_tables/Supplementary-Table-2-DEGS_1wk.xlsx
- Supplementary_tables/Supplementary-Table-3_DEGS_6wk.xlsx
- Supplementary_tables/Supplementary-Table-4_variance.xlsx
- Supplementary_tables/Supplementary-Table-5_CosinePearson_1wk.xlsx
- Supplementary_tables/Supplementary-Table-6_CosinePearson_6wk.xlsx
- Supplementary_tables/Supplementary-Table-7_JointNMF.xlsx
- Supplementary_tables/Supplementary-Table-9_DEGs_1wkvs6wk_far.xlsx
- Supplementary_tables/Supplementary_Table-8_SpotCounts.xlsx
