# Supplementary material for: Spatial transcriptomics on an expanded dataset at the brain-electrode interface: exploration of variability and identification of novel biomarkers
Source: Front Neurosci. 2026 Jun 15;20:1852774. doi: 10.3389/fnins.2026.1852774 (PMC13311015; doi:10.3389/fnins.2026.1852774)
Supplement: Supplementary file 1 [file Data_Sheet_1.zip › Supplementary_tables/Supplementary-Table-1_DEGs_1wkvs6wk_near.xlsx]

## Sheet: 1weeknear_vs_6weeknear
FeatureID	FeatureName	1week_near Average	1week_near Log2 Fold Change	1week_near P-Value	6week_near Average	6week_near Log2 Fold Change	6week_near P-Value
ENSRNOG00000014117	Hmox1	3.25507	3.77492	4.87e-06	0.231074	-3.77492	4.87e-06
ENSRNOG00000011483	S100a9	7.03027	4.47943	0.00171429	0.308099	-4.47943	0.00171429
ENSRNOG00000046699	Slpi	2.86077	4.09164	0.00248536	0.161052	-4.09164	0.00248536
ENSRNOG00000023546	Hspb1	4.11078	1.63609	0.00534429	1.31642	-1.63609	0.00534429
ENSRNOG00000021155	Ctsk	0.176176	-2.94715	0.0066462	1.41445	2.94715	0.0066462
ENSRNOG00000004649	Il1b	3.72487	3.77101	0.0066462	0.266086	-3.77101	0.0066462
ENSRNOG00000030021	Ccl6	1.4933	3.93521	0.0066462	0.0910293	-3.93521	0.0066462
ENSRNOG00000007159	Ccl2	2.03861	2.4346	0.0172991	0.371119	-2.4346	0.0172991
ENSRNOG00000047098	Hbb	46.0072	1.98567	0.0227099	11.5957	-1.98567	0.0227099
ENSRNOG00000029886	Hba-a1	45.2521	2.05346	0.0236448	10.8815	-2.05346	0.0236448
ENSRNOG00000064385	Ftl1	11.183	1.17473	0.0335603	4.94359	-1.17473	0.0335603
ENSRNOG00000010208	Timp1	1.36746	1.44638	0.0347834	0.49716	-1.44638	0.0347834
ENSRNOG00000007457	Serping1	0.89766	-1.40421	0.0376471	2.38777	1.40421	0.0376471
ENSRNOG00000034190	Ighm	0	-8.24507	0.0401175	2.53481	8.24507	0.0401175
ENSRNOG00000028043	Cxcl3	3.28862	3.35358	0.0476779	0.315101	-3.35358	0.0476779
ENSRNOG00000000394	Srgn	2.86916	2.51089	0.0493131	0.49716	-2.51089	0.0493131
ENSRNOG00000046663	Fcgr2a-ps1	1.30035	1.71127	0.106693	0.392126	-1.71127	0.106693
ENSRNOG00000002419	Plp1	18.4817	0.904206	0.111416	9.85917	-0.904206	0.111416
ENSRNOG00000049560	Glul	16.3005	0.774175	0.113206	9.51606	-0.774175	0.113206
ENSRNOG00000003220	H3f3b	1.53525	1.00096	0.113206	0.763245	-1.00096	0.113206
ENSRNOG00000010549	Tspo	1.30035	1.20431	0.114986	0.56018	-1.20431	0.114986
ENSRNOG00000022619	Fth1	97.4003	0.785036	0.168767	56.4451	-0.785036	0.168767
ENSRNOG00000016957	Igfbp2	1.60236	1.1158	0.173475	0.735236	-1.1158	0.173475
ENSRNOG00000005825	Lyz2	2.85238	-1.52852	0.182034	8.23465	1.52852	0.182034
ENSRNOG00000016156	Nptxr	1.40941	-0.85212	0.199457	2.54882	0.85212	0.199457
ENSRNOG00000065254	RT1-CE16	2.55875	1.25875	0.199457	1.06434	-1.25875	0.199457
ENSRNOG00000013916	Nefm	2.41613	0.966074	0.220819	1.2324	-0.966074	0.220819
ENSRNOG00000049829	AABR07060872.1	0.0419467	-7.67985	0.232083	10.3003	7.67985	0.232083
ENSRNOG00000000814	Fabp7	3.10406	0.94228	0.232083	1.61052	-0.94228	0.232083
ENSRNOG00000005871	Il1rn	1.14095	2.65635	0.258324	0.175056	-2.65635	0.258324
ENSRNOG00000006532	H3f3a	5.07555	0.916965	0.281964	2.68186	-0.916965	0.281964
ENSRNOG00000006019	G0s2	2.13928	2.08883	0.287878	0.49716	-2.08883	0.287878
ENSRNOG00000024705	Rarres2	1.03189	1.04302	0.317507	0.49716	-1.04302	0.317507
ENSRNOG00000002792	Cxcl2	2.29029	2.33442	0.328544	0.448144	-2.33442	0.328544
ENSRNOG00000006527	Slc6a1	0.729873	-0.836404	0.345182	1.30942	0.836404	0.345182
ENSRNOG00000012807	C1qa	5.46146	0.826122	0.371569	3.07399	-0.826122	0.371569
ENSRNOG00000017193	Lingo1	1.21646	-0.751094	0.374687	2.05166	0.751094	0.374687
ENSRNOG00000007390	Nfkbia	1.26679	1.62404	0.385259	0.406131	-1.62404	0.385259
ENSRNOG00000012749	C1qb	3.37252	0.799647	0.394331	1.93262	-0.799647	0.394331
ENSRNOG00000013313	Nceh1	0.595644	-0.847446	0.397266	1.07835	0.847446	0.397266
ENSRNOG00000006867	Etv1	1.24162	-0.765252	0.400429	2.11468	0.765252	0.400429
ENSRNOG00000027990	Crip1	0.520139	-1.17336	0.425532	1.18338	1.17336	0.425532
ENSRNOG00000006859	Insig1	0.704705	-0.815671	0.44819	1.2464	0.815671	0.44819
ENSRNOG00000011205	Ccl3	1.099	2.17386	0.476966	0.238077	-2.17386	0.476966
ENSRNOG00000010365	Syn1	1.85405	-0.691664	0.478529	2.99696	0.691664	0.478529
ENSRNOG00000015550	Ptgds	2.07217	-2.50215	0.481048	11.7638	2.50215	0.481048
ENSRNOG00000016164	Fcrl2	2.26512	0.906274	0.515766	1.20439	-0.906274	0.515766
ENSRNOG00000000853	Aif1	2.38257	0.713132	0.515766	1.44947	-0.713132	0.515766
ENSRNOG00000055089	Slc44a1	1.07384	0.778128	0.558056	0.6232	-0.778128	0.558056
ENSRNOG00000008431	Gabbr2	1.04028	-0.729658	0.563079	1.72956	0.729658	0.563079
ENSRNOG00000069588	ENSRNOG00000069588	2.2064	-0.685537	0.56513	3.55014	0.685537	0.56513
ENSRNOG00000024159	Fcer1g	3.00339	0.757909	0.571617	1.77157	-0.757909	0.571617
ENSRNOG00000014795	Nr2f1	0.671148	-0.750125	0.583349	1.13436	0.750125	0.583349
ENSRNOG00000014013	Map4k4	1.23323	0.740287	0.583349	0.735236	-0.740287	0.583349
ENSRNOG00000007400	Srebf2	1.05706	-0.677374	0.58652	1.69454	0.677374	0.58652
ENSRNOG00000021027	Dbp	0.729873	-0.733026	0.603859	1.21839	0.733026	0.603859
ENSRNOG00000050104	Clip3	1.32552	-0.661983	0.603859	2.10068	0.661983	0.603859
ENSRNOG00000000902	Hsph1	1.0235	-0.675249	0.603859	1.63853	0.675249	0.603859
ENSRNOG00000043451	Spp1	11.2417	1.05726	0.616121	5.39173	-1.05726	0.616121
ENSRNOG00000006471	Pvalb	1.76176	-0.737824	0.62894	2.94095	0.737824	0.62894
ENSRNOG00000016552	Hmgcs1	1.8121	-0.601747	0.644261	2.75188	0.601747	0.644261
ENSRNOG00000012062	Npc2	4.73159	0.632676	0.674923	3.04598	-0.632676	0.674923
ENSRNOG00000029450	Adgrb1	1.1829	-0.657588	0.674923	1.8696	0.657588	0.674923
ENSRNOG00000012840	Sparc	4.53025	0.603529	0.694635	2.97596	-0.603529	0.694635
ENSRNOG00000054352	Atp6ap1	0.671148	-0.686799	0.717137	1.08535	0.686799	0.717137
ENSRNOG00000007089	Lgmn	2.80204	0.646771	0.721955	1.78557	-0.646771	0.721955
ENSRNOG00000005176	Map7d2	0.813766	-0.688779	0.746425	1.31642	0.688779	0.746425
ENSRNOG00000050473	Rps27l	1.12417	0.691713	0.746425	0.693223	-0.691713	0.746425
ENSRNOG00000024349	Cbarp	1.35068	-0.615715	0.771355	2.07267	0.615715	0.771355
ENSRNOG00000020102	Sirt2	1.76176	0.604813	0.786056	1.15537	-0.604813	0.786056
ENSRNOG00000019560	Pde2a	0.939607	-0.628427	0.786056	1.45647	0.628427	0.786056
ENSRNOG00000023338	Tspan2	1.12417	0.706213	0.786056	0.686221	-0.706213	0.786056
ENSRNOG00000003198	Bmerb1	1.31713	-0.592284	0.786056	1.98864	0.592284	0.786056
ENSRNOG00000007151	Cdk14	1.01511	-0.655999	0.792569	1.60352	0.655999	0.792569
ENSRNOG00000012879	Fabp3	0.671148	-0.668183	0.792569	1.07134	0.668183	0.792569
ENSRNOG00000012804	C1qc	2.21479	0.708689	0.796055	1.35143	-0.708689	0.796055
ENSRNOG00000013391	Sorbs2	0.713094	-0.654832	0.796055	1.12736	0.654832	0.796055
ENSRNOG00000000638	Zfp365	1.40102	-0.596856	0.799075	2.12168	0.596856	0.799075
ENSRNOG00000050767	Nrn1	1.61914	-0.584277	0.817192	2.42978	0.584277	0.817192
ENSRNOG00000031579	LOC100363469	1.25001	0.667393	0.823633	0.784252	-0.667393	0.823633
ENSRNOG00000009982	Pnp	1.63592	0.616076	0.823633	1.06434	-0.616076	0.823633
ENSRNOG00000061544	Spock2	1.04028	-0.627211	0.823633	1.61052	0.627211	0.823633
ENSRNOG00000017496	Cnp	2.70976	0.592979	0.841325	1.79258	-0.592979	0.841325
ENSRNOG00000016516	Mbp	19.5052	0.496214	0.841634	13.8084	-0.496214	0.841634
ENSRNOG00000065867	AABR07015057.1	17.324	0.538363	0.886583	11.9108	-0.538363	0.886583
ENSRNOG00000011821	S100a4	2.89432	0.659959	0.89269	1.82759	-0.659959	0.89269
ENSRNOG00000036798	Dusp3	0.998332	-0.575823	0.900377	1.49148	0.575823	0.900377
ENSRNOG00000045844	Impact	1.35068	-0.551143	0.900377	1.98164	0.551143	0.900377
ENSRNOG00000001597	Atf2	0.704705	-0.626476	0.901996	1.09235	0.626476	0.901996
ENSRNOG00000018322	Picalm	1.3423	0.635474	0.917567	0.861277	-0.635474	0.917567
ENSRNOG00000011160	Sv2b	1.60236	-0.531323	0.923574	2.31774	0.531323	0.923574
ENSRNOG00000002835	Luc7l3	0.906049	-0.572975	0.929472	1.35143	0.572975	0.929472
ENSRNOG00000012906	Bcas1	1.33391	0.673791	0.94421	0.833268	-0.673791	0.94421
ENSRNOG00000062930	ENSRNOG00000062930	13.1881	0.537094	0.944901	9.07492	-0.537094	0.944901
ENSRNOG00000004026	Atp2b1	3.32218	0.51237	0.944901	2.32475	-0.51237	0.944901
ENSRNOG00000010263	Cldn11	1.94633	0.631087	0.946927	1.2534	-0.631087	0.946927
ENSRNOG00000020897	Prpf19	0.729873	-0.585596	0.968204	1.09935	0.585596	0.968204
ENSRNOG00000023226	S100a10	2.54197	0.517996	0.968204	1.77157	-0.517996	0.968204
ENSRNOG00000053272	Chi3l1	1.56881	0.574938	0.970237	1.05034	-0.574938	0.970237
ENSRNOG00000017079	Pgm2l1	0.956385	-0.553968	0.980545	1.40745	0.553968	0.980545
ENSRNOG00000050090	Slc6a17	0.729873	-0.576436	0.989552	1.09235	0.576436	0.989552
ENSRNOG00000047931	Tmsb4x	80.177	0.431568	0.989552	59.3651	-0.431568	0.989552
ENSRNOG00000009570	Pdxp	0.939607	-0.543119	0.989552	1.37244	0.543119	0.989552
ENSRNOG00000007369	Shisa4	0.704705	-0.635636	0.989552	1.09935	0.635636	0.989552
ENSRNOG00000002045	Anxa3	3.08728	0.528843	0.989552	2.13569	-0.528843	0.989552
ENSRNOG00000011826	Lzts1	0.654369	-0.637138	0.989552	1.02233	0.637138	0.989552
ENSRNOG00000016257	Cotl1	1.04028	0.685379	0.989552	0.644207	-0.685379	0.989552
ENSRNOG00000068039	ENSRNOG00000068039	25.6546	0.484451	0.989552	18.3109	-0.484451	0.989552
ENSRNOG00000046996	Pea15	2.48325	0.490079	0.989943	1.76457	-0.490079	0.989943
ENSRNOG00000017737	Dgkz	1.71143	-0.492219	0.998977	2.40877	0.492219	0.998977
ENSRNOG00000013190	Rnaset2	1.89599	0.569602	0.999673	1.27441	-0.569602	0.999673
ENSRNOG00000016356	Got1	1.08223	-0.0764306	1	1.14137	0.0764306	1
ENSRNOG00000016227	Glrx3	1.40102	-0.0971218	1	1.49848	0.0971218	1
ENSRNOG00000032699	Ttyh1	4.66448	-0.113568	1	5.04162	0.113568	1
ENSRNOG00000050445	Gde1	1.58559	0.163273	1	1.41445	-0.163273	1
ENSRNOG00000031947	LOC100361060	1.73659	-0.0520339	1	1.79958	0.0520339	1
ENSRNOG00000018117	Ndufv1	2.10573	-0.173357	1	2.37376	0.173357	1
ENSRNOG00000020358	Ptov1	0.922828	-0.175649	1	1.04334	0.175649	1
ENSRNOG00000046005	Scd2	8.56552	-0.137457	1	9.41103	0.137457	1
ENSRNOG00000027098	Sez6l2	1.09061	-0.307736	1	1.35143	0.307736	1
ENSRNOG00000068327	Pdcd5	1.53525	-0.0442329	1	1.58251	0.0442329	1
ENSRNOG00000025940	Mettl9	0.981553	-0.0582757	1	1.02233	0.0582757	1
ENSRNOG00000021153	Fkbp2	2.73493	-0.0780975	1	2.88493	0.0780975	1
ENSRNOG00000067799	Selenow	12.1226	0.217447	1	10.4123	-0.217447	1
ENSRNOG00000052256	Dact3	1.40102	-0.123716	1	1.52649	0.123716	1
ENSRNOG00000019497	Mrpl17	1.11578	0.067455	1	1.06434	-0.067455	1
ENSRNOG00000037897	Rps19	8.22995	0.0397231	1	7.99657	-0.0397231	1
ENSRNOG00000034075	Ube2ql1	1.31713	0.103103	1	1.22539	-0.103103	1
ENSRNOG00000018255	Clptm1	0.981553	-0.106531	1	1.05734	0.106531	1
ENSRNOG00000020412	Sf3b2	1.11578	-0.0327092	1	1.14137	0.0327092	1
ENSRNOG00000016923	Clptm1l	0.964775	-0.0730899	1	1.01533	0.0730899	1
ENSRNOG00000018761	Eif3c	1.2584	-0.43948	1	1.70855	0.43948	1
ENSRNOG00000014303	Lrp11	1.14934	-0.262079	1	1.37944	0.262079	1
ENSRNOG00000018454	Apoe	31.049	0.108974	1	28.7512	-0.108974	1
ENSRNOG00000029784	Pak1	1.73659	-0.411494	1	2.31074	0.411494	1
ENSRNOG00000020296	Atp5mk	9.10244	0.0104067	1	9.0259	-0.0104067	1
ENSRNOG00000019106	LOC100365810	7.36585	0.11961	1	6.77118	-0.11961	1
ENSRNOG00000017418	Rps3	8.51519	0.223684	1	7.28234	-0.223684	1
ENSRNOG00000067065	Capns1	1.60236	0.109007	1	1.48448	-0.109007	1
ENSRNOG00000014330	Pcmt1	1.45136	-0.217166	1	1.68754	0.217166	1
ENSRNOG00000020263	Atp1a3	2.05539	-0.326209	1	2.57683	0.326209	1
ENSRNOG00000012641	Sfr1	1.04028	-0.0700828	1	1.09235	0.0700828	1
ENSRNOG00000068445	Rplp2	9.63097	0.149956	1	8.66879	-0.149956	1
ENSRNOG00000015844	Snrpd2	2.39935	0.0972311	1	2.24072	-0.0972311	1
ENSRNOG00000021206	Plaat3	1.51847	0.315337	1	1.21839	-0.315337	1
ENSRNOG00000016611	Hras	1.30874	-0.234528	1	1.5405	0.234528	1
ENSRNOG00000023150	Gpi	1.12417	0.126116	1	1.02933	-0.126116	1
ENSRNOG00000042592	Rgs10	1.66109	0.302921	1	1.34443	-0.302921	1
ENSRNOG00000020235	Hnrnpl	1.59398	0.170847	1	1.41445	-0.170847	1
ENSRNOG00000021017	Car11	0.77182	-0.550816	1	1.13436	0.550816	1
ENSRNOG00000021035	Rpl18	6.19134	0.231678	1	5.26569	-0.231678	1
ENSRNOG00000012524	Zfp91	1.40941	-0.12827	1	1.5405	0.12827	1
ENSRNOG00000001488	Psmb1	2.98661	0.0208575	1	2.94095	-0.0208575	1
ENSRNOG00000020233	Rabac1	2.87755	0.081392	1	2.71687	-0.081392	1
ENSRNOG00000020982	LOC687780	12.3323	-0.242419	1	14.5717	0.242419	1
ENSRNOG00000014791	Peg3	1.55203	-0.0969053	1	1.65953	0.0969053	1
ENSRNOG00000014779	Pdcd4	1.099	0.163596	1	0.980315	-0.163596	1
ENSRNOG00000019453	Rps5	5.20978	0.235744	1	4.41842	-0.235744	1
ENSRNOG00000020206	Ctsd	4.79032	0.452841	1	3.49412	-0.452841	1
ENSRNOG00000062814	Cend1	1.62753	-0.343369	1	2.06566	0.343369	1
ENSRNOG00000016807	Oat	0.738262	-0.569294	1	1.09935	0.569294	1
ENSRNOG00000015865	Ap2s1	2.64264	0.0507817	1	2.54882	-0.0507817	1
ENSRNOG00000018007	Gtf2h5	1.29196	-0.259538	1	1.5475	0.259538	1
ENSRNOG00000054391	Snrpn	3.88427	-0.22534	1	4.53746	0.22534	1
ENSRNOG00000019578	Rps16	11.9129	0.20299	1	10.3353	-0.20299	1
ENSRNOG00000020746	Lin7b	1.51008	-0.124044	1	1.64553	0.124044	1
ENSRNOG00000017446	Ndufs8	1.96311	0.0478077	1	1.89761	-0.0478077	1
ENSRNOG00000016244	Mical2	0.755041	-0.518854	1	1.08535	0.518854	1
ENSRNOG00000014908	Sf3b5	1.19968	0.0888286	1	1.12736	-0.0888286	1
ENSRNOG00000017243	Bnip3	2.02183	-0.0367023	1	2.07267	0.0367023	1
ENSRNOG00000021103	Nrxn2	1.01511	-0.10513	1	1.09235	0.10513	1
ENSRNOG00000037580	Psmd8	1.27518	0.149819	1	1.14837	-0.149819	1
ENSRNOG00000068955	Rps13	8.43968	0.198428	1	7.34536	-0.198428	1
ENSRNOG00000049944	Slc25a22	1.01511	0.189491	1	0.889286	-0.189491	1
ENSRNOG00000020533	Htra1	0.864103	-0.25026	1	1.02933	0.25026	1
ENSRNOG00000018960	Syne1	0.973164	-0.500238	1	1.37944	0.500238	1
ENSRNOG00000029366	Prrt2	0.964775	-0.102434	1	1.03633	0.102434	1
ENSRNOG00000018850	Ttc9b	2.08895	0.0952549	1	1.95363	-0.0952549	1
ENSRNOG00000011282	Ppp2r1a	4.00172	-0.0739993	1	4.20835	0.0739993	1
ENSRNOG00000013009	Ldha	5.94805	0.021345	1	5.85388	-0.021345	1
ENSRNOG00000020615	Nap1l4	0.947996	-0.0981809	1	1.01533	0.0981809	1
ENSRNOG00000019529	Btbd1	0.981553	-0.233643	1	1.15537	0.233643	1
ENSRNOG00000020660	Cfl1	8.08733	0.0567948	1	7.7655	-0.0567948	1
ENSRNOG00000020495	Eif3k	1.28357	0.406599	1	0.966311	-0.406599	1
ENSRNOG00000019193	Stx1b	1.43458	-0.286525	1	1.75056	0.286525	1
ENSRNOG00000018390	Pld3	2.06378	-0.422236	1	2.76589	0.422236	1
ENSRNOG00000019666	Ubxn1	0.931217	-0.219294	1	1.08535	0.219294	1
ENSRNOG00000020527	Drap1	1.04028	-0.106379	1	1.12036	0.106379	1
ENSRNOG00000020595	Rps11	8.6578	0.232459	1	7.35937	-0.232459	1
ENSRNOG00000020618	Rpl13a	13.9095	0.141071	1	12.597	-0.141071	1
ENSRNOG00000012383	Ndufc2	2.89432	-0.173897	1	3.26305	0.173897	1
ENSRNOG00000018487	Slc3a2	1.14095	-0.235671	1	1.34443	0.235671	1
ENSRNOG00000020650	Slc17a7	4.23662	-0.398498	1	5.58079	0.398498	1
ENSRNOG00000018042	Mrpl48	1.24162	0.0516574	1	1.19738	-0.0516574	1
ENSRNOG00000017227	Ppme1	0.813766	-0.535927	1	1.18338	0.535927	1
ENSRNOG00000020851	Aplp1	4.14434	-0.342631	1	5.25169	0.342631	1
ENSRNOG00000018176	Rab6a	2.91949	-0.357558	1	3.7392	0.357558	1
ENSRNOG00000019873	B3gat3	0.989943	-0.0263377	1	1.00832	0.0263377	1
ENSRNOG00000018627	Plekhb1	1.32552	0.214085	1	1.14137	-0.214085	1
ENSRNOG00000014078	Ndufb8	3.07889	0.0818759	1	2.90593	-0.0818759	1
ENSRNOG00000012061	Prkcb	3.80037	-0.232111	1	4.46043	0.232111	1
ENSRNOG00000016770	Calm3	7.94471	-0.299586	1	9.76814	0.299586	1
ENSRNOG00000028746	Gsto1	1.95472	0.246475	1	1.64553	-0.246475	1
ENSRNOG00000015304	Tmem160	1.60236	-0.0691732	1	1.68054	0.0691732	1
ENSRNOG00000019973	Arl3	2.81882	-0.155213	1	3.13701	0.155213	1
ENSRNOG00000020075	Eef1g	3.40607	0.143004	1	3.08099	-0.143004	1
ENSRNOG00000001494	Napa	1.82888	0.0335407	1	1.78557	-0.0335407	1
ENSRNOG00000032677	Tssc4	5.16784	0.0849368	1	4.86656	-0.0849368	1
ENSRNOG00000016145	Strn4	0.855713	-0.254418	1	1.02233	0.254418	1
ENSRNOG00000010117	Eif3a	1.61075	-0.00677034	1	1.61752	0.00677034	1
ENSRNOG00000020845	Tyrobp	3.60742	0.417841	1	2.69587	-0.417841	1
ENSRNOG00000021125	Prdx5	3.50675	-0.128472	1	3.83023	0.128472	1
ENSRNOG00000018107	Zfand5	1.72821	0.0393512	1	1.68054	-0.0393512	1
ENSRNOG00000016411	Rps12	13.0035	0.418945	1	9.71212	-0.418945	1
ENSRNOG00000020941	Psenen	1.35068	-0.101836	1	1.44947	0.101836	1
ENSRNOG00000018553	Pitpnm1	0.788598	-0.361215	1	1.01533	0.361215	1
ENSRNOG00000020247	Cnih2	1.33391	-0.430546	1	1.79958	0.430546	1
ENSRNOG00000015670	Stx7	1.25001	0.147722	1	1.12736	-0.147722	1
ENSRNOG00000043328	Chmp2a	1.12417	0.0594448	1	1.07835	-0.0594448	1
ENSRNOG00000020299	Klc2	0.830545	-0.335795	1	1.05034	0.335795	1
ENSRNOG00000027514	Ube2m	3.27184	-0.171881	1	3.68318	0.171881	1
ENSRNOG00000024309	Cox6b1	2.22318	0.258754	1	1.8556	-0.258754	1
ENSRNOG00000070266	Ccdc85b	1.43458	-0.147872	1	1.58951	0.147872	1
ENSRNOG00000021102	Scn1b	2.73493	-0.211467	1	3.16502	0.211467	1
ENSRNOG00000013331	Sdha	1.96311	0.0163295	1	1.93962	-0.0163295	1
ENSRNOG00000021067	Fxyd7	0.864103	-0.398359	1	1.14137	0.398359	1
ENSRNOG00000021175	Otub1	1.07384	-0.0519472	1	1.11336	0.0519472	1
ENSRNOG00000020781	Tbcb	1.3423	-0.26831	1	1.61752	0.26831	1
ENSRNOG00000021338	Tmem132a	1.4178	-0.196042	1	1.62452	0.196042	1
ENSRNOG00000021202	Rtn3	5.17623	-0.221327	1	6.02894	0.221327	1
ENSRNOG00000063244	Mpeg1	1.40102	0.365669	1	1.08535	-0.365669	1
ENSRNOG00000018337	Caly	1.2584	0.0877674	1	1.18338	-0.0877674	1
ENSRNOG00000018237	Gstp1	1.83727	-0.295277	1	2.25472	0.295277	1
ENSRNOG00000019435	Psd	1.27518	-0.348045	1	1.62452	0.348045	1
ENSRNOG00000013971	Psat1	1.15773	0.290232	1	0.945304	-0.290232	1
ENSRNOG00000062531	Ndufs6l1	3.41446	-0.192942	1	3.90025	0.192942	1
ENSRNOG00000053659	C1h11orf58	1.04867	-0.348929	1	1.33743	0.348929	1
ENSRNOG00000019570	Gng3	1.54364	-0.47196	1	2.14269	0.47196	1
ENSRNOG00000018129	Ndufab1	2.06378	0.141032	1	1.8696	-0.141032	1
ENSRNOG00000018367	Taldo1	1.94633	0.553084	1	1.32343	-0.553084	1
ENSRNOG00000012415	Mpc1	2.72654	-0.0578541	1	2.83591	0.0578541	1
ENSRNOG00000016930	Ube2s	1.23323	0.229802	1	1.05034	-0.229802	1
ENSRNOG00000017127	Rpl28	8.14605	0.162586	1	7.26834	-0.162586	1
ENSRNOG00000018708	Ppp1ca	2.43291	0.0816852	1	2.29674	-0.0816852	1
ENSRNOG00000017751	Arl6ip1	1.42619	-0.111296	1	1.5405	0.111296	1
ENSRNOG00000019721	Ypel3	2.29868	-0.012998	1	2.31774	0.012998	1
ENSRNOG00000017822	Oga	0.889271	-0.442723	1	1.21139	0.442723	1
ENSRNOG00000058842	Sptbn2	2.09734	-0.304978	1	2.59083	0.304978	1
ENSRNOG00000058909	Rps9	6.77859	0.172235	1	6.00793	-0.172235	1
ENSRNOG00000060293	Ndufa3	2.43291	0.0556117	1	2.33875	-0.0556117	1
ENSRNOG00000017406	Atrnl1	1.11578	-0.0327092	1	1.14137	0.0327092	1
ENSRNOG00000015124	Gpam	1.01511	0.369312	1	0.784252	-0.369312	1
ENSRNOG00000019048	Sod2	4.43796	0.422906	1	3.30506	-0.422906	1
ENSRNOG00000019534	Ap2a2	1.46814	-0.353277	1	1.8766	0.353277	1
ENSRNOG00000048562	AC109542.1	1.11578	0.504664	1	0.784252	-0.504664	1
ENSRNOG00000061215	Crym	1.69465	0.339127	1	1.33743	-0.339127	1
ENSRNOG00000017158	Eif4g2	5.15945	0.143997	1	4.6635	-0.143997	1
ENSRNOG00000018020	Apbb1	2.02183	-0.0367023	1	2.07267	0.0367023	1
ENSRNOG00000069185	Tmem9b	1.08223	0.204306	1	0.938302	-0.204306	1
ENSRNOG00000013290	Nrip3	1.099	0.258754	1	0.917295	-0.258754	1
ENSRNOG00000036742	Uqcrc2	2.07217	-0.229994	1	2.42978	0.229994	1
ENSRNOG00000016343	Dkk3	1.60236	-0.29071	1	1.96063	0.29071	1
ENSRNOG00000018164	Spcs2	1.09061	0.0347888	1	1.06434	-0.0347888	1
ENSRNOG00000017241	Dpcd	1.3423	0.004708	1	1.33743	-0.004708	1
ENSRNOG00000020248	Ina	1.74498	0.139564	1	1.58251	-0.139564	1
ENSRNOG00000050585	Pgam1	4.8826	-0.106563	1	5.25169	0.106563	1
ENSRNOG00000015221	Eif3f	2.50841	0.0158971	1	2.4788	-0.0158971	1
ENSRNOG00000011745	Psma1	1.14095	0.227503	1	0.973313	-0.227503	1
ENSRNOG00000047988	Bola2	3.06211	0.0879529	1	2.87793	-0.0879529	1
ENSRNOG00000019430	Coro1a	1.46814	0.210391	1	1.26741	-0.210391	1
ENSRNOG00000012206	Dennd5a	2.32385	0.394701	1	1.76457	-0.394701	1
ENSRNOG00000018320	Rps15a	12.0807	0.114078	1	11.1476	-0.114078	1
ENSRNOG00000016863	Pnma8b	1.35907	-0.469334	1	1.88361	0.469334	1
ENSRNOG00000031859	RGD1562402	7.77692	-0.0494285	1	8.03858	0.0494285	1
ENSRNOG00000010146	Ndn	1.48491	0.0340473	1	1.44947	-0.0340473	1
ENSRNOG00000070574	Atp5mpl-ps1	2.68459	0.0421513	1	2.60484	-0.0421513	1
ENSRNOG00000015691	Inka2	0.964775	-0.231994	1	1.13436	0.231994	1
ENSRNOG00000016580	Rps23	15.0924	0.209897	1	13.0312	-0.209897	1
ENSRNOG00000066942	Cox6b1	1.85405	-0.0395877	1	1.90461	0.0395877	1
ENSRNOG00000016387	Rpl34	8.30545	0.167101	1	7.38737	-0.167101	1
ENSRNOG00000046947	Ak5	0.973164	-0.536218	1	1.41445	0.536218	1
ENSRNOG00000021157	Ctss	4.58058	-0.105281	1	4.92258	0.105281	1
ENSRNOG00000071119	ENSRNOG00000071119	2.76009	0.0628334	1	2.63985	-0.0628334	1
ENSRNOG00000067555	Sub1	5.63764	0.0275075	1	5.52478	-0.0275075	1
ENSRNOG00000011627	Zfr	2.39935	0.0927437	1	2.24772	-0.0927437	1
ENSRNOG00000011951	Plk2	0.855713	-0.385663	1	1.12036	0.385663	1
ENSRNOG00000018186	Lamtor5	1.06545	0.316239	1	0.854275	-0.316239	1
ENSRNOG00000020542	Krtcap2	1.10739	0.144111	1	1.00132	-0.144111	1
ENSRNOG00000011383	Ndufs4	1.52686	-0.0199624	1	1.5475	0.0199624	1
ENSRNOG00000049819	Dnajc19	1.14095	0.0899992	1	1.07134	-0.0899992	1
ENSRNOG00000011937	Sgtb	1.21646	-0.476234	1	1.69454	0.476234	1
ENSRNOG00000053086	Selenop	5.23495	0.317647	1	4.19435	-0.317647	1
ENSRNOG00000009057	Sec62	2.39096	-0.1924	1	2.73088	0.1924	1
ENSRNOG00000018285	Kcna2	0.973164	-0.21961	1	1.13436	0.21961	1
ENSRNOG00000020979	Psmb4	2.15606	-0.118036	1	2.33875	0.118036	1
ENSRNOG00000048342	Tbca	1.96311	0.107365	1	1.82059	-0.107365	1
ENSRNOG00000011076	Ank2	1.099	0.194623	1	0.959308	-0.194623	1
ENSRNOG00000054204	Gria2	3.44802	-0.278748	1	4.18034	0.278748	1
ENSRNOG00000010124	Trim2	2.30707	-0.0250393	1	2.34575	0.0250393	1
ENSRNOG00000016163	Slc1a3	4.58897	0.0690733	1	4.3694	-0.0690733	1
ENSRNOG00000021042	Psmd4	1.23323	0.058816	1	1.18338	-0.058816	1
ENSRNOG00000064545	Rpl37	15.3273	0.0179884	1	15.1179	-0.0179884	1
ENSRNOG00000009205	Lmo4	2.76009	-0.175824	1	3.116	0.175824	1
ENSRNOG00000011148	Ssr3	1.32552	0.196597	1	1.15537	-0.196597	1
ENSRNOG00000033134	Mef2c	1.16612	-0.583507	1	1.75056	0.583507	1
ENSRNOG00000011893	Rps3a	8.56552	0.0948012	1	8.01057	-0.0948012	1
ENSRNOG00000020386	Ash1l	1.39263	-0.0157536	1	1.40745	0.0157536	1
ENSRNOG00000019090	Cct3	1.14934	0.00972607	1	1.14137	-0.00972607	1
ENSRNOG00000012760	Chtop	0.77182	-0.430906	1	1.04334	0.430906	1
ENSRNOG00000012053	S100a16	2.29029	0.468042	1	1.65253	-0.468042	1
ENSRNOG00000011647	S100a6	2.41613	-0.188373	1	2.75188	0.188373	1
ENSRNOG00000038436	Bltp1	0.939607	-0.159472	1	1.05034	0.159472	1
ENSRNOG00000009990	Zranb2	1.06545	-0.303489	1	1.31642	0.303489	1
ENSRNOG00000016541	Enc1	4.82387	0.0932883	1	4.51645	-0.0932883	1
ENSRNOG00000030237	Cox7c	15.277	0.0300405	1	14.9428	-0.0300405	1
ENSRNOG00000013741	Ube2d3	1.98827	0.0874822	1	1.8696	-0.0874822	1
ENSRNOG00000019908	Lamtor2	1.96311	-0.226673	1	2.29674	0.226673	1
ENSRNOG00000010147	Pdcd10	1.2584	0.157308	1	1.12736	-0.157308	1
ENSRNOG00000064742	Atp5pb	3.89266	0.00349656	1	3.87925	-0.00349656	1
ENSRNOG00000039848	Taf9	1.43458	0.46585	1	1.03633	-0.46585	1
ENSRNOG00000012060	Gucy1b1	1.20807	0.012398	1	1.19738	-0.012398	1
ENSRNOG00000061058	Csde1	2.39935	0.0705137	1	2.28273	-0.0705137	1
ENSRNOG00000061213	Mrps36	1.099	0.074329	1	1.04334	-0.074329	1
ENSRNOG00000016912	Btf3	2.3658	0.28967	1	1.93262	-0.28967	1
ENSRNOG00000013507	Selenot	1.82049	0.108075	1	1.68754	-0.108075	1
ENSRNOG00000033064	Edil3	1.40941	0.0523027	1	1.35844	-0.0523027	1
ENSRNOG00000014654	C2h4orf3	1.4178	0.448976	1	1.03633	-0.448976	1
ENSRNOG00000017427	Pfn2	3.88427	-0.11928	1	4.21535	0.11928	1
ENSRNOG00000030019	Atp1a1	6.31718	-0.264975	1	7.58344	0.264975	1
ENSRNOG00000064945	Rbis	1.09061	0.434196	1	0.805259	-0.434196	1
ENSRNOG00000049075	Fabp5	2.9111	0.388814	1	2.21971	-0.388814	1
ENSRNOG00000011441	Tpd52	1.23323	0.0503545	1	1.19038	-0.0503545	1
ENSRNOG00000011949	Ndufb5	3.43963	0.0318551	1	3.36108	-0.0318551	1
ENSRNOG00000017428	Map1b	8.21317	-0.206555	1	9.46704	0.206555	1
ENSRNOG00000011705	Stmn2	5.70475	0.0120531	1	5.65082	-0.0120531	1
ENSRNOG00000016530	Nsa2	1.29196	0.0754464	1	1.22539	-0.0754464	1
ENSRNOG00000016961	Rps27	10.7048	0.276944	1	8.82284	-0.276944	1
ENSRNOG00000009629	Car2	1.87082	0.291321	1	1.52649	-0.291321	1
ENSRNOG00000011066	Marchf6	1.23323	-0.131706	1	1.35143	0.131706	1
ENSRNOG00000017441	Tpm3	2.01344	0.450544	1	1.47047	-0.450544	1
ENSRNOG00000009882	Ppp3ca	2.23157	-0.172404	1	2.51381	0.172404	1
ENSRNOG00000032922	Dclk1	3.85071	-0.134161	1	4.22236	0.134161	1
ENSRNOG00000025274	Hexb	1.85405	0.402118	1	1.40045	-0.402118	1
ENSRNOG00000019868	Psma5	1.36746	-0.013051	1	1.37944	0.013051	1
ENSRNOG00000043094	Oxct1	1.099	-0.376332	1	1.42846	0.376332	1
ENSRNOG00000031814	Sort1	1.97989	-0.174431	1	2.23372	0.174431	1
ENSRNOG00000066065	Basp1	6.54369	-0.190059	1	7.4574	0.190059	1
ENSRNOG00000070835	Ndufc1	2.69298	-0.0102423	1	2.70987	0.0102423	1
ENSRNOG00000010199	Glrb	1.19968	-0.0470548	1	1.2394	0.0470548	1
ENSRNOG00000011632	Cct5	2.01344	0.0894939	1	1.89061	-0.0894939	1
ENSRNOG00000043377	Fdps	1.71143	-0.337891	1	2.1637	0.337891	1
ENSRNOG00000021215	Rbm8a	1.04028	-0.0700828	1	1.09235	0.0700828	1
ENSRNOG00000031997	Ttll7	1.04028	-0.243068	1	1.2324	0.243068	1
ENSRNOG00000020279	Syt11	1.90438	-0.230284	1	2.23372	0.230284	1
ENSRNOG00000004978	Prkacb	2.90271	-0.247898	1	3.44511	0.247898	1
ENSRNOG00000020255	Sars1	1.03189	-0.0254548	1	1.05034	0.0254548	1
ENSRNOG00000015987	Rap1gds1	1.30874	-0.253981	1	1.5615	0.253981	1
ENSRNOG00000018798	Bcan	1.14095	0.437922	1	0.84027	-0.437922	1
ENSRNOG00000055257	Selenof	3.18795	0.0315009	1	3.116	-0.0315009	1
ENSRNOG00000010306	H2az1	2.74332	-0.013051	1	2.76589	0.013051	1
ENSRNOG00000018569	Ahcyl1	1.40941	-0.390215	1	1.84859	0.390215	1
ENSRNOG00000011559	Cnn3	1.79532	0.186768	1	1.57551	-0.186768	1
ENSRNOG00000011817	Rpl22l1	5.1175	0.292195	1	4.17334	-0.292195	1
ENSRNOG00000048617	Ensa	3.4648	-0.148422	1	3.83723	0.148422	1
ENSRNOG00000009276	Schip1	1.00672	0.16639	1	0.896288	-0.16639	1
ENSRNOG00000024845	Mrps21	1.09061	-0.0387403	1	1.12036	0.0387403	1
ENSRNOG00000010248	Serpini1	1.6527	-0.230831	1	1.93962	0.230831	1
ENSRNOG00000011653	Washc2c	1.07384	0.0801563	1	1.01533	-0.0801563	1
ENSRNOG00000043114	Tomm7	3.86749	-0.0290487	1	3.94227	0.0290487	1
ENSRNOG00000007234	Cyp51	0.939607	-0.460226	1	1.29542	0.460226	1
ENSRNOG00000012764	Agap3	1.01511	-0.380365	1	1.32343	0.380365	1
ENSRNOG00000071062	Ndufa5	4.18628	0.0322451	1	4.08931	-0.0322451	1
ENSRNOG00000031671	Rasgef1a	1.04867	0.202611	1	0.910293	-0.202611	1
ENSRNOG00000006975	Wasl	0.989943	-0.0362532	1	1.01533	0.0362532	1
ENSRNOG00000058785	Ccdc142	1.05706	0.453022	1	0.770248	-0.453022	1
ENSRNOG00000010601	Srpk2	1.25001	-0.273979	1	1.51249	0.273979	1
ENSRNOG00000005587	Suclg1	1.50169	-0.282816	1	1.82759	0.282816	1
ENSRNOG00000007356	Chmp3	1.4178	0.16035	1	1.26741	-0.16035	1
ENSRNOG00000007806	Arf5	2.63425	0.0226863	1	2.59083	-0.0226863	1
ENSRNOG00000010420	Sem1	3.08728	0.145986	1	2.7869	-0.145986	1
ENSRNOG00000010746	Rpl32	14.8827	0.0909072	1	13.9555	-0.0909072	1
ENSRNOG00000063021	Atp6v1fnb	2.87755	-0.00148215	1	2.87793	0.00148215	1
ENSRNOG00000008656	Snca	3.27184	-0.344541	1	4.15233	0.344541	1
ENSRNOG00000028896	A2m	1.24162	0.258754	1	1.03633	-0.258754	1
ENSRNOG00000030269	Atp2b2	1.76176	-0.112904	1	1.90461	0.112904	1
ENSRNOG00000012026	Psmc2	0.872492	-0.303125	1	1.07835	0.303125	1
ENSRNOG00000009956	Wnk1	1.04867	-0.164846	1	1.17638	0.164846	1
ENSRNOG00000005512	Ndufa4	13.6998	-0.0649392	1	14.3126	0.0649392	1
ENSRNOG00000014562	Hnrnpf	1.35068	0.418695	1	1.00832	-0.418695	1
ENSRNOG00000005695	Mgp	0.77182	-0.550816	1	1.13436	0.550816	1
ENSRNOG00000005890	Serbp1	2.76009	0.00302401	1	2.75188	-0.00302401	1
ENSRNOG00000064052	Kcna1	1.13256	0.591329	1	0.749241	-0.591329	1
ENSRNOG00000010048	C4h2orf81	1.27518	-0.24541	1	1.51249	0.24541	1
ENSRNOG00000007304	Herc3	1.13256	-0.145637	1	1.2534	0.145637	1
ENSRNOG00000007808	Nap1l5	1.90438	-0.396196	1	2.50681	0.396196	1
ENSRNOG00000005630	AABR07060778.1	4.65609	-0.0858297	1	4.93659	0.0858297	1
ENSRNOG00000056207	Capza2	1.67787	0.0089385	1	1.66654	-0.0089385	1
ENSRNOG00000011946	Ptn	8.33062	0.156511	1	7.4644	-0.156511	1
ENSRNOG00000049780	Sri	1.00672	-0.223263	1	1.17638	0.223263	1
ENSRNOG00000009236	Necap1	0.964775	-0.284145	1	1.17638	0.284145	1
ENSRNOG00000061684	Ndufa9	0.989943	-0.212751	1	1.14837	0.212751	1
ENSRNOG00000011905	Atp6v1e1	5.50341	-0.0767251	1	5.79786	0.0767251	1
ENSRNOG00000019556	Cd9	2.32385	0.495052	1	1.64553	-0.495052	1
ENSRNOG00000060594	Atn1	2.70137	-0.248206	1	3.20703	0.248206	1
ENSRNOG00000026528	Mrps33	1.14934	0.0363612	1	1.12036	-0.0363612	1
ENSRNOG00000017708	Pcbp1	1.95472	0.0630291	1	1.8696	-0.0630291	1
ENSRNOG00000013141	Eno2	4.00172	-0.118829	1	4.3414	0.118829	1
ENSRNOG00000019219	Vamp1	1.0235	0.0823271	1	0.966311	-0.0823271	1
ENSRNOG00000013816	Cmas	0.780209	-0.481278	1	1.09235	0.481278	1
ENSRNOG00000050578	Rheb	1.67787	-0.0674746	1	1.75756	0.0674746	1
ENSRNOG00000015630	Cct7	1.27518	-0.329349	1	1.60352	0.329349	1
ENSRNOG00000010474	Hmces	1.32552	0.214085	1	1.14137	-0.214085	1
ENSRNOG00000046345	Rpn1	1.58559	-0.060134	1	1.65253	0.060134	1
ENSRNOG00000012247	Rab7a	1.3423	0.113937	1	1.2394	-0.113937	1
ENSRNOG00000013000	Ldhb	4.31212	-0.271977	1	5.20267	0.271977	1
ENSRNOG00000010005	Ndufb2	4.68964	-0.0836386	1	4.9646	0.0836386	1
ENSRNOG00000018317	Aak1	1.64431	-0.248478	1	1.95363	0.248478	1
ENSRNOG00000015514	Bcat1	6.23328	-0.123929	1	6.78518	0.123929	1
ENSRNOG00000010239	Cnbp	2.96144	0.10065	1	2.75889	-0.10065	1
ENSRNOG00000014856	Etnk1	0.755041	-0.403377	1	1.00132	0.403377	1
ENSRNOG00000068364	Smim10l1	1.71143	-0.143915	1	1.89061	0.143915	1
ENSRNOG00000008218	Atp6v0e2	1.71143	-0.159798	1	1.91161	0.159798	1
ENSRNOG00000005310	Cul1	1.06545	-0.0173708	1	1.07835	0.0173708	1
ENSRNOG00000018630	LOC108351137	26.1915	-0.201308	1	30.0747	0.201308	1
ENSRNOG00000060350	Iqsec1	1.26679	-0.274679	1	1.53349	0.274679	1
ENSRNOG00000010452	Cycs-ps9	1.68626	-0.0660285	1	1.76457	0.0660285	1
ENSRNOG00000008816	Gpnmb	1.75337	-0.449066	1	2.39477	0.449066	1
ENSRNOG00000015290	Tpi1	5.86415	-0.140222	1	6.45608	0.140222	1
ENSRNOG00000015409	Usp5	1.0235	-0.23336	1	1.20439	0.23336	1
ENSRNOG00000060098	Ptms	3.09567	0.0690359	1	2.94795	-0.0690359	1
ENSRNOG00000016589	Mlf2	2.57553	-0.0854846	1	2.73088	0.0854846	1
ENSRNOG00000008465	Tmem176b	2.56714	0.371101	1	1.98164	-0.371101	1
ENSRNOG00000023708	Tmem176a	1.47652	0.0539338	1	1.42146	-0.0539338	1
ENSRNOG00000016704	Pcyox1	1.27518	-0.0612874	1	1.33043	0.0612874	1
ENSRNOG00000011944	Snx10	1.2584	-0.0106363	1	1.26741	0.0106363	1
ENSRNOG00000014508	Mgll	1.40102	-0.314713	1	1.74356	0.314713	1
ENSRNOG00000011175	Hnrnpa2b1	2.53358	-0.229391	1	2.96895	0.229391	1
ENSRNOG00000011814	Cbx3	1.30035	-0.210732	1	1.50548	0.210732	1
ENSRNOG00000053362	Gabarapl1	2.6007	-0.064102	1	2.71687	0.064102	1
ENSRNOG00000008393	Tax1bp1	2.13928	0.241945	1	1.80658	-0.241945	1
ENSRNOG00000012364	Prickle2	0.822156	-0.495594	1	1.16237	0.495594	1
ENSRNOG00000064090	Tmsb10	20.3358	0.0668524	1	19.3892	-0.0668524	1
ENSRNOG00000010284	St3gal5	1.06545	-0.192457	1	1.21839	0.192457	1
ENSRNOG00000055860	Arl8b	2.01344	-0.0762846	1	2.12168	0.0762846	1
ENSRNOG00000006818	Arl6ip5	1.14934	0.0274281	1	1.12736	-0.0274281	1
ENSRNOG00000010184	Brk1	2.08895	-0.115312	1	2.26173	0.115312	1
ENSRNOG00000007104	Itpr1	2.79365	-0.0956343	1	2.98296	0.0956343	1
ENSRNOG00000008994	Arpc4	1.74498	-0.0728062	1	1.83459	0.0728062	1
ENSRNOG00000016143	Gpr162	0.864103	-0.433124	1	1.16938	0.433124	1
ENSRNOG00000065122	Hypk	1.16612	0.0661085	1	1.11336	-0.0661085	1
ENSRNOG00000015294	Paxx	0.964775	-0.0927188	1	1.02933	0.0927188	1
ENSRNOG00000013102	Npdc1	1.77854	-0.072626	1	1.8696	0.072626	1
ENSRNOG00000033863	Ajm1	1.71982	-0.0490993	1	1.77857	0.0490993	1
ENSRNOG00000004783	Fam171b	1.6527	-0.236011	1	1.94663	0.236011	1
ENSRNOG00000007316	Idh3b	1.07384	-0.13941	1	1.18338	0.13941	1
ENSRNOG00000010170	Tubb4b	2.70137	0.0167151	1	2.66786	-0.0167151	1
ENSRNOG00000057817	Epb41l1	1.24162	-0.201558	1	1.42846	0.201558	1
ENSRNOG00000010607	Rnf208	0.755041	-0.403377	1	1.00132	0.403377	1
ENSRNOG00000004763	Sirpa	1.03189	-0.452386	1	1.41445	0.452386	1
ENSRNOG00000008452	Eid1	2.15606	-0.0787473	1	2.27573	0.0787473	1
ENSRNOG00000005256	Zc3h15	1.77854	0.199047	1	1.5475	-0.199047	1
ENSRNOG00000021269	Chgb	1.89599	-0.186161	1	2.15669	0.186161	1
ENSRNOG00000007518	Nckap1	3.88427	-0.0355502	1	3.97728	0.0355502	1
ENSRNOG00000005457	Lamp5	1.28357	-0.215927	1	1.49148	0.215927	1
ENSRNOG00000008810	Nsmf	2.29868	-0.0431	1	2.36676	0.0431	1
ENSRNOG00000025715	Dynlrb1	4.10239	-0.0261956	1	4.17334	0.0261956	1
ENSRNOG00000025443	Map1lc3a	3.39768	-0.307132	1	4.20135	0.307132	1
ENSRNOG00000042821	Cd59	1.51008	0.166142	1	1.34443	-0.166142	1
ENSRNOG00000045555	Romo1	1.77015	-0.330739	1	2.22672	0.330739	1
ENSRNOG00000005884	Emc7	1.23323	-0.055355	1	1.28141	0.055355	1
ENSRNOG00000005195	Cst3	68.7675	0.112128	1	63.5384	-0.112128	1
ENSRNOG00000021259	Prnp	6.7702	0.0809147	1	6.39305	-0.0809147	1
ENSRNOG00000007512	Srp14	2.14767	0.0844691	1	2.02365	-0.0844691	1
ENSRNOG00000014480	Sys1	1.47652	0.1872	1	1.29542	-0.1872	1
ENSRNOG00000024852	Tmx4	1.13256	-0.319119	1	1.41445	0.319119	1
ENSRNOG00000036971	Smim26	1.48491	0.112435	1	1.37244	-0.112435	1
ENSRNOG00000058586	Tyro3	1.30035	-0.338487	1	1.64553	0.338487	1
ENSRNOG00000047611	Top1	1.05706	0.181349	1	0.931299	-0.181349	1
ENSRNOG00000010945	Ywhab	4.36246	-0.082429	1	4.61448	0.082429	1
ENSRNOG00000005284	Itpka	0.76343	-0.456089	1	1.05034	0.456089	1
ENSRNOG00000014272	Rpl35	16.4599	0.220318	1	14.1095	-0.220318	1
ENSRNOG00000005184	Nop10	2.15606	0.135555	1	1.96063	-0.135555	1
ENSRNOG00000005719	Emc4	1.4178	-0.0392146	1	1.45647	0.0392146	1
ENSRNOG00000014268	Abca2	1.05706	-0.0379639	1	1.08535	0.0379639	1
ENSRNOG00000004810	Plcb1	1.45136	-0.412045	1	1.93262	0.412045	1
ENSRNOG00000022586	Cdk9	1.22484	0.182302	1	1.07835	-0.182302	1
ENSRNOG00000005924	Dstn	2.37418	0.137038	1	2.15669	-0.137038	1
ENSRNOG00000016272	Edf1	2.5168	-0.10754	1	2.70987	0.10754	1
ENSRNOG00000015857	Ctsa	2.49164	0.273351	1	2.05866	-0.273351	1
ENSRNOG00000007542	Scg5	7.06383	0.0195897	1	6.96024	-0.0195897	1
ENSRNOG00000008744	Cops2	1.14934	0.279815	1	0.945304	-0.279815	1
ENSRNOG00000016488	Pltp	1.28357	0.571344	1	0.861277	-0.571344	1
ENSRNOG00000015396	Sptan1	3.32218	-0.334663	1	4.18735	0.334663	1
ENSRNOG00000025580	LOC679539	1.79532	0.0527502	1	1.72956	-0.0527502	1
ENSRNOG00000018111	Slc12a5	1.53525	-0.2945	1	1.88361	0.2945	1
ENSRNOG00000017123	B2m	15.9817	0.264822	1	13.2833	-0.264822	1
ENSRNOG00000006037	Snap25	22.3073	-0.217345	1	25.9013	0.217345	1
ENSRNOG00000070974	Rpl7a	6.84571	0.242948	1	5.77686	-0.242948	1
ENSRNOG00000000168	Gatm	1.01511	0.475245	1	0.728234	-0.475245	1
ENSRNOG00000016459	Eif3j	1.04867	0.0862864	1	0.987317	-0.0862864	1
ENSRNOG00000016357	Golm2	1.14095	0.0348576	1	1.11336	-0.0348576	1
ENSRNOG00000005018	Scn2a	0.838935	-0.500887	1	1.19038	0.500887	1
ENSRNOG00000049484	Atp9a	1.33391	-0.320185	1	1.66654	0.320185	1
ENSRNOG00000015420	Stxbp1	1.58559	-0.414565	1	2.11468	0.414565	1
ENSRNOG00000011732	Psmb7	2.38257	0.27402	1	1.96763	-0.27402	1
ENSRNOG00000010150	Strbp	0.989943	-0.186279	1	1.12736	0.186279	1
ENSRNOG00000018294	Hspa5	1.87921	0.0172524	1	1.8556	-0.0172524	1
ENSRNOG00000009862	Olfm1	7.3239	-0.444477	1	9.9572	0.444477	1
ENSRNOG00000009552	Serinc3	2.60909	0.286768	1	2.13569	-0.286768	1
ENSRNOG00000010217	Prrc2b	0.89766	-0.186031	1	1.02233	0.186031	1
ENSRNOG00000010235	Pkig	0.947996	-0.212137	1	1.09935	0.212137	1
ENSRNOG00000016220	Rpl12	6.88765	0.0303562	1	6.73617	-0.0303562	1
ENSRNOG00000017295	Sh3glb2	1.4933	-0.152248	1	1.65953	0.152248	1
ENSRNOG00000007998	Ssb	1.19129	-0.225231	1	1.39345	0.225231	1
ENSRNOG00000022860	Swi5	2.16445	-0.0282188	1	2.20571	0.0282188	1
ENSRNOG00000000007	Gad1	1.05706	-0.170414	1	1.19038	0.170414	1
ENSRNOG00000001516	Rapgef4	2.63425	0.115018	1	2.42978	-0.115018	1
ENSRNOG00000033835	Dnm1	2.34063	-0.343282	1	2.96895	0.343282	1
ENSRNOG00000009781	Dync1i2	1.4933	-0.127795	1	1.63152	0.127795	1
ENSRNOG00000022681	Bbln	2.53358	-0.215749	1	2.94095	0.215749	1
ENSRNOG00000061153	Hrh3	0.830545	-0.43724	1	1.12736	0.43724	1
ENSRNOG00000018901	Rab14	1.16612	-0.166552	1	1.30942	0.166552	1
ENSRNOG00000001596	Atp5mc3	5.2769	-0.00618785	1	5.2937	0.00618785	1
ENSRNOG00000047374	Gnas	14.631	-0.178639	1	16.5393	0.178639	1
ENSRNOG00000018991	Gsn	0.738262	-0.435438	1	1.00132	0.435438	1
ENSRNOG00000008822	Fkbp1a	4.75676	0.0334613	1	4.64249	-0.0334613	1
ENSRNOG00000005668	Ndufa8	4.49669	0.0560689	1	4.32039	-0.0560689	1
ENSRNOG00000014230	Map1a	5.03361	-0.0855644	1	5.33572	0.0855644	1
ENSRNOG00000019047	Ola1	1.38424	0.0117412	1	1.37244	-0.0117412	1
ENSRNOG00000011726	Grin1	0.989943	-0.518854	1	1.42146	0.518854	1
ENSRNOG00000052968	Hnrnpa3	1.8121	-0.194014	1	2.07267	0.194014	1
ENSRNOG00000014573	Ckmt1	1.82888	-0.0592165	1	1.90461	0.0592165	1
ENSRNOG00000015018	Pdia3	1.5772	-0.161998	1	1.76457	0.161998	1
ENSRNOG00000064233	Serf2	6.97155	0.234679	1	5.9169	-0.234679	1
ENSRNOG00000017447	Eif2s2	2.14767	-0.0210241	1	2.1777	0.0210241	1
ENSRNOG00000019987	Scand1	1.82049	0.0269379	1	1.78557	-0.0269379	1
ENSRNOG00000056853	Psma7	2.23157	-0.0424942	1	2.29674	0.0424942	1
ENSRNOG00000019848	Rbm39	2.1225	0.0926202	1	1.98864	-0.0926202	1
ENSRNOG00000013657	Stmn3	9.30378	-0.0236461	1	9.44604	0.0236461	1
ENSRNOG00000015202	Dnajc5	1.19129	-0.0571085	1	1.2394	0.0571085	1
ENSRNOG00000060449	Rps21	17.5421	0.140309	1	15.8951	-0.140309	1
ENSRNOG00000017939	Chn1	5.41113	-0.193759	1	6.18299	0.193759	1
ENSRNOG00000050697	Ctsz	1.47652	0.54645	1	1.00832	-0.54645	1
ENSRNOG00000007492	Rpn2	1.03189	0.294087	1	0.84027	-0.294087	1
ENSRNOG00000058658	Mtch2	1.10739	-0.120592	1	1.20439	0.120592	1
ENSRNOG00000009155	Ndufs3	1.75337	-0.0604239	1	1.82759	0.0604239	1
ENSRNOG00000009723	Ptpmt1	0.998332	-0.119758	1	1.08535	0.119758	1
ENSRNOG00000007989	Chst1	1.09061	0.194145	1	0.952306	-0.194145	1
ENSRNOG00000069579	C1qtnf4	1.87082	-0.291443	1	2.28974	0.291443	1
ENSRNOG00000058478	Mapk8ip1	1.69465	-0.0242777	1	1.72255	0.0242777	1
ENSRNOG00000010379	Celf1	1.19129	-0.0970749	1	1.27441	0.0970749	1
ENSRNOG00000011414	Psmc3	1.55203	0.118432	1	1.42846	-0.118432	1
ENSRNOG00000048701	Rpl38-ps9	4.28696	0.0963623	1	4.00529	-0.0963623	1
ENSRNOG00000062419	ENSRNOG00000062419	12.1729	-0.287269	1	14.8378	0.287269	1
ENSRNOG00000067542	ENSRNOG00000067542	0.998332	-0.318172	1	1.2464	0.318172	1
ENSRNOG00000051720	Nudc	0.830545	-0.392011	1	1.09235	0.392011	1
ENSRNOG00000055936	Trnp1	0.696316	-0.548601	1	1.02233	0.548601	1
ENSRNOG00000070149	Fut9	1.30035	-0.263199	1	1.5615	0.263199	1
ENSRNOG00000011804	Stx12	1.15773	0.13929	1	1.05034	-0.13929	1
ENSRNOG00000066117	Rpl37a-ps1	8.28028	0.267542	1	6.86921	-0.267542	1
ENSRNOG00000042458	AABR07046707.1	1.52686	-0.286242	1	1.8626	0.286242	1
ENSRNOG00000071131	LOC120102992	1.42619	0.354678	1	1.11336	-0.354678	1
ENSRNOG00000027694	Rps7-ps23	1.60236	0.0299349	1	1.5685	-0.0299349	1
ENSRNOG00000063187	Micos10	2.89432	0.0897555	1	2.71687	-0.0897555	1
ENSRNOG00000012550	Uqcrh	7.46652	0.0496066	1	7.20532	-0.0496066	1
ENSRNOG00000067358	Gng10	2.70137	0.370142	1	2.08667	-0.370142	1
ENSRNOG00000023601	Elavl4	1.12417	-0.547074	1	1.64553	0.547074	1
ENSRNOG00000016727	Akr1a1	3.33896	-0.346554	1	4.24336	0.346554	1
ENSRNOG00000017194	Prdx1	3.33057	0.147185	1	3.00397	-0.147185	1
ENSRNOG00000008223	Cnr1	0.889271	-0.467385	1	1.2324	0.467385	1
ENSRNOG00000024539	Ndufb6	2.96983	0.295801	1	2.41578	-0.295801	1
ENSRNOG00000019655	Atp6v0b	4.70642	0.126393	1	4.30638	-0.126393	1
ENSRNOG00000008672	Chmp5	1.62753	0.193659	1	1.42146	-0.193659	1
ENSRNOG00000010727	Ube2r2	1.0235	0.021359	1	1.00832	-0.021359	1
ENSRNOG00000018602	Camta1	1.75337	-0.366851	1	2.26173	0.366851	1
ENSRNOG00000016810	Stmn1	10.5454	-0.0953819	1	11.2526	0.0953819	1
ENSRNOG00000007029	Dnaja1	2.55875	0.0363612	1	2.4928	-0.0363612	1
ENSRNOG00000007775	Cmpk1	1.08223	-0.102583	1	1.16237	0.102583	1
ENSRNOG00000026260	Rpl11	7.88598	0.179702	1	6.95323	-0.179702	1
ENSRNOG00000015967	Sh3bgrl3	1.45136	-0.0531904	1	1.50548	0.0531904	1
ENSRNOG00000009325	Fuca1	1.04028	0.566326	1	0.700225	-0.566326	1
ENSRNOG00000013536	Cdc42	4.11078	0.105576	1	3.81623	-0.105576	1
ENSRNOG00000017309	Rsrp1	1.56042	-0.437526	1	2.11468	0.437526	1
ENSRNOG00000015385	Pink1	1.2584	-0.117551	1	1.36544	0.117551	1
ENSRNOG00000014208	Dctn3	2.00505	0.0834952	1	1.89061	-0.0834952	1
ENSRNOG00000014445	Hp1bp3	1.35068	-0.456679	1	1.8556	0.456679	1
ENSRNOG00000067661	Camk2n1	4.89099	-0.0352376	1	5.00661	0.0352376	1
ENSRNOG00000017279	Tmem50a	1.17451	0.300273	1	0.952306	-0.300273	1
ENSRNOG00000016638	Gnb1	1.10739	-0.0258139	1	1.12736	0.0258139	1
ENSRNOG00000015480	Prkcz	0.838935	-0.262944	1	1.00832	0.262944	1
ENSRNOG00000007330	Capzb	1.86243	0.0484263	1	1.79958	-0.0484263	1
ENSRNOG00000017829	Ssu72	1.66948	0.12125	1	1.53349	-0.12125	1
ENSRNOG00000007284	Slc2a1	1.10739	0.419218	1	0.826266	-0.419218	1
ENSRNOG00000017895	Eno1	4.53864	0.00774731	1	4.50945	-0.00774731	1
ENSRNOG00000016047	Macf1	1.08223	-0.17831	1	1.22539	0.17831	1
ENSRNOG00000052887	Dnajc6	1.5772	-0.223398	1	1.84159	0.223398	1
ENSRNOG00000016398	Clstn1	4.70642	-0.312452	1	5.83988	0.312452	1
ENSRNOG00000006357	Sgip1	1.01511	-0.357404	1	1.30242	0.357404	1
ENSRNOG00000010580	Acot7	1.35907	-0.0578541	1	1.41445	0.0578541	1
ENSRNOG00000046227	Tprg1l	1.4178	-0.0322952	1	1.44947	0.0322952	1
ENSRNOG00000007967	Sdhb	1.56881	0.321489	1	1.2534	-0.321489	1
ENSRNOG00000018691	Ccnl2	1.21646	0.172454	1	1.07835	-0.172454	1
ENSRNOG00000018289	Park7	2.54197	0.114364	1	2.34575	-0.114364	1
ENSRNOG00000018647	Mrpl20	1.87921	0.0336158	1	1.83459	-0.0336158	1
ENSRNOG00000011157	Jak1	1.01511	-0.0296776	1	1.03633	0.0296776	1
ENSRNOG00000034242	Vcp	2.76848	0.105879	1	2.56983	-0.105879	1
ENSRNOG00000016137	Rad23b	1.35907	0.0917819	1	1.27441	-0.0917819	1
ENSRNOG00000012081	Txn1	4.27018	-0.0369118	1	4.37641	0.0369118	1
ENSRNOG00000009778	Tmem59	1.6527	-0.0426271	1	1.70155	0.0426271	1
ENSRNOG00000008116	Plpp3	0.906049	-0.399327	1	1.19738	0.399327	1
ENSRNOG00000011413	Scp2	2.76848	-0.222308	1	3.22804	0.222308	1
ENSRNOG00000063197	Atp6v1g1	4.73998	0.06579	1	4.52345	-0.06579	1
ENSRNOG00000057589	Rnf11	2.11411	0.154284	1	1.89761	-0.154284	1
ENSRNOG00000039530	Ccl27	0.872492	-0.419318	1	1.16938	0.419318	1
ENSRNOG00000014635	Clta	3.02855	0.295075	1	2.46479	-0.295075	1
ENSRNOG00000011498	Psip1	1.52686	-0.179743	1	1.72956	0.179743	1
ENSRNOG00000007663	Rps6	7.23162	0.109595	1	6.69415	-0.109595	1
ENSRNOG00000062108	Tomm5	1.099	-0.0277691	1	1.12036	0.0277691	1
ENSRNOG00000006345	Sec61b	1.36746	0.0694112	1	1.30242	-0.0694112	1
ENSRNOG00000050983	Hpcal4	2.57553	0.18569	1	2.26173	-0.18569	1
ENSRNOG00000014302	Dlgap3	0.76343	-0.557534	1	1.12736	0.557534	1
ENSRNOG00000011463	Psmb2	1.56881	0.191291	1	1.37244	-0.191291	1
ENSRNOG00000008034	Tmeff1	1.01511	0.0705499	1	0.966311	-0.0705499	1
ENSRNOG00000006979	Hpca	2.10573	-0.457453	1	2.89193	0.457453	1
ENSRNOG00000010237	Map7d1	1.14934	0.0818759	1	1.08535	-0.0818759	1
ENSRNOG00000050044	Ptp4a2	1.17451	0.279364	1	0.966311	-0.279364	1
ENSRNOG00000054626	Rps8	14.8743	0.0389194	1	14.4596	-0.0389194	1
ENSRNOG00000014375	Adgrb2	1.14095	-0.166776	1	1.28141	0.166776	1
ENSRNOG00000047185	Eif3i	1.40941	0.365012	1	1.09235	-0.365012	1
ENSRNOG00000010299	Eps15	1.66948	-0.0973902	1	1.78557	0.0973902	1
ENSRNOG00000021663	Vxn	2.93627	-0.115642	1	3.17902	0.115642	1
ENSRNOG00000005730	Pcmtd1	1.01511	0.019566	1	1.00132	-0.019566	1
ENSRNOG00000013300	Atp5if1	7.43296	-0.0725774	1	7.80751	0.0725774	1
ENSRNOG00000006833	Rb1cc1	1.2584	-0.146698	1	1.39345	0.146698	1
ENSRNOG00000026646	Ndufs5	2.18123	0.0578409	1	2.09367	-0.0578409	1
ENSRNOG00000011421	Smap2	1.31713	0.0626885	1	1.26041	-0.0626885	1
ENSRNOG00000012616	Ppt1	1.19968	-0.326209	1	1.50548	0.326209	1
ENSRNOG00000030862	Atp6v1h	1.42619	-0.271761	1	1.72255	0.271761	1
ENSRNOG00000008555	Rps20-ps10	9.18633	0.293391	1	7.48541	-0.293391	1
ENSRNOG00000009683	Sdcbp	2.16445	-0.0863819	1	2.29674	0.0863819	1
ENSRNOG00000005963	Rab2a	1.87921	0.0336158	1	1.83459	-0.0336158	1
ENSRNOG00000042421	C5h1orf122	1.52686	0.29872	1	1.2394	-0.29872	1
ENSRNOG00000056870	Gdi1	2.98661	-0.258646	1	3.57115	0.258646	1
ENSRNOG00000053456	Lage3	1.13256	0.00636646	1	1.12736	-0.00636646	1
ENSRNOG00000007682	Gria3	1.26679	-0.363684	1	1.63152	0.363684	1
ENSRNOG00000055572	Idh3g	1.16612	-0.366851	1	1.50548	0.366851	1
ENSRNOG00000053172	Ssr4	1.38424	0.267471	1	1.14837	-0.267471	1
ENSRNOG00000008578	Cdk16	0.914439	-0.263667	1	1.09935	0.263667	1
ENSRNOG00000002563	Mcts1	1.03189	-0.16209	1	1.15537	0.16209	1
ENSRNOG00000000164	Lamp2	1.09061	0.247783	1	0.917295	-0.247783	1
ENSRNOG00000003201	Rps4x	7.089	0.240116	1	5.99393	-0.240116	1
ENSRNOG00000008329	Ndufb11	1.93794	0.133741	1	1.76457	-0.133741	1
ENSRNOG00000071176	Ndufa1	4.98327	0.0513332	1	4.80354	-0.0513332	1
ENSRNOG00000023383	Ddx3x	1.45136	0.10924	1	1.34443	-0.10924	1
ENSRNOG00000002389	Morf4l2	1.55203	-0.28955	1	1.89761	0.28955	1
ENSRNOG00000003611	Dynlt3	1.68626	0.129063	1	1.5405	-0.129063	1
ENSRNOG00000003858	Atp6ap2	3.0705	-0.0702331	1	3.22104	0.0702331	1
ENSRNOG00000004613	Gpm6b	2.74332	0.173362	1	2.42978	-0.173362	1
ENSRNOG00000032729	Bex1	4.0185	-0.00678329	1	4.0333	0.00678329	1
ENSRNOG00000003229	Tspan7	5.56214	-0.330548	1	6.98825	0.330548	1
ENSRNOG00000039587	Wdr13	1.04867	-0.0677472	1	1.09935	0.0677472	1
ENSRNOG00000030418	Tmem47	1.15773	0.129767	1	1.05734	-0.129767	1
ENSRNOG00000011494	Rpl36a	5.99838	0.295486	1	4.88057	-0.295486	1
ENSRNOG00000058249	Pgk1	3.79198	0.27799	1	3.123	-0.27799	1
ENSRNOG00000055939	Zcchc18	1.59398	-0.163818	1	1.78557	0.163818	1
ENSRNOG00000056703	Atrx	1.85405	-0.151402	1	2.05866	0.151402	1
ENSRNOG00000003261	Usp9x	1.53525	-0.118551	1	1.66654	0.118551	1
ENSRNOG00000033844	Bex2	1.1829	-0.385915	1	1.5475	0.385915	1
ENSRNOG00000003099	Ubqln2	1.36746	0.04645	1	1.32343	-0.04645	1
ENSRNOG00000031367	Hprt1	1.37585	-0.245289	1	1.63152	0.245289	1
ENSRNOG00000025730	Armcx3	0.931217	-0.143345	1	1.02933	0.143345	1
ENSRNOG00000028822	Bex3	1.85405	-0.204218	1	2.13569	0.204218	1
ENSRNOG00000012786	Pgrmc1	1.98827	0.0191451	1	1.96063	-0.0191451	1
ENSRNOG00000049985	Gprasp1	1.35068	-0.440315	1	1.83459	0.440315	1
ENSRNOG00000054689	Cox7b	8.4229	0.0655703	1	8.03858	-0.0655703	1
ENSRNOG00000006756	Maged1	1.94633	-0.0419672	1	2.00264	0.0419672	1
ENSRNOG00000005387	Rbm3	1.83727	0.15137	1	1.65253	-0.15137	1
ENSRNOG00000047339	Pja1	1.75337	-0.196926	1	2.00965	0.196926	1
ENSRNOG00000046021	Pcsk1n	3.83393	0.173145	1	3.39609	-0.173145	1
ENSRNOG00000069303	Sh3bgrl	2.23157	0.376935	1	1.71555	-0.376935	1
ENSRNOG00000025383	Pdha1	1.37585	-0.0960234	1	1.47047	0.0960234	1
ENSRNOG00000042753	Fgf13	1.14934	0.119351	1	1.05734	-0.119351	1
ENSRNOG00000034198	Tceal9	1.0235	-0.0466594	1	1.05734	0.0466594	1
ENSRNOG00000039980	Slc25a5	1.71982	-0.16327	1	1.92562	0.16327	1
ENSRNOG00000051885	LOC100360413	2.75171	-0.456118	1	3.77421	0.456118	1
ENSRNOG00000059720	Syp	2.86077	-0.462945	1	3.94227	0.462945	1
ENSRNOG00000007014	Cnksr2	1.37585	-0.251441	1	1.63853	0.251441	1
ENSRNOG00000003809	Sat1	2.79365	0.39453	1	2.12168	-0.39453	1
ENSRNOG00000001465	Ids	2.8356	0.097841	1	2.64685	-0.097841	1
ENSRNOG00000048606	Vma21	1.04028	0.430122	1	0.770248	-0.430122	1
ENSRNOG00000056765	Rpl10	6.38429	0.10278	1	5.93791	-0.10278	1
ENSRNOG00000067086	Calm2	18.8928	-0.0418868	1	19.4242	0.0418868	1
ENSRNOG00000050220	Nrxn1	0.880881	-0.464537	1	1.21839	0.464537	1
ENSRNOG00000026742	Ypel5	1.01511	-0.0199624	1	1.02933	0.0199624	1
ENSRNOG00000007237	Id2	1.37585	0.0781814	1	1.30242	-0.0781814	1
ENSRNOG00000004526	Cox7a2l	2.88593	0.165644	1	2.56983	-0.165644	1
ENSRNOG00000004696	Arhgap5	0.981553	-0.267994	1	1.18338	0.267994	1
ENSRNOG00000004612	Ppp1cb	2.73493	-0.0427356	1	2.8149	0.0427356	1
ENSRNOG00000006364	Dld	1.44297	0.217648	1	1.2394	-0.217648	1
ENSRNOG00000007114	Psma6	1.67787	-0.0501966	1	1.73656	0.0501966	1
ENSRNOG00000025388	Mrpl33	1.61075	0.229159	1	1.37244	-0.229159	1
ENSRNOG00000005260	Acp1	0.864103	-0.269625	1	1.04334	0.269625	1
ENSRNOG00000045892	Cfl2	1.03189	0.247166	1	0.868279	-0.247166	1
ENSRNOG00000047088	Rab10	1.74498	0.17821	1	1.5405	-0.17821	1
ENSRNOG00000004629	Fkbp3	3.75004	-0.0160405	1	3.78822	0.0160405	1
ENSRNOG00000004196	Rps29	19.7234	0.086105	1	18.556	-0.086105	1
ENSRNOG00000006865	Laptm4a	3.69131	0.163805	1	3.29106	-0.163805	1
ENSRNOG00000006180	Pum2	1.83727	-0.144762	1	2.03065	0.144762	1
ENSRNOG00000027300	Ttc7b	0.998332	-0.0241803	1	1.01533	0.0241803	1
ENSRNOG00000005063	Atl1	1.30035	-0.237204	1	1.53349	0.237204	1
ENSRNOG00000005345	Vsnl1	6.33396	-0.124448	1	6.89722	0.124448	1
ENSRNOG00000007504	Actr10	1.17451	0.310842	1	0.945304	-0.310842	1
ENSRNOG00000004496	Rock2	2.4413	-0.0710581	1	2.56282	0.0710581	1
ENSRNOG00000051650	Ywhaq	3.07889	-0.0911285	1	3.27705	0.0911285	1
ENSRNOG00000004794	Rtn1	6.66953	-0.332238	1	8.3887	0.332238	1
ENSRNOG00000050197	Pdia6	1.64431	0.20838	1	1.42146	-0.20838	1
ENSRNOG00000007851	Psma3	1.31713	0.231617	1	1.12036	-0.231617	1
ENSRNOG00000039091	Pnpla8	1.97989	-0.223191	1	2.31074	0.223191	1
ENSRNOG00000004060	Calm1	36.3175	-0.160194	1	40.529	0.160194	1
ENSRNOG00000004067	Nrcam	1.93794	-0.0631745	1	2.02365	0.0631745	1
ENSRNOG00000023176	Kidins220	0.77182	-0.411541	1	1.02933	0.411541	1
ENSRNOG00000009263	Ifi27	3.75843	-0.00749034	1	3.77421	0.00749034	1
ENSRNOG00000052549	Chga	0.847324	-0.381704	1	1.10636	0.381704	1
ENSRNOG00000008373	Rps7	8.29706	-0.0742074	1	8.7248	0.0742074	1
ENSRNOG00000006587	Setd3	0.956385	-0.288074	1	1.16938	0.288074	1
ENSRNOG00000009166	Ddx24	0.964775	-0.15939	1	1.07835	0.15939	1
ENSRNOG00000007660	Fntb	1.19968	0.106751	1	1.11336	-0.106751	1
ENSRNOG00000004883	Erh	1.73659	0.0343808	1	1.69454	-0.0343808	1
ENSRNOG00000009080	Atp6v1d	2.81043	-0.346108	1	3.57115	0.346108	1
ENSRNOG00000005513	Srsf5	1.39263	-0.234059	1	1.63853	0.234059	1
ENSRNOG00000004206	Glrx5	1.05706	0.192156	1	0.924297	-0.192156	1
ENSRNOG00000014476	Evl	1.04867	-0.130289	1	1.14837	0.130289	1
ENSRNOG00000003951	Psmc1	1.8876	0.0510266	1	1.82059	-0.0510266	1
ENSRNOG00000006178	Dync1h1	1.47652	-0.428459	1	1.98864	0.428459	1
ENSRNOG00000059714	Hsp90aa1	18.272	-0.212129	1	21.1398	0.212129	1
ENSRNOG00000010218	Eif5	2.46647	0.0710073	1	2.34575	-0.0710073	1
ENSRNOG00000004973	Ppp2r5c	1.55203	0.198	1	1.35143	-0.198	1
ENSRNOG00000011572	Klc1	3.84232	-0.120483	1	4.17334	0.120483	1
ENSRNOG00000033688	Cep170b	0.838935	-0.359159	1	1.07835	0.359159	1
ENSRNOG00000011542	Coa8	0.864103	-0.240479	1	1.02233	0.240479	1
ENSRNOG00000005041	Crip2	1.06545	0.0590813	1	1.02233	-0.0590813	1
ENSRNOG00000010872	Ckb	12.1142	-0.0597759	1	12.6111	0.0597759	1
ENSRNOG00000007334	Ly6h	1.40102	-0.415018	1	1.8696	0.415018	1
ENSRNOG00000059744	Atxn7l3b	1.38424	-0.36056	1	1.77857	0.36056	1
ENSRNOG00000046975	Sult4a1	1.8121	-0.0349776	1	1.8556	0.0349776	1
ENSRNOG00000009539	Khdrbs3	1.04028	-0.193315	1	1.19038	0.193315	1
ENSRNOG00000014058	Tomm22	1.15773	0.168241	1	1.02933	-0.168241	1
ENSRNOG00000005358	Pmm1	1.40941	0.208422	1	1.21839	-0.208422	1
ENSRNOG00000067873	ENSRNOG00000067873	2.2819	-0.0955725	1	2.43678	0.0955725	1
ENSRNOG00000003890	Nap1l1	1.44297	-0.213509	1	1.67354	0.213509	1
ENSRNOG00000018920	Slc25a17	1.91277	0.00520027	1	1.90461	-0.00520027	1
ENSRNOG00000014633	Vps28	1.45136	-0.131193	1	1.58951	0.131193	1
ENSRNOG00000024128	Aco2	1.9715	0.152712	1	1.77157	-0.152712	1
ENSRNOG00000007648	Rab11b	1.06545	0.0689291	1	1.01533	-0.0689291	1
ENSRNOG00000006762	Snu13	1.1829	0.0421785	1	1.14837	-0.0421785	1
ENSRNOG00000004773	Yaf2	1.00672	-0.126164	1	1.09935	0.126164	1
ENSRNOG00000068480	ENSRNOG00000068480	7.73498	-0.0784116	1	8.15762	0.0784116	1
ENSRNOG00000052025	Tle5	3.78359	-0.098487	1	4.0473	0.098487	1
ENSRNOG00000054458	Kcnmb4	0.855713	-0.546599	1	1.2534	0.546599	1
ENSRNOG00000068679	Rpl30	2.44969	-0.291323	1	2.99696	0.291323	1
ENSRNOG00000007769	Marchf2	1.2584	0.00530526	1	1.2534	-0.00530526	1
ENSRNOG00000020464	Mrpl54	1.52686	-0.19709	1	1.75056	0.19709	1
ENSRNOG00000020431	Matk	0.847324	-0.544554	1	1.2394	0.544554	1
ENSRNOG00000051170	Ddx17	0.964775	-0.51989	1	1.38645	0.51989	1
ENSRNOG00000021317	Cct2	1.39263	0.142612	1	1.26041	-0.142612	1
ENSRNOG00000020266	Eef2	6.94638	-0.0375399	1	7.12129	0.0375399	1
ENSRNOG00000020577	Pip5k1c	0.914439	-0.352204	1	1.16938	0.352204	1
ENSRNOG00000006235	Nell2	2.66781	-0.155153	1	2.96895	0.155153	1
ENSRNOG00000007048	Rap1b	1.28357	0.375793	1	0.987317	-0.375793	1
ENSRNOG00000042886	Rps28	6.88765	0.170259	1	6.11296	-0.170259	1
ENSRNOG00000006901	Cd320	2.77687	0.0264627	1	2.72388	-0.0264627	1
ENSRNOG00000014637	Atxn10	1.66109	0.081597	1	1.5685	-0.081597	1
ENSRNOG00000012457	Cyc1	2.39096	0.0177455	1	2.35976	-0.0177455	1
ENSRNOG00000024967	Uqcrb	4.28696	0.119202	1	3.94227	-0.119202	1
ENSRNOG00000046955	Cbx6	1.00672	-0.536629	1	1.46347	0.536629	1
ENSRNOG00000016896	Rpl3	5.88932	0.146279	1	5.31471	-0.146279	1
ENSRNOG00000026963	Hsp90b1	2.70137	-0.0497122	1	2.7939	0.0497122	1
ENSRNOG00000019552	Lsm7	1.66109	0.0250135	1	1.63152	-0.0250135	1
ENSRNOG00000028956	Mbd3	1.01511	0.0602079	1	0.973313	-0.0602079	1
ENSRNOG00000007686	Septin3	1.4933	-0.228974	1	1.75056	0.228974	1
ENSRNOG00000017801	Atf4	2.10573	0.132746	1	1.91862	-0.132746	1
ENSRNOG00000070907	Smdt1	2.41613	-0.046101	1	2.4928	0.046101	1
ENSRNOG00000008569	Ndufa6	4.78193	-0.144232	1	5.2797	0.144232	1
ENSRNOG00000019891	Sgta	1.15773	0.110908	1	1.07134	-0.110908	1
ENSRNOG00000010834	Mpped1	1.11578	-0.456517	1	1.53349	0.456517	1
ENSRNOG00000025053	Lrp1	1.61075	-0.241546	1	1.90461	0.241546	1
ENSRNOG00000014844	Kif21a	0.922828	-0.295559	1	1.13436	0.295559	1
ENSRNOG00000032871	Mlc1	3.73326	0.0738116	1	3.54314	-0.0738116	1
ENSRNOG00000010807	Cox6c	10.8978	-0.0497954	1	11.2666	0.0497954	1
ENSRNOG00000010588	Tns2	1.11578	-0.0674746	1	1.16938	0.0674746	1
ENSRNOG00000008639	Pabpc1	1.99666	0.391436	1	1.51949	-0.391436	1
ENSRNOG00000054775	Arf3	3.55708	-0.286052	1	4.33439	0.286052	1
ENSRNOG00000032828	Mapk8ip2	1.11578	0.00291472	1	1.11336	-0.00291472	1
ENSRNOG00000005299	Kif5a	5.10072	-0.212047	1	5.9029	0.212047	1
ENSRNOG00000057988	Pfkm	2.047	-0.166552	1	2.29674	0.166552	1
ENSRNOG00000004148	Cdk17	1.01511	0.00958187	1	1.00832	-0.00958187	1
ENSRNOG00000056487	Oxr1	1.9715	-0.242308	1	2.33175	0.242308	1
ENSRNOG00000021881	Metap2	1.10739	0.247947	1	0.931299	-0.247947	1
ENSRNOG00000008797	Tmpo	4.80709	0.0705137	1	4.57247	-0.0705137	1
ENSRNOG00000025481	Dctn2	1.46814	-0.241817	1	1.73656	0.241817	1
ENSRNOG00000007407	Ndufa12	2.58392	0.0423766	1	2.50681	-0.0423766	1
ENSRNOG00000009094	Nudt4	2.32385	0.0113725	1	2.30374	-0.0113725	1
ENSRNOG00000002632	Naca	5.67959	0.288856	1	4.64249	-0.288856	1
ENSRNOG00000024870	Anks1b	1.22484	0.0921037	1	1.14837	-0.0921037	1
ENSRNOG00000002642	Ptges3	1.80371	-0.186031	1	2.05166	0.186031	1
ENSRNOG00000002840	Atp5f1b	11.6109	-0.126553	1	12.6601	0.126553	1
ENSRNOG00000004628	Dazap2	1.54364	-0.0986082	1	1.65253	0.0986082	1
ENSRNOG00000015320	Atp5mc2	3.6997	0.0187502	1	3.64817	-0.0187502	1
ENSRNOG00000040281	Zc3h10	23.2553	0.0346528	1	22.6733	-0.0346528	1
ENSRNOG00000036827	Ppp1r1a	1.35907	0.131748	1	1.2394	-0.131748	1
ENSRNOG00000012985	Pfdn5	2.6762	0.0454063	1	2.59083	-0.0454063	1
ENSRNOG00000053468	Tuba1a	20.9482	0.0705914	1	19.9214	-0.0705914	1
ENSRNOG00000031135	Smarcc2	0.906049	-0.23045	1	1.06434	0.23045	1
ENSRNOG00000059605	Ddn	1.74498	-0.203812	1	2.00965	0.203812	1
ENSRNOG00000025584	Agap2	1.44297	-0.139508	1	1.58951	0.139508	1
ENSRNOG00000004846	Atp6v1c1	1.74498	0.0235982	1	1.71555	-0.0235982	1
ENSRNOG00000036852	Pcbp2	1.82049	-0.0391512	1	1.8696	0.0391512	1
ENSRNOG00000064438	ENSRNOG00000064438	0.830545	-0.373515	1	1.07835	0.373515	1
ENSRNOG00000005333	Azin1	1.24162	0.129194	1	1.13436	-0.129194	1
ENSRNOG00000055579	Tmbim6	1.87082	0.233219	1	1.58951	-0.233219	1
ENSRNOG00000030520	Sarnp	1.0235	0.113805	1	0.945304	-0.113805	1
ENSRNOG00000005535	Ikzf4	13.7921	0.329757	1	10.9585	-0.329757	1
ENSRNOG00000007650	Cd63	3.80876	0.522422	1	2.64685	-0.522422	1
ENSRNOG00000007784	Bloc1s1	2.50002	0.239581	1	2.11468	-0.239581	1
ENSRNOG00000008195	Ywhaz	8.29706	-0.168257	1	9.31299	0.168257	1
ENSRNOG00000027690	Eif3e	1.26679	0.326772	1	1.00832	-0.326772	1
ENSRNOG00000023520	Cs	1.37585	-0.00428079	1	1.37944	0.00428079	1
ENSRNOG00000054140	Myl6	6.68631	0.264188	1	5.55979	-0.264188	1
ENSRNOG00000008615	Mal2	1.5772	0.0998969	1	1.47047	-0.0998969	1
ENSRNOG00000004252	Eif3h	1.92955	0.389403	1	1.47047	-0.389403	1
ENSRNOG00000008987	Ndufb9	6.82893	0.079223	1	6.45608	-0.079223	1
ENSRNOG00000019459	Oaz1	7.62591	0.0884764	1	7.1633	-0.0884764	1
ENSRNOG00000018212	Abhd17a	1.27518	-0.0384474	1	1.30942	0.0384474	1
ENSRNOG00000018977	Ap3d1	0.830545	-0.428307	1	1.12036	0.428307	1
ENSRNOG00000014625	Atp5f1d	3.48997	-0.108805	1	3.76021	0.108805	1
ENSRNOG00000025528	Efr3a	1.1829	0.199047	1	1.02933	-0.199047	1
ENSRNOG00000011489	R3hdm4	1.10739	0.0286338	1	1.08535	-0.0286338	1
ENSRNOG00000024568	Ndufs7	1.95472	0.0792698	1	1.84859	-0.0792698	1
ENSRNOG00000013604	Gpx4	8.22995	0.0767993	1	7.79351	-0.0767993	1
ENSRNOG00000024603	Rps15	11.376	0.093206	1	10.6504	-0.093206	1
ENSRNOG00000061246	Cyrib	1.99666	0.283103	1	1.63853	-0.283103	1
ENSRNOG00000007091	Ly6e	0.729873	-0.510633	1	1.04334	0.510633	1
ENSRNOG00000006086	Lynx1	0.964775	-0.223115	1	1.12736	0.223115	1
ENSRNOG00000008414	Bsg	7.02188	-0.175098	1	7.91955	0.175098	1
ENSRNOG00000021638	Pycr3	1.16612	0.332754	1	0.924297	-0.332754	1
ENSRNOG00000060123	Kifc2	1.10739	-0.0696682	1	1.16237	0.0696682	1
ENSRNOG00000029941	Grina	2.93627	-0.165502	1	3.29106	0.165502	1
ENSRNOG00000009960	Puf60	0.89766	-0.243747	1	1.06434	0.243747	1
ENSRNOG00000068956	Rpl8-ps7	5.1175	-0.0136948	1	5.16066	0.0136948	1
ENSRNOG00000009378	Rpl4	8.98499	0.0233466	1	8.82984	-0.0233466	1
ENSRNOG00000009198	Rab6b	0.947996	-0.447515	1	1.29542	0.447515	1
ENSRNOG00000030625	Tf	5.86415	0.397082	1	4.44643	-0.397082	1
ENSRNOG00000018939	Rexo2	1.09061	0.112268	1	1.00832	-0.112268	1
ENSRNOG00000015953	Oaz2	0.89766	-0.387238	1	1.17638	0.387238	1
ENSRNOG00000014846	Anp32a	1.0235	-0.0371366	1	1.05034	0.0371366	1
ENSRNOG00000023020	Fdx2	1.22484	0.0747217	1	1.16237	-0.0747217	1
ENSRNOG00000058938	Camkv	1.06545	-0.385103	1	1.39345	0.385103	1
ENSRNOG00000006075	Fez1	1.46814	-0.369278	1	1.89761	0.369278	1
ENSRNOG00000011329	Pkm	4.30373	-0.130085	1	4.70551	0.130085	1
ENSRNOG00000031890	Ncam1	1.21646	-0.0671217	1	1.27441	0.0671217	1
ENSRNOG00000034066	Hspa8	9.88265	0.0358369	1	9.62809	-0.0358369	1
ENSRNOG00000064634	Sorl1	1.73659	-0.428824	1	2.33875	0.428824	1
ENSRNOG00000025463	LOC100125362	1.58559	-0.142934	1	1.75056	0.142934	1
ENSRNOG00000016781	Ppib	2.00505	0.384285	1	1.53349	-0.384285	1
ENSRNOG00000047225	Tma7	2.93627	0.0523027	1	2.82891	-0.0523027	1
ENSRNOG00000058898	Nedd4	1.78693	-0.361723	1	2.29674	0.361723	1
ENSRNOG00000066437	Ntm	0.805377	-0.426736	1	1.08535	0.426736	1
ENSRNOG00000006545	Septin7	4.73159	-0.106934	1	5.09064	0.106934	1
ENSRNOG00000021528	Tusc2	1.35907	0.44761	1	0.99432	-0.44761	1
ENSRNOG00000006604	Thy1	3.40607	-0.162474	1	3.80922	0.162474	1
ENSRNOG00000032134	Uqcrc1	2.14767	-0.101944	1	2.30374	0.101944	1
ENSRNOG00000020833	Cspg5	1.47652	0.141397	1	1.33743	-0.141397	1
ENSRNOG00000027503	Rps25	6.79537	0.278456	1	5.5948	-0.278456	1
ENSRNOG00000009170	Dmxl2	0.964775	-0.12167	1	1.05034	0.12167	1
ENSRNOG00000063505	Scn2b	0.796988	-0.432408	1	1.07835	0.432408	1
ENSRNOG00000028884	Atp5mg	8.83398	0.0572388	1	8.47973	-0.0572388	1
ENSRNOG00000015780	Rcn2	1.40941	-0.0127923	1	1.42146	0.0127923	1
ENSRNOG00000018184	Tpm1	1.35907	-0.225408	1	1.58951	0.225408	1
ENSRNOG00000022980	Sdhd	1.45136	-0.0730899	1	1.52649	0.0730899	1
ENSRNOG00000009888	Timm8b	5.37757	0.0993538	1	5.01361	-0.0993538	1
ENSRNOG00000047179	Aplp2	1.71982	-0.307411	1	2.12868	0.307411	1
ENSRNOG00000016474	Tspan3	3.17956	0.0837754	1	2.99696	-0.0837754	1
ENSRNOG00000057676	Polr2m	1.20807	0.258754	1	1.00832	-0.258754	1
ENSRNOG00000063103	Arpp19	2.31546	0.148494	1	2.08667	-0.148494	1
ENSRNOG00000058866	Myo5a	1.1829	-0.379402	1	1.5405	0.379402	1
ENSRNOG00000008214	Fbxo9	1.06545	-0.0450271	1	1.09935	0.0450271	1
ENSRNOG00000011138	Rpl29	7.30712	-0.0378048	1	7.49241	0.0378048	1
ENSRNOG00000009439	Eef1a1	11.2921	0.0910915	1	10.5874	-0.0910915	1
ENSRNOG00000012406	Pcbp4	1.03189	-0.099933	1	1.10636	0.099933	1
ENSRNOG00000010784	Scg3	2.80204	0.0960241	1	2.61884	-0.0960241	1
ENSRNOG00000042903	Cox7a2	6.04872	0.114364	1	5.58079	-0.114364	1
ENSRNOG00000051671	Herc1	0.956385	-0.457999	1	1.31642	0.457999	1
ENSRNOG00000013305	Atp2c1	1.09061	0.204714	1	0.945304	-0.204714	1
ENSRNOG00000031032	Hmgn3	0.855713	-0.224671	1	1.00132	0.224671	1
ENSRNOG00000058412	Morf4l1	5.88093	0.0363612	1	5.72784	-0.0363612	1
ENSRNOG00000016592	Gnai2	1.70304	0.280127	1	1.40045	-0.280127	1
ENSRNOG00000014025	Rasgrf1	1.63592	-0.00917959	1	1.64553	0.00917959	1
ENSRNOG00000014064	Ctsh	1.09061	0.0925043	1	1.02233	-0.0925043	1
ENSRNOG00000009715	Me1	1.08223	0.42314	1	0.805259	-0.42314	1
ENSRNOG00000008919	Arpp21	2.05539	-0.278512	1	2.4928	0.278512	1
ENSRNOG00000011501	Atp1b3	1.00672	-0.0122077	1	1.01533	0.0122077	1
ENSRNOG00000009054	Elmod1	1.31713	-0.362278	1	1.69454	0.362278	1
ENSRNOG00000010277	Idh3a	1.14934	-0.083933	1	1.21839	0.083933	1
ENSRNOG00000011381	Acsbg1	0.872492	-0.236454	1	1.02933	0.236454	1
ENSRNOG00000018645	Rpsa	10.6125	0.346858	1	8.33268	-0.346858	1
ENSRNOG00000018700	Mobp	2.40774	0.0579912	1	2.31074	-0.0579912	1
ENSRNOG00000011663	Rnf7	1.60236	0.171291	1	1.42146	-0.171291	1
ENSRNOG00000047853	Ss18l2	1.30035	-0.0180866	1	1.31642	0.0180866	1
ENSRNOG00000069661	Ubl5	2.40774	0.0406613	1	2.33875	-0.0406613	1
ENSRNOG00000020474	Pin1	2.24834	-0.157624	1	2.50681	0.157624	1
ENSRNOG00000018848	Eif1b	1.54364	0.182805	1	1.35844	-0.182805	1
ENSRNOG00000009161	Clasp2	1.21646	-0.188046	1	1.38645	0.188046	1
ENSRNOG00000019321	Cck	17.7351	0.367086	1	13.7314	-0.367086	1
ENSRNOG00000050519	Rhoa	1.29196	0.203961	1	1.12036	-0.203961	1
ENSRNOG00000054172	Ctnnb1	1.46814	-0.170558	1	1.65253	0.170558	1
ENSRNOG00000048812	Gpx1	2.9111	0.182061	1	2.56282	-0.182061	1
ENSRNOG00000047734	Chst2	1.74498	-0.10535	1	1.8766	0.10535	1
ENSRNOG00000018671	Commd4	1.24162	-0.0689723	1	1.30242	0.0689723	1
ENSRNOG00000019007	Rpl14	10.1259	0.106989	1	9.39002	-0.106989	1
ENSRNOG00000018816	Cox5a	4.47991	0.000220605	1	4.47444	-0.000220605	1
ENSRNOG00000019428	Higd1a	1.92116	-0.0556277	1	1.99564	0.0556277	1
ENSRNOG00000009029	Nptn	4.78193	0.0986879	1	4.46043	-0.0986879	1
ENSRNOG00000013874	Rplp1	27.408	0.0929548	1	25.6632	-0.0929548	1
ENSRNOG00000010176	Map2k1	2.21479	-0.0356937	1	2.26873	0.0356937	1
ENSRNOG00000011302	Rab11a	1.24162	0.138072	1	1.12736	-0.138072	1
ENSRNOG00000013508	Rpl31	5.26851	-0.05904	1	5.48276	0.05904	1
ENSRNOG00000003357	Col3a1	1.0235	0.113805	1	0.945304	-0.113805	1
ENSRNOG00000056246	Gls	1.55203	-0.468874	1	2.14969	0.468874	1
ENSRNOG00000048320	Ndufa11	2.37418	0.011896	1	2.35276	-0.011896	1
ENSRNOG00000047247	Ptprs	1.92955	-0.179516	1	2.1847	0.179516	1
ENSRNOG00000011677	Slc39a10	1.06545	-0.355956	1	1.36544	0.355956	1
ENSRNOG00000018273	Ncl	2.41613	-0.0298451	1	2.46479	0.0298451	1
ENSRNOG00000019834	Hsp90ab1	10.8055	-0.0948347	1	11.5257	0.0948347	1
ENSRNOG00000037402	Cops9	2.96144	0.115334	1	2.73088	-0.115334	1
ENSRNOG00000013516	Sf3b1	0.880881	-0.39703	1	1.16237	0.39703	1
ENSRNOG00000010350	Rcan2	0.931217	-0.273741	1	1.12736	0.273741	1
ENSRNOG00000011825	Ndufb3	3.13762	-0.0359896	1	3.21403	0.0359896	1
ENSRNOG00000014525	Hspd1	1.56042	0.0641811	1	1.49148	-0.0641811	1
ENSRNOG00000051624	Hspe1	2.80204	0.0101463	1	2.77989	-0.0101463	1
ENSRNOG00000046002	Micos13	3.17956	-0.102128	1	3.4101	0.102128	1
ENSRNOG00000067120	Paqr8	0.973164	-0.0997004	1	1.04334	0.0997004	1
ENSRNOG00000013484	Gsta1	2.81882	-0.0416091	1	2.89893	0.0416091	1
ENSRNOG00000042503	Ndufv2	3.11245	-0.0158688	1	3.14401	0.0158688	1
ENSRNOG00000019295	Rab12	0.76343	-0.427138	1	1.02933	0.427138	1
ENSRNOG00000012178	Lmbrd1	1.06545	-0.385103	1	1.39345	0.385103	1
ENSRNOG00000017952	Septin2	0.989943	-0.159312	1	1.10636	0.159312	1
ENSRNOG00000003597	Tuba4a	4.3289	-0.104436	1	4.64949	0.104436	1
ENSRNOG00000014765	Vapa	2.23157	0.119777	1	2.05166	-0.119777	1
ENSRNOG00000015528	Pja2	4.00172	-0.251891	1	4.76153	0.251891	1
ENSRNOG00000015633	Cul3	1.4178	0.233516	1	1.20439	-0.233516	1
ENSRNOG00000013977	Bzw1	1.37585	-0.23911	1	1.62452	0.23911	1
ENSRNOG00000015428	Mff	2.37418	0.046557	1	2.29674	-0.046557	1
ENSRNOG00000033280	Pam	0.89766	-0.299242	1	1.10636	0.299242	1
ENSRNOG00000016133	Sumo1	1.45136	-0.131193	1	1.58951	0.131193	1
ENSRNOG00000017707	Abi2	2.01344	-0.194679	1	2.30374	0.194679	1
ENSRNOG00000023993	Kif1a	2.54197	-0.248206	1	3.01797	0.248206	1
ENSRNOG00000016724	Epb41l3	1.04867	0.0761622	1	0.99432	-0.0761622	1
ENSRNOG00000067240	LOC103690742	2.68459	-0.189604	1	3.05998	0.189604	1
ENSRNOG00000015278	Myl12b	2.9111	0.230022	1	2.4788	-0.230022	1
ENSRNOG00000057056	Rab5a	1.27518	0.0162956	1	1.26041	-0.0162956	1
ENSRNOG00000016196	Dlgap1	2.14767	-0.335535	1	2.70987	0.335535	1
ENSRNOG00000011849	Ndufs1	1.11578	0.0960241	1	1.04334	-0.0960241	1
ENSRNOG00000024186	Eef1b2	4.32051	0.117696	1	3.97728	-0.117696	1
ENSRNOG00000018584	LOC100359583	5.37757	0.0833459	1	5.06963	-0.0833459	1
ENSRNOG00000015461	Serpine2	1.19129	0.0877081	1	1.12036	-0.0877081	1
ENSRNOG00000017297	Cab39	1.28357	0.0019782	1	1.28141	-0.0019782	1
ENSRNOG00000017359	Itm2c	5.78026	-0.0455035	1	5.95892	0.0455035	1
ENSRNOG00000017144	Mea1	1.30874	-0.147065	1	1.44947	0.147065	1
ENSRNOG00000017495	Klhdc3	0.906049	-0.258464	1	1.08535	0.258464	1
ENSRNOG00000014180	Prickle4	3.63259	0.131562	1	3.31206	-0.131562	1
ENSRNOG00000016653	Ngef	1.70304	-0.302441	1	2.10068	0.302441	1
ENSRNOG00000011841	Map2	3.67453	0.0256035	1	3.60616	-0.0256035	1
ENSRNOG00000017730	Psmd1	1.08223	0.0814491	1	1.02233	-0.0814491	1
ENSRNOG00000047781	Slc25a23	1.98827	-0.208372	1	2.29674	0.208372	1
ENSRNOG00000011771	Ptp4a1	1.32552	-0.00579225	1	1.33043	0.00579225	1
ENSRNOG00000046834	C3	1.85405	-0.00211295	1	1.8556	0.00211295	1
ENSRNOG00000063418	ENSRNOG00000063418	7.089	-0.0895351	1	7.53442	0.0895351	1
ENSRNOG00000014162	Plekhb2	1.82888	-0.17103	1	2.05866	0.17103	1
ENSRNOG00000047505	Tubb4a	2.11411	0.037176	1	2.05866	-0.037176	1
ENSRNOG00000016660	Cox5b	8.93465	-0.062633	1	9.32	0.062633	1
ENSRNOG00000012207	Dst	2.19801	0.132766	1	2.00264	-0.132766	1
ENSRNOG00000014806	Pnkd	0.872492	-0.444853	1	1.19038	0.444853	1
ENSRNOG00000018586	Retreg2	1.17451	-0.302135	1	1.44947	0.302135	1
ENSRNOG00000019704	Resp18	1.30035	-0.142345	1	1.43546	0.142345	1
ENSRNOG00000013213	Epha4	1.52686	0.0602079	1	1.46347	-0.0602079	1
ENSRNOG00000019587	Ptprn	1.46814	-0.247599	1	1.74356	0.247599	1
ENSRNOG00000014289	Arpc2	2.1225	-0.195505	1	2.42978	0.195505	1
ENSRNOG00000059348	Ube2b	1.45136	-0.150052	1	1.61052	0.150052	1
ENSRNOG00000066088	Ubb	18.5656	-0.107576	1	19.9774	0.107576	1
ENSRNOG00000013118	Atox1	2.34063	0.0526463	1	2.25472	-0.0526463	1
ENSRNOG00000002827	Rbfox1	2.03861	-0.000333602	1	2.03765	0.000333602	1
ENSRNOG00000003815	Slc25a11	1.17451	0.112903	1	1.08535	-0.112903	1
ENSRNOG00000003975	Pfn1	5.40274	0.412	1	4.0543	-0.412	1
ENSRNOG00000063978	ENSRNOG00000063978	1.10739	0.0756313	1	1.05034	-0.0756313	1
ENSRNOG00000049219	Rnf187	2.38257	0.0737217	1	2.26173	-0.0737217	1
ENSRNOG00000002928	Guk1	3.50675	-0.133728	1	3.84424	0.133728	1
ENSRNOG00000003065	Glyr1	0.89766	-0.224764	1	1.05034	0.224764	1
ENSRNOG00000004608	Pam16	2.07217	0.0682917	1	1.97463	-0.0682917	1
ENSRNOG00000003328	Cdip1	1.19129	0.0523027	1	1.14837	-0.0523027	1
ENSRNOG00000020970	Rundc3a	1.24162	-0.114535	1	1.34443	0.114535	1
ENSRNOG00000060229	Arf1	3.97655	0.0952549	1	3.7182	-0.0952549	1
ENSRNOG00000017417	Gabarap	3.56547	0.412263	1	2.67486	-0.412263	1
ENSRNOG00000007227	Mien1	1.17451	0.0146007	1	1.16237	-0.0146007	1
ENSRNOG00000010038	Psmc5	2.07217	0.141488	1	1.8766	-0.141488	1
ENSRNOG00000002755	Pafah1b1	1.22484	-0.126537	1	1.33743	0.126537	1
ENSRNOG00000061543	Ap2b1	0.989943	-0.393323	1	1.30242	0.393323	1
ENSRNOG00000049876	Prkar1a	1.21646	-0.143879	1	1.34443	0.143879	1
ENSRNOG00000023344	Rpl23a	8.85076	0.186804	1	7.7655	-0.186804	1
ENSRNOG00000012620	Syngr3	0.830545	-0.364177	1	1.07134	0.364177	1
ENSRNOG00000005015	Rabep1	1.11578	-0.109785	1	1.20439	0.109785	1
ENSRNOG00000003226	Mprip	1.01511	-0.402966	1	1.34443	0.402966	1
ENSRNOG00000002749	Spag9	1.51847	-0.0600002	1	1.58251	0.0600002	1
ENSRNOG00000003846	Pitpna	1.42619	0.267215	1	1.18338	-0.267215	1
ENSRNOG00000058739	Snn	1.04028	-0.159166	1	1.16237	0.159166	1
ENSRNOG00000020441	Vps25	1.04028	0.105597	1	0.966311	-0.105597	1
ENSRNOG00000011227	Atp1b2	1.22484	-0.248933	1	1.45647	0.248933	1
ENSRNOG00000004686	Spop	1.2584	-0.0185415	1	1.27441	0.0185415	1
ENSRNOG00000006989	Vamp2	4.27857	-0.251862	1	5.09064	0.251862	1
ENSRNOG00000004107	Rpl23	9.16116	0.224837	1	7.82852	-0.224837	1
ENSRNOG00000008921	Dynll2	2.90271	-0.147945	1	3.21403	0.147945	1
ENSRNOG00000005290	Ywhae	6.39268	0.049658	1	6.16898	-0.049658	1
ENSRNOG00000052113	Ppp1r9b	1.36746	-0.247881	1	1.62452	0.247881	1
ENSRNOG00000003542	Hcfc1r1	2.94466	-0.218453	1	3.4241	0.218453	1
ENSRNOG00000014179	Rps2	10.1343	0.276765	1	8.35369	-0.276765	1
ENSRNOG00000014568	Ndufb10	1.73659	-0.0520339	1	1.79958	0.0520339	1
ENSRNOG00000052730	Psmb3	1.76176	0.00830925	1	1.75056	-0.00830925	1
ENSRNOG00000020487	Coa3	1.35907	0.276565	1	1.12036	-0.276565	1
ENSRNOG00000020513	Becn1	1.04028	0.0952549	1	0.973313	-0.0952549	1
ENSRNOG00000066047	Rpl38-ps9	5.2769	-0.0194672	1	5.34272	0.0194672	1
ENSRNOG00000006248	Trim37	1.04867	0.0265802	1	1.02933	-0.0265802	1
ENSRNOG00000058561	Srrm2	1.62753	-0.10546	1	1.75056	0.10546	1
ENSRNOG00000004814	Elob	5.91449	-0.181604	1	6.70115	0.181604	1
ENSRNOG00000018242	Camkk1	1.08223	-0.186484	1	1.2324	0.186484	1
ENSRNOG00000004333	Flywch1	1.17451	-0.163937	1	1.31642	0.163937	1
ENSRNOG00000006542	Atp6v0c	8.06216	-0.139692	1	8.87185	0.139692	1
ENSRNOG00000030628	Eif4a1	1.51847	0.0941229	1	1.42146	-0.0941229	1
ENSRNOG00000021540	Rnf227	0.922828	-0.46253	1	1.27441	0.46253	1
ENSRNOG00000002436	Mmd	2.01344	-0.0426762	1	2.07267	0.0426762	1
ENSRNOG00000005133	Mapt	1.97989	-0.270356	1	2.38777	0.270356	1
ENSRNOG00000036695	Mrpl12	1.05706	0.0675292	1	1.00832	-0.0675292	1
ENSRNOG00000009722	Chd3	1.17451	0.058455	1	1.12736	-0.058455	1
ENSRNOG00000033568	Mapk8ip3	1.28357	-0.313664	1	1.59651	0.313664	1
ENSRNOG00000002671	Nme2	5.62925	0.187547	1	4.93659	-0.187547	1
ENSRNOG00000002693	Nme1	2.72654	-0.133985	1	2.98996	0.133985	1
ENSRNOG00000069121	Atp5mc1	3.66614	0.0420188	1	3.55714	-0.0420188	1
ENSRNOG00000037540	Tmem256	1.27518	0.141102	1	1.15537	-0.141102	1
ENSRNOG00000007367	Septin4	0.746652	-0.478212	1	1.04334	0.478212	1
ENSRNOG00000066579	Ube2i	1.2584	0.508474	1	0.882284	-0.508474	1
ENSRNOG00000021031	Grn	1.90438	0.491731	1	1.35143	-0.491731	1
ENSRNOG00000009823	Naa38	1.87082	-0.177065	1	2.11468	0.177065	1
ENSRNOG00000039350	Gng13	3.3054	-0.129558	1	3.61316	0.129558	1
ENSRNOG00000052620	Rack1	4.36246	0.217804	1	3.7462	-0.217804	1
ENSRNOG00000002886	Myh10	1.19968	0.417451	1	0.896288	-0.417451	1
ENSRNOG00000064200	ENSRNOG00000064200	2.59231	-0.057579	1	2.69587	0.057579	1
ENSRNOG00000023095	Npepps	1.0235	-0.0933526	1	1.09235	0.0933526	1
ENSRNOG00000007971	Wbp2	0.889271	-0.321707	1	1.11336	0.321707	1
ENSRNOG00000003626	Atp5pd	5.54536	-0.0727317	1	5.82587	0.0727317	1
ENSRNOG00000003967	Vmp1	1.28357	-0.249247	1	1.52649	0.249247	1
ENSRNOG00000003990	Grb2	1.45136	0.388814	1	1.10636	-0.388814	1
ENSRNOG00000033143	Timp2	1.14095	-0.30855	1	1.41445	0.30855	1
ENSRNOG00000032492	Usp22	1.28357	-0.0443154	1	1.32343	0.0443154	1
ENSRNOG00000004291	Cltc	3.44802	-0.115442	1	3.7322	0.115442	1
ENSRNOG00000061270	Git1	1.76176	-0.33303	1	2.21971	0.33303	1
ENSRNOG00000003343	Canx	2.62587	0.0219929	1	2.58383	-0.0219929	1
ENSRNOG00000003147	Sqstm1	3.56547	-0.0399598	1	3.66218	0.0399598	1
ENSRNOG00000003905	Nsf	3.21312	-0.338678	1	4.06131	0.338678	1
ENSRNOG00000020644	Nsg2	2.53358	-0.466739	1	3.50113	0.466739	1
ENSRNOG00000019551	Psmb6	2.3658	-0.0924432	1	2.52081	0.0924432	1
ENSRNOG00000003661	Sumo2	4.92455	0.0855609	1	4.63549	-0.0855609	1
ENSRNOG00000014689	Zbtb4	0.696316	-0.528838	1	1.00832	0.528838	1
ENSRNOG00000036688	Arhgdia	2.6762	0.113076	1	2.47179	-0.113076	1
ENSRNOG00000056837	Abr	1.60236	-0.21698	1	1.8626	0.21698	1
ENSRNOG00000055246	Ncor1	0.931217	-0.219294	1	1.08535	0.219294	1
ENSRNOG00000006557	Cyfip2	5.10911	-0.121576	1	5.55278	0.121576	1
ENSRNOG00000036686	Npb	1.61914	0.0707639	1	1.5405	-0.0707639	1
ENSRNOG00000004214	Rpl26	13.8592	0.297676	1	11.2596	-0.297676	1
ENSRNOG00000045636	Fasn	0.872492	-0.303125	1	1.07835	0.303125	1
ENSRNOG00000030680	Ddx5	3.99333	-0.126489	1	4.3554	0.126489	1
ENSRNOG00000032825	Rpl30l2	6.75342	0.343534	1	5.31471	-0.343534	1
ENSRNOG00000049361	Gas7	1.14934	-0.116538	1	1.2464	0.116538	1
ENSRNOG00000036701	Actg1	18.0119	0.190541	1	15.7621	-0.190541	1
ENSRNOG00000067979	Uqcrq	5.95644	-0.26472	1	7.1493	0.26472	1
ENSRNOG00000011452	Aldoc	4.32051	-0.363014	1	5.55278	0.363014	1
ENSRNOG00000004741	Rpl19	14.7401	0.108475	1	13.6544	-0.108475	1
ENSRNOG00000006375	Vdac1	1.24162	-0.410821	1	1.65253	0.410821	1
ENSRNOG00000004616	Npm1	2.86916	0.288501	1	2.34575	-0.288501	1
ENSRNOG00000006500	Snf8	1.099	0.0363612	1	1.07134	-0.0363612	1
ENSRNOG00000016596	Hspa4	1.17451	-0.231052	1	1.37944	0.231052	1
ENSRNOG00000005828	Skp1	5.83898	0.0278114	1	5.72084	-0.0278114	1
ENSRNOG00000003117	Psmd12	1.03189	0.38006	1	0.791254	-0.38006	1
ENSRNOG00000019798	Stub1	1.14934	-0.232635	1	1.35143	0.232635	1
ENSRNOG00000008891	Ift20	0.939607	-0.242996	1	1.11336	0.242996	1
ENSRNOG00000003399	Hnrnph1	1.1829	-0.0591048	1	1.2324	0.0591048	1
ENSRNOG00000068243	Cdk5r1	1.04028	-0.53035	1	1.50548	0.53035	1
ENSRNOG00000009066	Thra	1.5772	0.0728032	1	1.49848	-0.0728032	1
ENSRNOG00000016478	Eif5a	4.01011	-0.244632	1	4.74753	0.244632	1
ENSRNOG00000003256	Ccng1	2.48325	0.0342809	1	2.42278	-0.0342809	1
ENSRNOG00000036689	P4hb	1.2584	0.249231	1	1.05734	-0.249231	1
ENSRNOG00000018829	RGD1308134	3.3893	-0.172225	1	3.81623	0.172225	1
ENSRNOG00000003241	Gabrg2	1.35068	-0.361398	1	1.73656	0.361398	1
ENSRNOG00000047656	Gaa	1.43458	0.0629666	1	1.37244	-0.0629666	1
ENSRNOG00000003645	Hnrnpab	1.26679	0.0309477	1	1.2394	-0.0309477	1
ENSRNOG00000003177	Mat2b	1.12417	-0.107374	1	1.21139	0.107374	1
ENSRNOG00000003512	Gabra1	2.72654	-0.323256	1	3.4101	0.323256	1
ENSRNOG00000014107	Omg	1.50169	0.234907	1	1.27441	-0.234907	1
ENSRNOG00000003724	Mrpl27	1.19129	0.142501	1	1.07835	-0.142501	1
ENSRNOG00000020674	Rpl27	6.02355	0.274896	1	4.9716	-0.274896	1
ENSRNOG00000046698	Gps1	0.796988	-0.460065	1	1.09935	0.460065	1
ENSRNOG00000036814	Atp6v0a1	0.981553	-0.18952	1	1.12036	0.18952	1
ENSRNOG00000033765	Eif1	6.14939	0.10067	1	5.72784	-0.10067	1
ENSRNOG00000018568	Rab5c	1.09061	0.112268	1	1.00832	-0.112268	1
ENSRNOG00000056248	Marf1	0.696316	-0.538754	1	1.01533	0.538754	1
ENSRNOG00000002919	Gfap	15.2183	0.369403	1	11.7638	-0.369403	1
ENSRNOG00000007845	Supt4h1	1.00672	-0.162233	1	1.12736	0.162233	1
ENSRNOG00000005988	Arl8a	1.29196	0.0754464	1	1.22539	-0.0754464	1
ENSRNOG00000002841	Cdc42bpa	0.973164	-0.322093	1	1.21839	0.322093	1
ENSRNOG00000004099	R3hdm1	1.03189	-0.501296	1	1.46347	0.501296	1
ENSRNOG00000003211	Srp9	1.45136	-0.124851	1	1.58251	0.124851	1
ENSRNOG00000008741	Camsap2	0.947996	-0.127525	1	1.03633	0.127525	1
ENSRNOG00000046889	Dbi	4.27857	0.0103804	1	4.24336	-0.0103804	1
ENSRNOG00000003206	Actr3	2.03861	0.134209	1	1.8556	-0.134209	1
ENSRNOG00000033790	Hnrnpu	1.92116	0.138459	1	1.74356	-0.138459	1
ENSRNOG00000059406	Ier5	1.21646	0.329637	1	0.966311	-0.329637	1
ENSRNOG00000002544	Kifap3	2.07217	-0.225842	1	2.42278	0.225842	1
ENSRNOG00000030715	Cfh	1.23323	0.182805	1	1.08535	-0.182805	1
ENSRNOG00000066712	Sccpdh	1.17451	-0.0611266	1	1.22539	0.0611266	1
ENSRNOG00000004423	Zbtb18	1.56881	-0.0754008	1	1.65253	0.0754008	1
ENSRNOG00000003833	Nenf	1.14095	-0.000766303	1	1.14137	0.000766303	1
ENSRNOG00000003385	Glrx2	1.21646	0.0562608	1	1.16938	-0.0562608	1
ENSRNOG00000070119	Pbx1	0.872492	-0.469944	1	1.21139	0.469944	1
ENSRNOG00000003150	Mpc2	3.54869	0.0707947	1	3.37508	-0.0707947	1
ENSRNOG00000002773	Rgs4	2.35741	-0.133076	1	2.58383	0.133076	1
ENSRNOG00000002618	Ivns1abp	1.15773	0.129767	1	1.05734	-0.129767	1
ENSRNOG00000003163	Sdhc	1.77854	0.0219197	1	1.75056	-0.0219197	1
ENSRNOG00000028062	Arpc5	1.61914	0.492344	1	1.14837	-0.492344	1
ENSRNOG00000003706	Ufc1	1.25001	0.0281407	1	1.22539	-0.0281407	1
ENSRNOG00000005667	Astn1	1.06545	-0.0173708	1	1.07835	0.0173708	1
ENSRNOG00000004245	Mgst3	3.77521	-0.348429	1	4.80354	0.348429	1
ENSRNOG00000066932	Pfdn2	2.047	-0.359197	1	2.62584	0.359197	1
ENSRNOG00000068444	Kcnj10	1.06545	-0.0266486	1	1.08535	0.0266486	1
ENSRNOG00000002572	Cacybp	2.09734	0.0856389	1	1.97463	-0.0856389	1
ENSRNOG00000007290	Atp1a2	4.17789	-0.329097	1	5.24469	0.329097	1
ENSRNOG00000002934	Atp1b1	11.5605	-0.0972921	1	12.352	0.0972921	1
ENSRNOG00000005700	Nsg1	1.4933	-0.371173	1	1.93262	0.371173	1
ENSRNOG00000024689	Hopx	1.19129	0.170697	1	1.05734	-0.170697	1
ENSRNOG00000002050	Igfbp7	1.89599	-0.27225	1	2.28974	0.27225	1
ENSRNOG00000058202	Ppp2r2c	2.26512	0.0144732	1	2.24072	-0.0144732	1
ENSRNOG00000006593	Grpel1	1.14934	0.0274281	1	1.12736	-0.0274281	1
ENSRNOG00000002106	Usp46	0.981553	-0.198453	1	1.12736	0.198453	1
ENSRNOG00000005428	Ctbp1	1.76176	-0.195073	1	2.01665	0.195073	1
ENSRNOG00000009642	Cct4	1.54364	0.250976	1	1.29542	-0.250976	1
ENSRNOG00000065188	ENSRNOG00000065188	1.19968	0.0977617	1	1.12036	-0.0977617	1
ENSRNOG00000002205	Ociad1	1.4178	-0.0733224	1	1.49148	0.0733224	1
ENSRNOG00000059479	Adcy1	1.93794	-0.0073867	1	1.94663	0.0073867	1
ENSRNOG00000027088	Ube2k	1.51008	-0.0551817	1	1.5685	0.0551817	1
ENSRNOG00000005203	Sec61g	2.39935	0.0529731	1	2.31074	-0.0529731	1
ENSRNOG00000066377	Smim14	1.22484	0.049035	1	1.18338	-0.049035	1
ENSRNOG00000004781	Crmp1	0.880881	-0.370878	1	1.14137	0.370878	1
ENSRNOG00000049351	Nat8l	1.1829	0.0509487	1	1.14137	-0.0509487	1
ENSRNOG00000013039	Add1	1.27518	-0.354223	1	1.63152	0.354223	1
ENSRNOG00000055471	Ywhah	11.0823	-0.167156	1	12.429	0.167156	1
ENSRNOG00000056162	Man2b2	3.24668	-0.231446	1	3.80922	0.231446	1
ENSRNOG00000023529	Rpl5	7.13933	0.0436365	1	6.91822	-0.0436365	1
ENSRNOG00000002246	Slc30a9	1.17451	-0.10949	1	1.26741	0.10949	1
ENSRNOG00000004959	Actr2	4.27857	0.113826	1	3.94927	-0.113826	1
ENSRNOG00000004992	Rab1a	1.42619	-0.0581035	1	1.48448	0.0581035	1
ENSRNOG00000069265	Purb	4.21145	-0.165575	1	4.71952	0.165575	1
ENSRNOG00000065022	RGD1560394	1.2584	0.239771	1	1.06434	-0.239771	1
ENSRNOG00000059061	Uqcr10	6.51852	0.00284518	1	6.49809	-0.00284518	1
ENSRNOG00000008103	Mdh1	8.06216	-0.270145	1	9.71212	0.270145	1
ENSRNOG00000015093	Sparcl1	12.7434	-0.30003	1	15.671	0.30003	1
ENSRNOG00000061231	Selenom	3.0705	-0.330135	1	3.85824	0.330135	1
ENSRNOG00000024899	Cxcl13	0.89766	-0.156284	1	1.00132	0.156284	1
ENSRNOG00000002343	Uchl1	6.8541	-0.075118	1	7.21232	0.075118	1
ENSRNOG00000026716	Rpl9-ps30	16.5941	0.106022	1	15.3979	-0.106022	1
ENSRNOG00000008079	Ugp2	0.922828	-0.286681	1	1.12736	0.286681	1
ENSRNOG00000002433	G3bp2	1.52686	-0.0199624	1	1.5475	0.0199624	1
ENSRNOG00000008716	Nefh	1.45975	0.52014	1	1.01533	-0.52014	1
ENSRNOG00000005130	Ogdh	0.847324	-0.461138	1	1.16938	0.461138	1
ENSRNOG00000004426	Rps27a	16.5354	0.0859052	1	15.559	-0.0859052	1
ENSRNOG00000002125	Ccni	2.55875	-0.166853	1	2.87092	0.166853	1
ENSRNOG00000042419	Acyp2	1.63592	0.273551	1	1.35143	-0.273551	1
ENSRNOG00000003289	Lap3	1.2584	0.399126	1	0.952306	-0.399126	1
ENSRNOG00000003901	Cfap36	1.37585	-0.0331356	1	1.40745	0.0331356	1
ENSRNOG00000005434	Sptbn1	1.08223	0.0237336	1	1.06434	-0.0237336	1
ENSRNOG00000023389	Ephx4	0.956385	-0.134161	1	1.05034	0.134161	1
ENSRNOG00000004621	Rtn4	4.77354	-0.0499526	1	4.93659	0.0499526	1
ENSRNOG00000003253	Qdpr	2.17284	0.14157	1	1.96763	-0.14157	1
ENSRNOG00000027864	Ppia	13.6327	-0.0188469	1	13.7944	0.0188469	1
ENSRNOG00000000048	Gak	2.47486	-0.246039	1	2.93394	0.246039	1
ENSRNOG00000052080	Camk2b	2.79365	-0.109086	1	3.01097	0.109086	1
ENSRNOG00000064480	Gmfb	1.3423	0.0661085	1	1.28141	-0.0661085	1
ENSRNOG00000010645	Lgals3	1.61075	-0.648635	1	2.52781	0.648635	1
ENSRNOG00000016271	Itm2b	8.76687	0.412904	1	6.57511	-0.412904	1
ENSRNOG00000001030	Tsc22d1	2.53358	-0.212318	1	2.93394	0.212318	1
ENSRNOG00000001049	Tpt1	20.663	0.305162	1	16.7004	-0.305162	1
ENSRNOG00000009987	Akap11	1.11578	-0.347583	1	1.42146	0.347583	1
ENSRNOG00000038228	Serp2	1.5772	-0.277036	1	1.91161	0.277036	1
ENSRNOG00000006751	Psmd6	1.14095	0.290697	1	0.931299	-0.290697	1
ENSRNOG00000010389	Ndrg2	5.30207	0.00257288	1	5.2867	-0.00257288	1
ENSRNOG00000007701	Thoc7	0.947996	-0.0782814	1	1.00132	0.0782814	1
ENSRNOG00000016414	Slc22a17	3.53191	-0.141681	1	3.89325	0.141681	1
ENSRNOG00000012594	Sugt1	1.09061	-0.0828628	1	1.15537	0.0828628	1
ENSRNOG00000039297	Mrpl52	1.24162	0.165039	1	1.10636	-0.165039	1
ENSRNOG00000016460	Clu	13.8256	0.0295034	1	13.5283	-0.0295034	1
ENSRNOG00000013386	Psmb5	2.54197	-0.0440657	1	2.61884	0.0440657	1
ENSRNOG00000019895	Nedd8	2.79365	0.0425451	1	2.70987	-0.0425451	1
ENSRNOG00000010479	Mycbp2	1.66109	0.107476	1	1.5405	-0.107476	1
ENSRNOG00000009449	Trim35	0.704705	-0.50178	1	1.00132	0.50178	1
ENSRNOG00000027839	Ptk2b	1.56881	-0.305599	1	1.93962	0.305599	1
ENSRNOG00000008570	Cadps	0.998332	-0.293787	1	1.22539	0.293787	1
ENSRNOG00000042195	Pabpn1	0.830545	-0.523655	1	1.19738	0.523655	1
ENSRNOG00000014291	Elp3	0.729873	-0.500983	1	1.03633	0.500983	1
ENSRNOG00000053334	Stmn4	2.3658	-0.317687	1	2.94795	0.317687	1
ENSRNOG00000011621	LOC100911576	1.97989	0.193301	1	1.72956	-0.193301	1
ENSRNOG00000025619	Ap1g2	1.0235	-0.0275506	1	1.04334	0.0275506	1
ENSRNOG00000009090	Dad1	1.45975	-0.129239	1	1.59651	0.129239	1
ENSRNOG00000013505	Vdac2	1.44297	0.0860515	1	1.35844	-0.0860515	1
ENSRNOG00000007895	Pdhb	0.931217	-0.191279	1	1.06434	0.191279	1
ENSRNOG00000024022	Ndfip2	1.77854	0.166915	1	1.58251	-0.166915	1
ENSRNOG00000009625	Dpysl2	4.94132	-0.123515	1	5.37773	0.123515	1
ENSRNOG00000009820	Bnip3l	1.61914	-0.0239766	1	1.64553	0.0239766	1
ENSRNOG00000033261	Fam107a	4.16112	-0.0856405	1	4.41142	0.0856405	1
ENSRNOG00000054782	Ppp3cb	3.3893	-0.286483	1	4.13133	0.286483	1
ENSRNOG00000010737	Mbnl2	1.68626	-0.116458	1	1.82759	0.116458	1
ENSRNOG00000010555	Phyhip	1.61075	-0.262532	1	1.93262	0.262532	1
ENSRNOG00000000340	Rtraf	1.54364	-0.104683	1	1.65953	0.104683	1
ENSRNOG00000008794	Ube2e1	0.847324	-0.268493	1	1.02233	0.268493	1
ENSRNOG00000008140	Rpl15	6.05711	0.169766	1	5.37773	-0.169766	1
ENSRNOG00000007203	Psmc6	1.58559	0.0938996	1	1.48448	-0.0938996	1
ENSRNOG00000010331	Ctsb	6.24167	0.457776	1	4.53746	-0.457776	1
ENSRNOG00000013658	Nefl	1.76176	0.265607	1	1.46347	-0.265607	1
ENSRNOG00000010989	Ipo5	1.1829	0.375078	1	0.910293	-0.375078	1
ENSRNOG00000009783	Camk2g	1.77015	-0.0794151	1	1.8696	0.0794151	1
ENSRNOG00000009297	Chchd1	1.24162	-0.151434	1	1.37944	0.151434	1
ENSRNOG00000017558	Tubb2a	4.4883	-0.0436637	1	4.62149	0.0436637	1
ENSRNOG00000014670	Zmynd11	0.838935	-0.262944	1	1.00832	0.262944	1
ENSRNOG00000063015	LOC100360522	0.813766	-0.306446	1	1.00832	0.306446	1
ENSRNOG00000000133	Txndc15	1.4178	-0.196042	1	1.62452	0.196042	1
ENSRNOG00000018122	Tspan17	1.06545	-0.133564	1	1.16938	0.133564	1
ENSRNOG00000018091	Gdi2	1.90438	0.0582206	1	1.82759	-0.0582206	1
ENSRNOG00000018087	Vim	4.19467	-0.060292	1	4.3694	0.060292	1
ENSRNOG00000017163	Pfkp	2.08056	-0.169262	1	2.33875	0.169262	1
ENSRNOG00000060141	Epdr1	0.914439	-0.129812	1	1.00132	0.129812	1
ENSRNOG00000016383	Commd3	1.099	0.173865	1	0.973313	-0.173865	1
ENSRNOG00000018281	Uqcrfs1	2.15606	0.0508124	1	2.07967	-0.0508124	1
ENSRNOG00000017459	C1ql3	1.2584	0.0793058	1	1.19038	-0.0793058	1
ENSRNOG00000018039	Sncb	4.93293	-0.144602	1	5.44775	0.144602	1
ENSRNOG00000017506	Cltb	1.43458	-0.115882	1	1.5545	0.115882	1
ENSRNOG00000059510	LOC100910792	1.05706	-0.178826	1	1.19738	0.178826	1
ENSRNOG00000017372	Higd2a	1.69465	0.129674	1	1.5475	-0.129674	1
ENSRNOG00000062731	Diras2	1.05706	-0.0193482	1	1.07134	0.0193482	1
ENSRNOG00000018343	Isca1	1.46814	-0.00291395	1	1.47047	0.00291395	1
ENSRNOG00000018456	C17h6orf62-ps1	1.8876	-0.0554937	1	1.96063	0.0554937	1
ENSRNOG00000049920	Psma2	1.22484	-0.221054	1	1.42846	0.221054	1
ENSRNOG00000018651	Agtpbp1	0.998332	-0.191908	1	1.14137	0.191908	1
ENSRNOG00000067284	Spin1	1.4178	-0.196042	1	1.62452	0.196042	1
ENSRNOG00000016587	Ninj1	1.01511	0.619635	1	0.658212	-0.619635	1
ENSRNOG00000019223	Atp5f1c	2.9111	-0.0194021	1	2.94795	0.0194021	1
ENSRNOG00000018839	Ntrk2	1.8876	-0.251984	1	2.24772	0.251984	1
ENSRNOG00000019113	Hnrnpk	1.99666	0.0881581	1	1.8766	-0.0881581	1
ENSRNOG00000031325	Abi1	0.981553	-0.207331	1	1.13436	0.207331	1
ENSRNOG00000012940	Vps41	2.05539	-0.151879	1	2.28273	0.151879	1
ENSRNOG00000023661	Celf2	0.931217	-0.326209	1	1.16938	0.326209	1
ENSRNOG00000018566	Ctsl	2.02183	0.223421	1	1.72956	-0.223421	1
ENSRNOG00000017466	Kif5b	2.09734	0.0306248	1	2.05166	-0.0306248	1
ENSRNOG00000017904	Nol7	1.28357	-0.1749	1	1.44947	0.1749	1
ENSRNOG00000018972	Rab18	1.35907	-0.0578541	1	1.41445	0.0578541	1
ENSRNOG00000002255	Fam162a	1.58559	0.149129	1	1.42846	-0.149129	1
ENSRNOG00000001815	Eif4a2	4.67287	-0.100941	1	5.00661	0.100941	1
ENSRNOG00000001837	Sst	1.48491	-0.410171	1	1.97463	0.410171	1
ENSRNOG00000034233	Fyttd1	0.746652	-0.478212	1	1.04334	0.478212	1
ENSRNOG00000064186	Tagln3	4.17789	0.0492221	1	4.0333	-0.0492221	1
ENSRNOG00000001709	Ap2m1	5.2769	-0.0419512	1	5.42674	0.0419512	1
ENSRNOG00000001783	Tra2b	1.03189	-0.0538366	1	1.07134	0.0538366	1
ENSRNOG00000063031	Fam131a	0.981553	-0.350456	1	1.2534	0.350456	1
ENSRNOG00000001682	Ttc3	5.64603	-0.163224	1	6.31603	0.163224	1
ENSRNOG00000001738	Eif4g1	1.3423	0.0350816	1	1.30942	-0.0350816	1
ENSRNOG00000064222	Rpl35a	2.40774	0.325391	1	1.91862	-0.325391	1
ENSRNOG00000001992	Atp6v1a	2.66781	-0.360472	1	3.4241	0.360472	1
ENSRNOG00000001719	Psmd2	1.099	-0.236011	1	1.29542	0.236011	1
ENSRNOG00000029912	Septin5	4.28696	-0.282343	1	5.20967	0.282343	1
ENSRNOG00000002721	Ndufb4	3.19634	-0.213666	1	3.70419	0.213666	1
ENSRNOG00000001733	Ppp1r2	1.06545	0.150229	1	0.959308	-0.150229	1
ENSRNOG00000001628	Pcp4	3.49836	0.283118	1	2.87092	-0.283118	1
ENSRNOG00000001880	Dgcr6	1.11578	-0.245013	1	1.32343	0.245013	1
ENSRNOG00000048273	Apod	2.13089	-0.531528	1	3.08099	0.531528	1
ENSRNOG00000001592	Cct8	1.6527	0.0301292	1	1.61752	-0.0301292	1
ENSRNOG00000001528	Gap43	4.79032	0.0134835	1	4.74052	-0.0134835	1
ENSRNOG00000001551	Atp5pf	5.76348	-0.0881208	1	6.11997	0.0881208	1
ENSRNOG00000001849	Mapk1	2.46647	-0.0484279	1	2.54882	0.0484279	1
ENSRNOG00000067986	ENSRNOG00000067986	2.11411	0.0668215	1	2.01665	-0.0668215	1
ENSRNOG00000066813	ENSRNOG00000066813	1.23323	0.0335788	1	1.20439	-0.0335788	1
ENSRNOG00000001829	Ube2v2	1.22484	0.0321612	1	1.19738	-0.0321612	1
ENSRNOG00000002115	Sod1	2.995	-0.124709	1	3.26305	0.124709	1
ENSRNOG00000002021	Son	1.82049	-0.12788	1	1.98864	0.12788	1
ENSRNOG00000001640	Tomm70	1.19129	-0.433124	1	1.61052	0.433124	1
ENSRNOG00000002051	Synj1	2.2064	-0.362188	1	2.83591	0.362188	1
ENSRNOG00000028411	Pcnp	1.20807	0.012398	1	1.19738	-0.012398	1
ENSRNOG00000067943	Ncbp2as2	0.981553	-0.382165	1	1.28141	0.382165	1
ENSRNOG00000001611	Rpl24	11.3927	0.237677	1	9.6491	-0.237677	1
ENSRNOG00000001991	Atp5po	5.17623	0.0105804	1	5.13265	-0.0105804	1
ENSRNOG00000001813	Dnm1l	1.40941	0.208422	1	1.21839	-0.208422	1
ENSRNOG00000001862	Ube2l3	1.64431	-0.0440071	1	1.69454	0.0440071	1
ENSRNOG00000001989	Alcam	1.11578	-0.289867	1	1.36544	0.289867	1
ENSRNOG00000006997	App	7.61753	-0.236165	1	8.96288	0.236165	1
ENSRNOG00000002126	Ncam2	1.31713	0.0868009	1	1.2394	-0.0868009	1
ENSRNOG00000022432	Tmem59l	1.92116	-0.176527	1	2.1707	0.176527	1
ENSRNOG00000019277	Vdac3	2.53358	-0.163408	1	2.83591	0.163408	1
ENSRNOG00000016619	Use1	0.889271	-0.199452	1	1.02233	0.199452	1
ENSRNOG00000010830	Slc25a4	9.6813	-0.0654211	1	10.1183	0.0654211	1
ENSRNOG00000019433	Rab3a	5.4363	-0.150716	1	6.02894	0.150716	1
ENSRNOG00000016423	Tacc1	0.738262	-0.455338	1	1.01533	0.455338	1
ENSRNOG00000020178	Cope	1.09061	-0.175429	1	1.2324	0.175429	1
ENSRNOG00000017689	Itih3	1.96311	0.0215284	1	1.93262	-0.0215284	1
ENSRNOG00000058359	Fkbp8	2.85238	-0.173109	1	3.21403	0.173109	1
ENSRNOG00000019971	Uba52	14.824	-0.0221221	1	15.0338	0.0221221	1
ENSRNOG00000019629	Lamp1	3.6242	0.295878	1	2.94795	-0.295878	1
ENSRNOG00000000054	Abhd8	1.67787	-0.26012	1	2.00965	0.26012	1
ENSRNOG00000017552	Mrpl34	1.03189	0.354969	1	0.805259	-0.354969	1
ENSRNOG00000039417	Dda1	1.03189	-0.0724523	1	1.08535	0.0724523	1
ENSRNOG00000019572	Lsm4	1.15773	0.10157	1	1.07835	-0.10157	1
ENSRNOG00000010189	Rps24	7.15611	0.173479	1	6.33704	-0.173479	1
ENSRNOG00000018823	Nisch	2.00505	-0.105819	1	2.15669	0.105819	1
ENSRNOG00000010984	Anxa11	1.04867	0.213666	1	0.90329	-0.213666	1
ENSRNOG00000010155	Pcm1	1.04867	0.0661085	1	1.00132	-0.0661085	1
ENSRNOG00000043387	Cpe	11.8122	-0.13254	1	12.9332	0.13254	1
ENSRNOG00000029441	Klhl2	1.04028	-0.133014	1	1.14137	0.133014	1
ENSRNOG00000011891	Atp6v1b2	3.39768	-0.0154897	1	3.4311	0.0154897	1
ENSRNOG00000017956	Golga7	0.872492	-0.330782	1	1.09935	0.330782	1
ENSRNOG00000018795	Rpl18a	9.02694	0.0979365	1	8.42371	-0.0979365	1
ENSRNOG00000019097	Bap1	1.06545	-0.0358671	1	1.09235	0.0358671	1
ENSRNOG00000013061	Tusc3	1.92955	0.18569	1	1.69454	-0.18569	1
ENSRNOG00000012329	Saraf	1.70304	-0.10774	1	1.83459	0.10774	1
ENSRNOG00000015182	Ppp2cb	1.44297	-0.0480851	1	1.49148	0.0480851	1
ENSRNOG00000020602	Ndufa13	4.02689	0.057511	1	3.86524	-0.057511	1
ENSRNOG00000019387	Ifi30	1.13256	0.631971	1	0.728234	-0.631971	1
ENSRNOG00000013254	Dctn6	1.03189	0.282213	1	0.847272	-0.282213	1
ENSRNOG00000018075	Spcs1	1.3423	0.042776	1	1.30242	-0.042776	1
ENSRNOG00000016064	Tkt	1.58559	0.0341934	1	1.5475	-0.0341934	1
ENSRNOG00000013961	Ghitm	2.85238	-0.00709855	1	2.86392	0.00709855	1
ENSRNOG00000057367	Glud1	2.29029	0.248261	1	1.92562	-0.248261	1
ENSRNOG00000010731	Gpm6a	7.31551	-0.135058	1	8.02458	0.135058	1
ENSRNOG00000016087	Zmat2	1.61075	0.207354	1	1.39345	-0.207354	1
ENSRNOG00000018774	Rps14	11.1411	0.291693	1	9.08892	-0.291693	1
ENSRNOG00000017832	Snx2	1.01511	0.475245	1	0.728234	-0.475245	1
ENSRNOG00000013714	Snrpd1	1.12417	0.346885	1	0.882284	-0.346885	1
ENSRNOG00000063070	Pcdhga5	1.97989	-0.0224281	1	2.00965	0.0224281	1
ENSRNOG00000018414	Csf1r	1.31713	0.170217	1	1.16938	-0.170217	1
ENSRNOG00000003691	Tmed7	1.04867	0.046209	1	1.01533	-0.046209	1
ENSRNOG00000017568	Rit2	1.19968	-0.186031	1	1.36544	0.186031	1
ENSRNOG00000018676	C18h18orf32	1.40941	-0.0477261	1	1.45647	0.0477261	1
ENSRNOG00000020423	Apc	1.22484	0.0321612	1	1.19738	-0.0321612	1
ENSRNOG00000063313	Csnk1a1	1.59398	0.243725	1	1.34443	-0.243725	1
ENSRNOG00000054058	Osbpl1a	3.15439	-0.0283157	1	3.21403	0.0283157	1
ENSRNOG00000018735	Cd74	1.0235	-0.512977	1	1.46347	0.512977	1
ENSRNOG00000019525	Hspa9	1.28357	-0.0136187	1	1.29542	0.0136187	1
ENSRNOG00000062721	Pura	2.5168	-0.129679	1	2.75188	0.129679	1
ENSRNOG00000066854	LOC120098269	2.86916	-0.155232	1	3.19303	0.155232	1
ENSRNOG00000020167	Reep5	2.10573	-0.0768494	1	2.21971	0.0768494	1
ENSRNOG00000019422	Egr1	1.01511	-0.49701	1	1.43546	0.49701	1
ENSRNOG00000018851	Ppp2r2b	1.27518	-0.191218	1	1.45647	0.191218	1
ENSRNOG00000019875	Matr3	3.64098	-0.105658	1	3.91426	0.105658	1
ENSRNOG00000012852	Bin1	1.56042	-0.154354	1	1.73656	0.154354	1
ENSRNOG00000069286	Ube2d2	1.20807	0.0208102	1	1.19038	-0.0208102	1
ENSRNOG00000015895	B4galt6	0.89766	-0.317276	1	1.12036	0.317276	1
ENSRNOG00000014503	Celf4	2.70976	-0.142863	1	2.98996	0.142863	1
ENSRNOG00000017852	Nars1	1.40941	0.0157769	1	1.39345	-0.0157769	1
ENSRNOG00000016043	Aqp4	3.76682	0.0418677	1	3.65517	-0.0418677	1
ENSRNOG00000065095	Cycs	1.24162	0.489237	1	0.882284	-0.489237	1
ENSRNOG00000017036	Sec11c	1.91277	-0.0568607	1	1.98864	0.0568607	1
ENSRNOG00000014981	Usp14	1.1829	-0.0913451	1	1.26041	0.0913451	1
ENSRNOG00000034237	Rpl39	5.65442	0.282458	1	4.64249	-0.282458	1
ENSRNOG00000018680	Rpl17	13.2971	0.324829	1	10.6014	-0.324829	1
ENSRNOG00000018914	Napg	1.11578	-0.289867	1	1.36544	0.289867	1
ENSRNOG00000018653	Pfdn1	2.65942	0.0441596	1	2.57683	-0.0441596	1
ENSRNOG00000018775	Cystm1	1.05706	0.352621	1	0.826266	-0.352621	1
ENSRNOG00000012405	Tcf4	1.16612	-0.536776	1	1.69454	0.536776	1
ENSRNOG00000017571	Ndufa2	4.89938	0.0956953	1	4.57947	-0.0956953	1
ENSRNOG00000045637	Rnf14	3.02016	-0.184971	1	3.4311	0.184971	1
ENSRNOG00000013562	Ndfip1	5.50341	-0.200079	1	6.31603	0.200079	1
ENSRNOG00000032878	Cxxc5	1.0235	-0.274465	1	1.2394	0.274465	1
ENSRNOG00000017032	Atp5f1a	7.52524	0.104984	1	6.98825	-0.104984	1
ENSRNOG00000057774	RGD1560212	1.4178	-0.152034	1	1.57551	0.152034	1
ENSRNOG00000014097	Psmd7	1.00672	-0.0512018	1	1.04334	0.0512018	1
ENSRNOG00000055446	Amfr	1.19129	-0.181288	1	1.35143	0.181288	1
ENSRNOG00000003853	Scoc	2.35741	0.253647	1	1.97463	-0.253647	1
ENSRNOG00000014415	Hsbp1	3.52352	0.093787	1	3.29806	-0.093787	1
ENSRNOG00000017209	Tubb3	1.89599	-0.109455	1	2.04466	0.109455	1
ENSRNOG00000018445	Agt	0.738262	-0.484681	1	1.03633	0.484681	1
ENSRNOG00000013014	Cyba	1.0235	-0.129649	1	1.12036	0.129649	1
ENSRNOG00000015335	Rpl13	10.8306	0.0814035	1	10.2233	-0.0814035	1
ENSRNOG00000018784	Jph3	0.89766	-0.253145	1	1.07134	0.253145	1
ENSRNOG00000015843	Itfg1	1.4178	-0.44038	1	1.92562	0.44038	1
ENSRNOG00000020351	Vps4a	1.16612	-0.0128428	1	1.17638	0.0128428	1
ENSRNOG00000017431	RGD1304884	0.939607	-0.269796	1	1.13436	0.269796	1
ENSRNOG00000017612	Vps35	1.46814	-0.00291395	1	1.47047	0.00291395	1
ENSRNOG00000014405	Aprt	1.45136	0.250486	1	1.21839	-0.250486	1
ENSRNOG00000017235	Atp6v0d1	2.59231	-0.15512	1	2.88493	0.15512	1
ENSRNOG00000003029	Calr	3.12923	-0.0304023	1	3.19303	0.0304023	1
ENSRNOG00000003011	Gadd45gip1	1.45136	0.283845	1	1.19038	-0.283845	1
ENSRNOG00000016251	Dnaja2	2.22318	0.25334	1	1.8626	-0.25334	1
ENSRNOG00000012482	Ndrg4	7.45813	-0.251924	1	8.87185	0.251924	1
ENSRNOG00000017023	Tcf25	2.93627	-0.478212	1	4.08931	0.478212	1
ENSRNOG00000021808	Tecr	2.31546	-0.285716	1	2.82191	0.285716	1
ENSRNOG00000028717	Ndufb7	2.37418	0.0421785	1	2.30374	-0.0421785	1
ENSRNOG00000019980	Tomm20	2.54197	-0.0631745	1	2.65385	0.0631745	1
ENSRNOG00000019326	Cfdp1	0.964775	-0.0829377	1	1.02233	0.0829377	1
ENSRNOG00000016991	Arl2bp	1.60236	-0.116286	1	1.73656	0.116286	1
ENSRNOG00000016326	Cx3cl1	1.58559	-0.336298	1	2.00264	0.336298	1
ENSRNOG00000003863	Trir	1.00672	0.344727	1	0.791254	-0.344727	1
ENSRNOG00000003520	Prdx2	3.87588	0.218804	1	3.32607	-0.218804	1
ENSRNOG00000017817	Cox4i1	14.8827	0.0558834	1	14.2986	-0.0558834	1
ENSRNOG00000025791	Dync1li2	1.14095	-0.243127	1	1.35143	0.243127	1
ENSRNOG00000011782	Got2	1.60236	-0.394689	1	2.10768	0.394689	1
ENSRNOG00000043098	Mt2A	3.96816	0.500038	1	2.8009	-0.500038	1
ENSRNOG00000018958	Mt3	26.5103	0.0803845	1	25.04	-0.0803845	1
ENSRNOG00000000473	Pfdn6	1.04028	-0.0883451	1	1.10636	0.0883451	1
ENSRNOG00000000579	Marcks	3.04533	0.395861	1	2.31074	-0.395861	1
ENSRNOG00000053288	Ank3	1.05706	-0.0286861	1	1.07835	0.0286861	1
ENSRNOG00000000774	Gabbr1	1.77854	-0.385915	1	2.32475	0.385915	1
ENSRNOG00000068887	Ddt	1.60236	0.0888286	1	1.50548	-0.0888286	1
ENSRNOG00000000547	Tspyl4	2.48325	-0.301714	1	3.05998	0.301714	1
ENSRNOG00000046891	Hk1	1.42619	-0.218212	1	1.65953	0.218212	1
ENSRNOG00000066573	C4a	0.671148	-0.581305	1	1.00832	0.581305	1
ENSRNOG00000063919	Tspyl1	1.22484	-0.199786	1	1.40745	0.199786	1
ENSRNOG00000054374	Smim29	1.099	0.0552202	1	1.05734	-0.0552202	1
ENSRNOG00000000840	Atp6v1g2	2.23996	-0.0887851	1	2.38077	0.0887851	1
ENSRNOG00000000520	Srsf3	1.17451	-0.0693006	1	1.2324	0.0693006	1
ENSRNOG00000061216	Tubb5	5.5118	-0.060541	1	5.74185	0.060541	1
ENSRNOG00000000610	Cisd1	2.18962	0.0253901	1	2.14969	-0.0253901	1
ENSRNOG00000000571	Psap	11.6696	0.123324	1	10.6994	-0.123324	1
ENSRNOG00000025909	Uqcc2	2.48325	0.210978	1	2.14269	-0.210978	1
ENSRNOG00000001295	S100b	10.4363	-0.0244184	1	10.6014	0.0244184	1
ENSRNOG00000000505	Rpl10a	3.59903	0.0732558	1	3.4171	-0.0732558	1
ENSRNOG00000000541	Glo1	2.33224	0.0654623	1	2.22672	-0.0654623	1
ENSRNOG00000001201	Cstb	3.15439	0.155396	1	2.82891	-0.155396	1
ENSRNOG00000000481	Cuta	0.922828	-0.213617	1	1.07134	0.213617	1
ENSRNOG00000000437	Agpat1	1.06545	0.160722	1	0.952306	-0.160722	1
ENSRNOG00000061176	Nudt3	1.56881	-0.0570222	1	1.63152	0.0570222	1
ENSRNOG00000000490	Rps10l1	6.22489	-0.0635628	1	6.49809	0.0635628	1
ENSRNOG00000006589	Mif	4.60575	-0.151686	1	5.11164	0.151686	1
ENSRNOG00000001182	Ndufv3	1.35907	0.181217	1	1.19738	-0.181217	1
ENSRNOG00000046705	Snx3	2.65103	0.0513928	1	2.55582	-0.0513928	1
ENSRNOG00000000823	Gcc2	0.964775	-0.102434	1	1.03633	0.102434	1
ENSRNOG00000038883	Ilrun	1.03189	0.0231254	1	1.01533	-0.0231254	1
ENSRNOG00000047476	Wasf1	1.36746	-0.406062	1	1.81358	0.406062	1
ENSRNOG00000000847	Csnk2b	1.10739	0.481146	1	0.791254	-0.481146	1
ENSRNOG00000000805	Gja1	2.23996	0.0256348	1	2.19871	-0.0256348	1
ENSRNOG00000048682	Zwint	13.1209	-0.23717	1	15.447	0.23717	1
ENSRNOG00000000527	Mtch1	2.50002	-0.113434	1	2.70287	0.113434	1
ENSRNOG00000000471	B3galt4	8.24673	0.152781	1	7.40838	-0.152781	1
ENSRNOG00000028356	Chchd10	4.27857	0.0367646	1	4.16634	-0.0367646	1
ENSRNOG00000008673	Arpc3	2.9111	0.322319	1	2.32475	-0.322319	1
ENSRNOG00000025936	Rpl6	6.72825	0.154793	1	6.03594	-0.154793	1
ENSRNOG00000001274	Vps29	1.67787	0.230325	1	1.42846	-0.230325	1
ENSRNOG00000001269	Ppp1cc	1.53525	-0.00558698	1	1.5405	0.00558698	1
ENSRNOG00000001285	Atp2a2	3.17117	-0.304475	1	3.91426	0.304475	1
ENSRNOG00000027028	Lamtor4	1.46814	0.110855	1	1.35844	-0.110855	1
ENSRNOG00000050805	Tsc22d4	1.14095	0.196914	1	0.99432	-0.196914	1
ENSRNOG00000030124	Ptpn11	1.0235	-0.0275506	1	1.04334	0.0275506	1
ENSRNOG00000001409	Gnb2	2.995	0.00110241	1	2.98996	-0.00110241	1
ENSRNOG00000001070	Cdk2ap1	1.30874	-0.0613355	1	1.36544	0.0613355	1
ENSRNOG00000029165	Stx1a	0.939607	-0.330458	1	1.18338	0.330458	1
ENSRNOG00000001415	Ap1s1	1.52686	0.250892	1	1.28141	-0.250892	1
ENSRNOG00000001352	Hectd4	0.939607	-0.260917	1	1.12736	0.260917	1
ENSRNOG00000001420	Fis1	2.66781	0.0447848	1	2.58383	-0.0447848	1
ENSRNOG00000001436	Ywhag	5.83898	-0.0938931	1	6.225	0.0938931	1
ENSRNOG00000000921	Ubl3	2.18123	-0.0216794	1	2.21271	0.0216794	1
ENSRNOG00000001454	Eif4h	2.03022	-0.165162	1	2.27573	0.165162	1
ENSRNOG00000001440	Mdh2	3.70809	0.0899146	1	3.48012	-0.0899146	1
ENSRNOG00000028733	Prkar1b	2.3658	-0.207613	1	2.73088	0.207613	1
ENSRNOG00000001136	Pebp1	6.40946	-0.280872	1	7.7795	0.280872	1
ENSRNOG00000000957	Rpl21	8.45646	-0.12448	1	9.20796	0.12448	1
ENSRNOG00000001148	Rplp0	10.1176	0.242116	1	8.54275	-0.242116	1
ENSRNOG00000001479	Gtf2i	0.981553	-0.358449	1	1.26041	0.358449	1
ENSRNOG00000000954	Polr1d	1.68626	0.332003	1	1.33743	-0.332003	1
ENSRNOG00000001346	Cops6	2.18123	0.242265	1	1.84159	-0.242265	1
ENSRNOG00000001170	Cox6a1	15.4448	0.0150369	1	15.2649	-0.0150369	1
ENSRNOG00000001185	C12h12orf43	2.55875	-0.338727	1	3.23504	0.338727	1
ENSRNOG00000065713	Chchd2l1	5.15945	-0.127305	1	5.62981	0.127305	1
ENSRNOG00000034254	Actb	24.371	0.0775099	1	23.0654	-0.0775099	1
ENSRNOG00000001135	Wsb2	1.62753	0.00189779	1	1.62452	-0.00189779	1
ENSRNOG00000001113	Mmd2	1.01511	-0.194213	1	1.16237	0.194213	1
ENSRNOG00000000701	Iscu	1.55203	0.175861	1	1.37244	-0.175861	1
ENSRNOG00000050169	Pet100	1.099	0.237059	1	0.931299	-0.237059	1
ENSRNOG00000027049	Atp5mf	8.12928	0.0891592	1	7.63245	-0.0891592	1
ENSRNOG00000000989	Bud31	1.13256	0.237692	1	0.959308	-0.237692	1
ENSRNOG00000000990	Pdap1	1.50169	-0.0502932	1	1.5545	0.0502932	1
ENSRNOG00000000991	Arpc1b	1.15773	0.446957	1	0.847272	-0.446957	1
ENSRNOG00000000996	Arpc1a	2.37418	0.170096	1	2.10768	-0.170096	1
ENSRNOG00000011222	Dynll1	9.42962	0.0512772	1	9.08892	-0.0512772	1
ENSRNOG00000000938	Ran	4.06883	0.273673	1	3.36108	-0.273673	1
ENSRNOG00000000923	Cct6a	1.43458	0.177224	1	1.26741	-0.177224	1
ENSRNOG00000025235	Tmem130	1.47652	-0.318035	1	1.84159	0.318035	1
ENSRNOG00000001235	Gna12	1.31713	0.464502	1	0.952306	-0.464502	1
ENSRNOG00000001173	Cabp1	1.16612	-0.196926	1	1.33743	0.196926	1
ENSRNOG00000057823	Ubc	6.27523	-0.076595	1	6.61012	0.076595	1
ENSRNOG00000069648	RGD1560398	0.906049	-0.201881	1	1.04334	0.201881	1
ENSRNOG00000029813	AABR07035218.1	1.099	-0.390339	1	1.44246	0.390339	1
ENSRNOG00000049229	Pomp	4.15273	-0.0724523	1	4.3624	0.0724523	1
ENSRNOG00000001053	Tmed2	1.0235	0.0927437	1	0.959308	-0.0927437	1
ENSRNOG00000030644	Mt-nd1	86.0579	-0.141477	1	94.7965	0.141477	1
ENSRNOG00000031033	Mt-nd2	112.182	-0.0977745	1	119.886	0.0977745	1
ENSRNOG00000034234	Mt-co1	284.6	-0.0277266	1	289.725	0.0277266	1
ENSRNOG00000030371	Mt-co2	248.711	-0.0429553	1	255.876	0.0429553	1
ENSRNOG00000033299	Mt-atp8	12.5924	0.281992	1	10.3423	-0.281992	1
ENSRNOG00000031979	Mt-atp6	248.09	-0.198161	1	284.228	0.198161	1
ENSRNOG00000030700	Mt-co3	321.748	-0.005484	1	322.531	0.005484	1
ENSRNOG00000033615	Mt-nd3	29.8073	0.275904	1	24.5849	-0.275904	1
ENSRNOG00000031053	Mt-nd4l	5.57053	0.0435071	1	5.39874	-0.0435071	1
ENSRNOG00000029707	Mt-nd4	90.4288	-0.236486	1	106.392	0.236486	1
ENSRNOG00000029971	Mt-nd5	13.1377	-0.0707043	1	13.7804	0.0707043	1
ENSRNOG00000031766	Mt-cyb	119.523	-0.169337	1	134.226	0.169337	1
ENSRNOG00000070284	ENSRNOG00000070284	1.59398	0.368577	1	1.2324	-0.368577	1
ENSRNOG00000047746	AABR07000398.1	28.5489	0.277953	1	23.5136	-0.277953	1
