# Supplementary material for: Spatial transcriptomics on an expanded dataset at the brain-electrode interface: exploration of variability and identification of novel biomarkers
Source: Front Neurosci. 2026 Jun 15;20:1852774. doi: 10.3389/fnins.2026.1852774 (PMC13311015; doi:10.3389/fnins.2026.1852774)
Supplement: Supplementary file 1 [file Data_Sheet_1.zip › Supplementary_tables/Supplementary-Table-2-DEGS_1wk.xlsx]

## Sheet: 1weeknear_vs_1weekfar
FeatureID	FeatureName	1week_near Average	1week_near Log2 Fold Change	1week_near P-Value	1week_far Average	1week_far Log2 Fold Change	1week_far P-Value
ENSRNOG00000010645	Lgals3	1.33718	4.51989	1.36235e-11	0.0512847	-4.51989	1.36235e-11
ENSRNOG00000011821	S100a4	2.40275	3.15261	2.30875e-11	0.26375	-3.15261	2.30875e-11
ENSRNOG00000008816	Gpnmb	1.45558	3.83432	2.29683e-10	0.0952431	-3.83432	2.29683e-10
ENSRNOG00000007159	Ccl2	1.69237	6.85817	2.29683e-10	0.00732639	-6.85817	2.29683e-10
ENSRNOG00000014117	Hmox1	2.70222	5.20913	9.86819e-10	0.0659375	-5.20913	9.86819e-10
ENSRNOG00000018087	Vim	3.48224	2.55625	1.74837e-09	0.586111	-2.55625	1.74837e-09
ENSRNOG00000028043	Cxcl3	2.73008	8.54582	9.93065e-07	0	-8.54582	9.93065e-07
ENSRNOG00000043451	Spp1	9.33241	3.40964	1.28217e-06	0.871841	-3.40964	1.28217e-06
ENSRNOG00000002792	Cxcl2	1.9013	8.02546	2.66856e-06	0	-8.02546	2.66856e-06
ENSRNOG00000004649	Il1b	3.09223	6.40317	3.64052e-06	0.0293056	-6.40317	3.64052e-06
ENSRNOG00000010208	Timp1	1.13521	2.58455	3.64052e-06	0.18316	-2.58455	3.64052e-06
ENSRNOG00000020845	Tyrobp	2.99473	1.93751	4.11898e-06	0.776597	-1.93751	4.11898e-06
ENSRNOG00000011647	S100a6	2.00577	2.40192	5.34185e-06	0.373646	-2.40192	5.34185e-06
ENSRNOG00000023546	Hspb1	3.4126	2.16657	5.34185e-06	0.754618	-2.16657	5.34185e-06
ENSRNOG00000046699	Slpi	2.37489	5.76032	7.73334e-06	0.036632	-5.76032	7.73334e-06
ENSRNOG00000029886	Hba-a1	37.5664	3.11539	1.72583e-05	4.3299	-3.11539	1.72583e-05
ENSRNOG00000019556	Cd9	1.92916	1.72445	2.53411e-05	0.578785	-1.72445	2.53411e-05
ENSRNOG00000011483	S100a9	5.83624	5.31803	5.30365e-05	0.139201	-5.31803	5.30365e-05
ENSRNOG00000005825	Lyz2	2.36793	2.43417	5.62331e-05	0.432257	-2.43417	5.62331e-05
ENSRNOG00000024159	Fcer1g	2.49329	1.64709	0.000184092	0.79125	-1.64709	0.000184092
ENSRNOG00000064385	Ftl1	9.28366	1.63302	0.000196412	2.98917	-1.63302	0.000196412
ENSRNOG00000007390	Nfkbia	1.05164	3.71593	0.000201866	0.0732639	-3.71593	0.000201866
ENSRNOG00000007650	Cd63	3.16188	1.47175	0.000325075	1.13559	-1.47175	0.000325075
ENSRNOG00000046834	C3	1.53915	1.55192	0.000325075	0.520174	-1.55192	0.000325075
ENSRNOG00000028896	A2m	1.03074	2.75428	0.000345484	0.146528	-2.75428	0.000345484
ENSRNOG00000046663	Fcgr2a-ps1	1.0795	2.7534	0.000345484	0.153854	-2.7534	0.000345484
ENSRNOG00000030021	Ccl6	1.23968	4.60389	0.000408755	0.0439583	-4.60389	0.000408755
ENSRNOG00000047098	Hbb	38.1932	2.41354	0.000510632	7.16521	-2.41354	0.000510632
ENSRNOG00000012062	Npc2	3.92797	1.38304	0.000621506	1.50191	-1.38304	0.000621506
ENSRNOG00000000814	Fabp7	2.57686	1.54384	0.000750971	0.879167	-1.54384	0.000750971
ENSRNOG00000002045	Anxa3	2.56293	1.31536	0.00131377	1.02569	-1.31536	0.00131377
ENSRNOG00000007089	Lgmn	2.32614	1.36125	0.00145951	0.901146	-1.36125	0.00145951
ENSRNOG00000065254	RT1-CE16	2.12417	1.956	0.00152946	0.542153	-1.956	0.00152946
ENSRNOG00000016164	Fcrl2	1.88041	1.68765	0.00180111	0.578785	-1.68765	0.00180111
ENSRNOG00000000394	Srgn	2.38185	3.17957	0.0023846	0.256424	-3.17957	0.0023846
ENSRNOG00000036689	P4hb	1.04467	1.43792	0.00261027	0.380972	-1.43792	0.00261027
ENSRNOG00000000853	Aif1	1.97791	1.24936	0.00261027	0.827882	-1.24936	0.00261027
ENSRNOG00000000579	Marcks	2.52811	1.20641	0.00270125	1.09163	-1.20641	0.00270125
ENSRNOG00000008465	Tmem176b	2.13113	1.22374	0.00337716	0.908472	-1.22374	0.00337716
ENSRNOG00000043098	Mt2A	3.2942	1.24632	0.00371448	1.38469	-1.24632	0.00371448
ENSRNOG00000050697	Ctsz	1.22575	1.41776	0.00431232	0.454236	-1.41776	0.00431232
ENSRNOG00000017123	B2m	13.2673	1.0004	0.00605511	6.63038	-1.0004	0.00605511
ENSRNOG00000012840	Sparc	3.76082	1.08211	0.00657197	1.77299	-1.08211	0.00657197
ENSRNOG00000003809	Sat1	2.31917	1.16139	0.0065728	1.03302	-1.16139	0.0065728
ENSRNOG00000010549	Tspo	1.0795	1.54041	0.0065728	0.36632	-1.54041	0.0065728
ENSRNOG00000010263	Cldn11	1.61576	1.34868	0.00696103	0.63007	-1.34868	0.00696103
ENSRNOG00000010331	Ctsb	5.18158	1.1198	0.00936046	2.38108	-1.1198	0.00936046
ENSRNOG00000002419	Plp1	15.3428	1.03053	0.0121114	7.50955	-1.03053	0.0121114
ENSRNOG00000006019	G0s2	1.77594	3.12008	0.0121114	0.197813	-3.12008	0.0121114
ENSRNOG00000016043	Aqp4	3.12705	0.993021	0.0122794	1.56785	-0.993021	0.0122794
ENSRNOG00000006532	H3f3a	4.21351	1.19333	0.0127297	1.83892	-1.19333	0.0127297
ENSRNOG00000002919	Gfap	12.6336	0.991635	0.015652	6.35198	-0.991635	0.015652
ENSRNOG00000022619	Fth1	80.8577	0.914445	0.0165216	42.9107	-0.914445	0.0165216
ENSRNOG00000030625	Tf	4.86818	1.03435	0.0171855	2.37375	-1.03435	0.0171855
ENSRNOG00000063244	Mpeg1	1.16307	1.56486	0.0206272	0.388299	-1.56486	0.0206272
ENSRNOG00000020206	Ctsd	3.97672	0.989272	0.0234334	2.0001	-0.989272	0.0234334
ENSRNOG00000014013	Map4k4	1.02378	1.0708	0.0282038	0.483542	-1.0708	0.0282038
ENSRNOG00000016957	Igfbp2	1.33022	1.20861	0.0356696	0.571458	-1.20861	0.0356696
ENSRNOG00000049075	Fabp5	2.41668	0.902771	0.0391371	1.28944	-0.902771	0.0391371
ENSRNOG00000011559	Cnn3	1.4904	0.989125	0.0417751	0.747292	-0.989125	0.0417751
ENSRNOG00000021031	Grn	1.58094	1.19047	0.0417752	0.688681	-1.19047	0.0417752
ENSRNOG00000019629	Lamp1	3.00866	0.89124	0.0443784	1.61913	-0.89124	0.0443784
ENSRNOG00000014562	Hnrnpf	1.12128	1.01936	0.0479149	0.549479	-1.01936	0.0479149
ENSRNOG00000017194	Prdx1	2.7649	0.849812	0.0643577	1.53122	-0.849812	0.0643577
ENSRNOG00000047476	Wasf1	1.13521	-0.839137	0.0654253	2.03674	0.839137	0.0654253
ENSRNOG00000013190	Rnaset2	1.57397	1.03974	0.0709956	0.761945	-1.03974	0.0709956
ENSRNOG00000021157	Ctss	3.80261	0.837954	0.0770625	2.12465	-0.837954	0.0770625
ENSRNOG00000012879	Fabp3	0.557159	-0.942171	0.0778449	1.07698	0.942171	0.0778449
ENSRNOG00000023708	Tmem176a	1.22575	1.02	0.0994334	0.600764	-1.02	0.0994334
ENSRNOG00000017496	Cnp	2.24953	0.892243	0.102915	1.20885	-0.892243	0.102915
ENSRNOG00000008639	Pabpc1	1.65755	0.909436	0.103395	0.879167	-0.909436	0.103395
ENSRNOG00000019048	Sod2	3.68421	0.927433	0.104905	1.93417	-0.927433	0.104905
ENSRNOG00000012749	C1qb	2.79972	0.931017	0.125652	1.46528	-0.931017	0.125652
ENSRNOG00000016460	Clu	11.4775	0.710927	0.126966	7.01136	-0.710927	0.126966
ENSRNOG00000018414	Csf1r	1.09342	0.983286	0.130626	0.549479	-0.983286	0.130626
ENSRNOG00000023226	S100a10	2.11024	0.791656	0.131298	1.21618	-0.791656	0.131298
ENSRNOG00000030715	Cfh	1.02378	1.09249	0.131298	0.476215	-1.09249	0.131298
ENSRNOG00000048812	Gpx1	2.41668	0.831217	0.143226	1.35538	-0.831217	0.143226
ENSRNOG00000015857	Ctsa	2.06845	0.861199	0.144929	1.13559	-0.861199	0.144929
ENSRNOG00000020102	Sirt2	1.46254	0.815642	0.153454	0.827882	-0.815642	0.153454
ENSRNOG00000017441	Tpm3	1.67148	0.817954	0.155881	0.945104	-0.817954	0.155881
ENSRNOG00000018566	Ctsl	1.67844	0.791014	0.156311	0.967084	-0.791014	0.156311
ENSRNOG00000016488	Pltp	1.06557	0.965401	0.166813	0.542153	-0.965401	0.166813
ENSRNOG00000012807	C1qa	4.53388	0.871019	0.188086	2.47632	-0.871019	0.188086
ENSRNOG00000021206	Plaat3	1.26057	0.777016	0.194711	0.732639	-0.777016	0.194711
ENSRNOG00000025274	Hexb	1.53915	0.791111	0.209137	0.886493	-0.791111	0.209137
ENSRNOG00000053272	Chi3l1	1.30236	0.82381	0.231376	0.732639	-0.82381	0.231376
ENSRNOG00000039530	Ccl27	0.724307	-0.784586	0.248503	1.25281	0.784586	0.248503
ENSRNOG00000003289	Lap3	1.04467	0.77352	0.248577	0.60809	-0.77352	0.248577
ENSRNOG00000007808	Nap1l5	1.58094	-0.674305	0.251538	2.5276	0.674305	0.251538
ENSRNOG00000003198	Bmerb1	1.09342	-0.68765	0.273086	1.76566	0.68765	0.273086
ENSRNOG00000001201	Cstb	2.61865	0.684954	0.273086	1.62646	-0.684954	0.273086
ENSRNOG00000011452	Aldoc	3.58671	-0.606304	0.292504	5.46549	0.606304	0.292504
ENSRNOG00000018454	Apoe	25.7756	0.581236	0.320475	17.2317	-0.581236	0.320475
ENSRNOG00000019321	Cck	14.7229	-0.590275	0.328848	22.177	0.590275	0.328848
ENSRNOG00000003975	Pfn1	4.48513	0.631232	0.332869	2.89392	-0.631232	0.332869
ENSRNOG00000007334	Ly6h	1.16307	-0.651793	0.345331	1.8316	0.651793	0.345331
ENSRNOG00000001837	Sst	1.23271	-0.825652	0.379463	2.19059	0.825652	0.379463
ENSRNOG00000000571	Psap	9.6876	0.587378	0.405517	6.44722	-0.587378	0.405517
ENSRNOG00000034254	Actb	20.2318	0.549609	0.407484	13.8249	-0.549609	0.407484
ENSRNOG00000014078	Ndufb8	2.55597	-0.576911	0.420798	3.81705	0.576911	0.420798
ENSRNOG00000011949	Ndufb5	2.85544	-0.559498	0.440127	4.21267	0.559498	0.440127
ENSRNOG00000031579	LOC100363469	1.03771	0.763934	0.440127	0.60809	-0.763934	0.440127
ENSRNOG00000009982	Pnp	1.35807	0.671778	0.457764	0.849861	-0.671778	0.457764
ENSRNOG00000047931	Tmsb4x	66.5596	0.518521	0.465399	46.4786	-0.518521	0.465399
ENSRNOG00000018322	Picalm	1.11432	0.734788	0.470516	0.666702	-0.734788	0.470516
ENSRNOG00000066932	Pfdn2	1.69933	-0.574721	0.470527	2.53493	0.574721	0.470527
ENSRNOG00000009862	Olfm1	6.08	-0.523873	0.505506	8.74771	0.523873	0.505506
ENSRNOG00000053086	Selenop	4.34584	0.549809	0.526864	2.96719	-0.549809	0.526864
ENSRNOG00000007048	Rap1b	1.06557	0.718486	0.526864	0.644722	-0.718486	0.526864
ENSRNOG00000017427	Pfn2	3.22456	-0.525199	0.542105	4.64493	0.525199	0.542105
ENSRNOG00000012620	Syngr3	0.689484	-0.618536	0.570253	1.06233	0.618536	0.570253
ENSRNOG00000051885	LOC100360413	2.28435	0.616951	0.596166	1.48726	-0.616951	0.596166
ENSRNOG00000004613	Gpm6b	2.27739	0.543518	0.610752	1.56052	-0.543518	0.610752
ENSRNOG00000049560	Glul	13.532	0.485923	0.61296	9.66351	-0.485923	0.61296
ENSRNOG00000019433	Rab3a	4.51299	-0.493705	0.619118	6.35931	0.493705	0.619118
ENSRNOG00000052887	Dnajc6	1.30932	-0.543748	0.619168	1.91219	0.543748	0.619168
ENSRNOG00000032871	Mlc1	3.0992	0.52866	0.619168	2.14663	-0.52866	0.619168
ENSRNOG00000003150	Mpc2	2.94598	-0.496932	0.619168	4.16139	0.496932	0.619168
ENSRNOG00000009539	Khdrbs3	0.863596	-0.574388	0.622582	1.28944	0.574388	0.622582
ENSRNOG00000027791	AABR07015346.1	0.731271	-0.592574	0.622582	1.10629	0.592574	0.622582
ENSRNOG00000027098	Sez6l2	0.905383	-0.586039	0.63111	1.36271	0.586039	0.63111
ENSRNOG00000016156	Nptxr	1.17003	-0.572555	0.63111	1.74368	0.572555	0.63111
ENSRNOG00000006471	Pvalb	1.46254	-0.580287	0.63111	2.19059	0.580287	0.63111
ENSRNOG00000038228	Serp2	1.30932	-0.549244	0.636846	1.91951	0.549244	0.636846
ENSRNOG00000059510	LOC100910792	0.877525	-0.567698	0.636846	1.3041	0.567698	0.636846
ENSRNOG00000024539	Ndufb6	2.46543	-0.498737	0.637081	3.48736	0.498737	0.637081
ENSRNOG00000019430	Coro1a	1.21879	0.579509	0.638604	0.813229	-0.579509	0.638604
ENSRNOG00000053943	Cops3	0.654662	-0.631995	0.642214	1.01837	0.631995	0.642214
ENSRNOG00000016516	Mbp	16.1924	0.492683	0.642214	11.5098	-0.492683	0.642214
ENSRNOG00000011542	Coa8	0.717342	-0.581581	0.647646	1.07698	0.581581	0.647646
ENSRNOG00000018129	Ndufab1	1.71326	-0.507904	0.657086	2.43969	0.507904	0.657086
ENSRNOG00000017822	Oga	0.738236	-0.579028	0.657086	1.10629	0.579028	0.657086
ENSRNOG00000051720	Nudc	0.689484	-0.60862	0.657086	1.055	0.60862	0.657086
ENSRNOG00000027864	Ppia	11.3173	-0.467502	0.657086	15.6565	0.467502	0.657086
ENSRNOG00000031367	Hprt1	1.14218	-0.539135	0.661256	1.66309	0.539135	0.661256
ENSRNOG00000012178	Lmbrd1	0.88449	-0.556383	0.662238	1.3041	0.556383	0.662238
ENSRNOG00000003211	Srp9	1.20486	-0.524441	0.663811	1.73635	0.524441	0.663811
ENSRNOG00000046449	Npy	0.752165	-0.874239	0.673087	1.38469	0.874239	0.673087
ENSRNOG00000067873	ENSRNOG00000067873	1.89434	-0.49551	0.680584	2.67413	0.49551	0.680584
ENSRNOG00000014405	Aprt	1.20486	0.57596	0.686165	0.805903	-0.57596	0.686165
ENSRNOG00000068327	Pdcd5	1.2745	-0.509007	0.69864	1.81694	0.509007	0.69864
ENSRNOG00000014806	Pnkd	0.724307	-0.557994	0.699934	1.06965	0.557994	0.699934
ENSRNOG00000001136	Pebp1	5.32087	-0.448901	0.701696	7.26778	0.448901	0.701696
ENSRNOG00000018850	Ttc9b	1.73416	-0.486161	0.702839	2.43236	0.486161	0.702839
ENSRNOG00000011951	Plk2	0.710378	-0.555992	0.702839	1.04767	0.555992	0.702839
ENSRNOG00000062108	Tomm5	0.912348	-0.543873	0.702839	1.3334	0.543873	0.702839
ENSRNOG00000018584	LOC100359583	4.46424	0.469227	0.702839	3.22361	-0.469227	0.702839
ENSRNOG00000005700	Nsg1	1.23968	-0.525389	0.702839	1.78764	0.525389	0.702839
ENSRNOG00000020431	Matk	0.703413	-0.560013	0.704917	1.04035	0.560013	0.704917
ENSRNOG00000036798	Dusp3	0.828774	-0.540716	0.726746	1.20885	0.540716	0.726746
ENSRNOG00000010834	Mpped1	0.926277	-0.53004	0.726791	1.34073	0.53004	0.726791
ENSRNOG00000024852	Tmx4	0.940206	-0.516486	0.742002	1.34806	0.516486	0.742002
ENSRNOG00000001148	Rplp0	8.39917	0.448681	0.742002	6.15417	-0.448681	0.742002
ENSRNOG00000021269	Chgb	1.57397	-0.484423	0.753917	2.20524	0.484423	0.753917
ENSRNOG00000003229	Tspan7	4.61745	-0.437308	0.753917	6.25674	0.437308	0.753917
ENSRNOG00000034198	Tceal9	0.849667	-0.52237	0.753917	1.22351	0.52237	0.753917
ENSRNOG00000067240	LOC103690742	2.22864	-0.48423	0.753917	3.12104	0.48423	0.753917
ENSRNOG00000039350	Gng13	2.74401	-0.488518	0.753917	3.85368	0.488518	0.753917
ENSRNOG00000000902	Hsph1	0.849667	-0.52237	0.753917	1.22351	0.52237	0.753917
ENSRNOG00000021035	Rpl18	5.13979	0.437273	0.759029	3.79507	-0.437273	0.759029
ENSRNOG00000020781	Tbcb	1.11432	-0.496538	0.760788	1.57517	0.496538	0.760788
ENSRNOG00000046947	Ak5	0.80788	-0.542053	0.77124	1.17955	0.542053	0.77124
ENSRNOG00000049985	Gprasp1	1.12128	-0.494268	0.77124	1.5825	0.494268	0.77124
ENSRNOG00000008569	Ndufa6	3.96976	-0.436821	0.77124	5.37757	0.436821	0.77124
ENSRNOG00000030520	Sarnp	0.849667	-0.52237	0.77124	1.22351	0.52237	0.77124
ENSRNOG00000003626	Atp5pd	4.60353	-0.426394	0.77124	6.1908	0.426394	0.77124
ENSRNOG00000064200	ENSRNOG00000064200	2.15203	-0.4724	0.773563	2.98917	0.4724	0.773563
ENSRNOG00000028014	Cryzl1	0.724307	-0.528247	0.775471	1.04767	0.528247	0.775471
ENSRNOG00000062531	Ndufs6l1	2.83455	-0.436315	0.779234	3.83903	0.436315	0.779234
ENSRNOG00000067086	Calm2	15.684	-0.413705	0.779234	20.9022	0.413705	0.779234
ENSRNOG00000033790	Hnrnpu	1.59487	0.487521	0.78014	1.13559	-0.487521	0.78014
ENSRNOG00000045844	Impact	1.12128	-0.494268	0.789418	1.5825	0.494268	0.789418
ENSRNOG00000016271	Itm2b	7.27789	0.428669	0.791211	5.40688	-0.428669	0.791211
ENSRNOG00000000638	Zfp365	1.16307	-0.506798	0.797979	1.65576	0.506798	0.797979
ENSRNOG00000016552	Hmgcs1	1.50433	-0.465834	0.798673	2.08069	0.465834	0.798673
ENSRNOG00000004629	Fkbp3	3.11313	-0.430119	0.800416	4.19802	0.430119	0.800416
ENSRNOG00000004794	Rtn1	5.53677	-0.420361	0.800416	7.41431	0.420361	0.800416
ENSRNOG00000015528	Pja2	3.32206	-0.431444	0.800416	4.48375	0.431444	0.800416
ENSRNOG00000001185	C12h12orf43	2.12417	-0.451804	0.800416	2.90858	0.451804	0.800416
ENSRNOG00000012804	C1qc	1.83862	0.619729	0.800449	1.1942	-0.619729	0.800449
ENSRNOG00000007227	Mien1	0.975028	-0.502871	0.800449	1.38469	0.502871	0.800449
ENSRNOG00000002343	Uchl1	5.68999	-0.416201	0.800449	7.59747	0.416201	0.800449
ENSRNOG00000018651	Agtpbp1	0.828774	-0.496594	0.800449	1.17222	0.496594	0.800449
ENSRNOG00000069303	Sh3bgrl	1.85255	0.464567	0.800542	1.34073	-0.464567	0.800542
ENSRNOG00000028356	Chchd10	3.55189	-0.415238	0.802579	4.74017	0.415238	0.802579
ENSRNOG00000005719	Emc4	1.177	-0.483355	0.806996	1.64844	0.483355	0.806996
ENSRNOG00000008431	Gabbr2	0.863596	-0.516174	0.806996	1.23816	0.516174	0.806996
ENSRNOG00000002563	Mcts1	0.856632	-0.51925	0.806996	1.23083	0.51925	0.806996
ENSRNOG00000009888	Timm8b	4.46424	-0.416794	0.806996	5.96368	0.416794	0.806996
ENSRNOG00000004099	R3hdm1	0.856632	-0.49341	0.806996	1.20885	0.49341	0.806996
ENSRNOG00000001991	Atp5po	4.29709	-0.410283	0.806996	5.71458	0.410283	0.806996
ENSRNOG00000011946	Ptn	6.91574	0.414893	0.811905	5.18708	-0.414893	0.811905
ENSRNOG00000054689	Cox7b	6.99234	-0.41247	0.817554	9.31184	0.41247	0.817554
ENSRNOG00000058842	Sptbn2	1.74112	-0.44532	0.818699	2.37375	0.44532	0.818699
ENSRNOG00000017241	Dpcd	1.11432	-0.469571	0.818699	1.54587	0.469571	0.818699
ENSRNOG00000010199	Glrb	0.995922	-0.487605	0.818699	1.39934	0.487605	0.818699
ENSRNOG00000009155	Ndufs3	1.45558	-0.445785	0.818699	1.98545	0.445785	0.818699
ENSRNOG00000046955	Cbx6	0.835738	-0.511256	0.818699	1.1942	0.511256	0.818699
ENSRNOG00000029165	Stx1a	0.780023	-0.519175	0.818699	1.12094	0.519175	0.818699
ENSRNOG00000007989	Chst1	0.905383	-0.482088	0.819758	1.26747	0.482088	0.819758
ENSRNOG00000011381	Acsbg1	0.724307	-0.508069	0.819758	1.03302	0.508069	0.819758
ENSRNOG00000054374	Smim29	0.912348	-0.479384	0.819758	1.27479	0.479384	0.819758
ENSRNOG00000018367	Taldo1	1.61576	0.524832	0.821955	1.12094	-0.524832	0.821955
ENSRNOG00000017193	Lingo1	1.00985	-0.4752	0.825994	1.40667	0.4752	0.825994
ENSRNOG00000002569	Mrps14	0.780023	-0.490793	0.826497	1.09896	0.490793	0.826497
ENSRNOG00000017568	Rit2	0.995922	-0.464885	0.828245	1.37736	0.464885	0.828245
ENSRNOG00000022681	Bbln	2.10327	-0.42185	0.84725	2.82066	0.42185	0.84725
ENSRNOG00000068480	ENSRNOG00000068480	6.42126	-0.38603	0.848633	8.39604	0.38603	0.848633
ENSRNOG00000054204	Gria2	2.8624	-0.408435	0.852555	3.8024	0.408435	0.852555
ENSRNOG00000024309	Cox6b1	1.84559	-0.426676	0.863038	2.48365	0.426676	0.863038
ENSRNOG00000004810	Plcb1	1.20486	-0.449803	0.863038	1.64844	0.449803	0.863038
ENSRNOG00000030862	Atp6v1h	1.18396	-0.455615	0.863038	1.62646	0.455615	0.863038
ENSRNOG00000005063	Atl1	1.0795	-0.452501	0.863038	1.47993	0.452501	0.863038
ENSRNOG00000002436	Mmd	1.67148	-0.421773	0.863038	2.24188	0.421773	0.863038
ENSRNOG00000050767	Nrn1	1.34415	-0.444198	0.863038	1.8316	0.444198	0.863038
ENSRNOG00000061231	Selenom	2.549	-0.407799	0.865183	3.38479	0.407799	0.865183
ENSRNOG00000008656	Snca	2.71615	-0.418644	0.868562	3.63389	0.418644	0.868562
ENSRNOG00000070266	Ccdc85b	1.19093	-0.440718	0.870215	1.61913	0.440718	0.870215
ENSRNOG00000036686	Npb	1.34415	-0.426851	0.871662	1.80962	0.426851	0.871662
ENSRNOG00000016064	Tkt	1.31629	0.497288	0.871781	0.930452	-0.497288	0.871781
ENSRNOG00000018039	Sncb	4.09512	-0.394005	0.873988	5.3849	0.394005	0.873988
ENSRNOG00000017495	Klhdc3	0.752165	-0.484292	0.87558	1.055	0.484292	0.87558
ENSRNOG00000001815	Eif4a2	3.87922	-0.387238	0.87936	5.07719	0.387238	0.87936
ENSRNOG00000030269	Atp2b2	1.46254	-0.428284	0.881852	1.9708	0.428284	0.881852
ENSRNOG00000036688	Arhgdia	2.22167	0.429182	0.885616	1.64844	-0.429182	0.885616
ENSRNOG00000064186	Tagln3	3.46831	-0.388121	0.885616	4.54236	0.388121	0.885616
ENSRNOG00000009439	Eef1a1	9.3742	0.387802	0.894677	7.16521	-0.387802	0.894677
ENSRNOG00000018700	Mobp	1.99881	0.439146	0.895689	1.4726	-0.439146	0.895689
ENSRNOG00000006604	Thy1	2.82758	-0.392367	0.898797	3.71448	0.392367	0.898797
ENSRNOG00000003177	Mat2b	0.933241	-0.463357	0.898797	1.28944	0.463357	0.898797
ENSRNOG00000054391	Snrpn	3.22456	-0.382004	0.901501	4.20535	0.382004	0.901501
ENSRNOG00000043377	Fdps	1.42076	-0.432006	0.90212	1.91951	0.432006	0.90212
ENSRNOG00000033844	Bex2	0.981993	-0.446382	0.90212	1.34073	0.446382	0.90212
ENSRNOG00000050519	Rhoa	1.07253	0.46209	0.90212	0.776597	-0.46209	0.90212
ENSRNOG00000000048	Gak	2.05452	-0.410008	0.902944	2.73274	0.410008	0.902944
ENSRNOG00000015843	Itfg1	1.177	-0.424728	0.916239	1.5825	0.424728	0.916239
ENSRNOG00000036971	Smim26	1.23271	-0.417013	0.918128	1.64844	0.417013	0.918128
ENSRNOG00000049819	Dnajc19	0.94717	-0.442141	0.918271	1.28944	0.442141	0.918271
ENSRNOG00000067979	Uqcrq	4.94479	-0.380221	0.918518	6.4399	0.380221	0.918518
ENSRNOG00000015304	Tmem160	1.33022	-0.424243	0.919193	1.78764	0.424243	0.919193
ENSRNOG00000012053	S100a16	1.9013	0.433008	0.919193	1.40667	-0.433008	0.919193
ENSRNOG00000048617	Ensa	2.87633	-0.37908	0.919193	3.74379	0.37908	0.919193
ENSRNOG00000005195	Cst3	57.0879	0.366485	0.919193	44.2954	-0.366485	0.919193
ENSRNOG00000005668	Ndufa8	3.73296	-0.372295	0.919193	4.83542	0.372295	0.919193
ENSRNOG00000067943	Ncbp2as2	0.814845	-0.456711	0.919193	1.12094	0.456711	0.919193
ENSRNOG00000013254	Dctn6	0.856632	-0.440299	0.919193	1.1649	0.440299	0.919193
ENSRNOG00000007151	Cdk14	0.842703	-0.463758	0.921256	1.1649	0.463758	0.921256
ENSRNOG00000025481	Dctn2	1.21879	-0.414036	0.921256	1.62646	0.414036	0.921256
ENSRNOG00000017417	Gabarap	2.95991	0.395356	0.925884	2.2492	-0.395356	0.925884
ENSRNOG00000020296	Atp5mk	7.55647	-0.377928	0.929545	9.82469	0.377928	0.929545
ENSRNOG00000011621	LOC100911576	1.64362	0.423859	0.929545	1.22351	-0.423859	0.929545
ENSRNOG00000016411	Rps12	10.795	0.350243	0.929743	8.46931	-0.350243	0.929743
ENSRNOG00000036742	Uqcrc2	1.72023	-0.389834	0.929743	2.25653	0.389834	0.929743
ENSRNOG00000030019	Atp1a1	5.24426	-0.361204	0.929743	6.74028	0.361204	0.929743
ENSRNOG00000010005	Ndufb2	3.89315	-0.359026	0.929743	4.9966	0.359026	0.929743
ENSRNOG00000015550	Ptgds	1.72023	0.422197	0.929743	1.28212	-0.422197	0.929743
ENSRNOG00000005184	Nop10	1.78987	-0.378753	0.929743	2.32979	0.378753	0.929743
ENSRNOG00000011726	Grin1	0.821809	-0.425677	0.929743	1.10629	0.425677	0.929743
ENSRNOG00000019848	Rbm39	1.76202	0.400418	0.929743	1.3334	-0.400418	0.929743
ENSRNOG00000006979	Hpca	1.74809	-0.385306	0.929743	2.28583	0.385306	0.929743
ENSRNOG00000011421	Smap2	1.09342	0.449854	0.929743	0.798577	-0.449854	0.929743
ENSRNOG00000007682	Gria3	1.05164	-0.409602	0.929743	1.39934	0.409602	0.929743
ENSRNOG00000028822	Bex3	1.53915	-0.402273	0.929743	2.03674	0.402273	0.929743
ENSRNOG00000026963	Hsp90b1	2.24256	0.392458	0.929743	1.70705	-0.392458	0.929743
ENSRNOG00000070907	Smdt1	2.00577	-0.369317	0.929743	2.59354	0.369317	0.929743
ENSRNOG00000057988	Pfkm	1.69933	-0.402716	0.929743	2.2492	0.402716	0.929743
ENSRNOG00000007407	Ndufa12	2.14506	-0.37096	0.929743	2.7767	0.37096	0.929743
ENSRNOG00000006075	Fez1	1.21879	-0.394495	0.929743	1.60448	0.394495	0.929743
ENSRNOG00000009170	Dmxl2	0.800916	-0.433755	0.929743	1.08431	0.433755	0.929743
ENSRNOG00000028884	Atp5mg	7.3336	-0.355089	0.929743	9.38511	0.355089	0.929743
ENSRNOG00000016592	Gnai2	1.41379	0.439987	0.929743	1.04035	-0.439987	0.929743
ENSRNOG00000009054	Elmod1	1.09342	-0.462273	0.929743	1.50924	0.462273	0.929743
ENSRNOG00000018645	Rpsa	8.81008	0.344751	0.929743	6.93809	-0.344751	0.929743
ENSRNOG00000016660	Cox5b	7.41718	-0.353312	0.929743	9.48035	0.353312	0.929743
ENSRNOG00000021540	Rnf227	0.766094	-0.438023	0.929743	1.04035	0.438023	0.929743
ENSRNOG00000066579	Ube2i	1.04467	0.451592	0.929743	0.761945	-0.451592	0.929743
ENSRNOG00000009823	Naa38	1.55308	-0.404764	0.929743	2.05872	0.404764	0.929743
ENSRNOG00000004616	Npm1	2.38185	0.395301	0.929743	1.80962	-0.395301	0.929743
ENSRNOG00000028062	Arpc5	1.34415	0.429314	0.929743	0.996389	-0.429314	0.929743
ENSRNOG00000004245	Mgst3	3.13402	-0.364108	0.929743	4.03684	0.364108	0.929743
ENSRNOG00000009297	Chchd1	1.03074	-0.415641	0.929743	1.37736	0.415641	0.929743
ENSRNOG00000019223	Atp5f1c	2.41668	-0.367716	0.929743	3.12104	0.367716	0.929743
ENSRNOG00000029912	Septin5	3.55885	-0.371775	0.929743	4.6083	0.371775	0.929743
ENSRNOG00000001640	Tomm70	0.988957	-0.436258	0.929743	1.34073	0.436258	0.929743
ENSRNOG00000065095	Cycs	1.03074	-0.460729	0.929743	1.42132	0.460729	0.929743
ENSRNOG00000045637	Rnf14	2.50722	-0.377612	0.929743	3.26024	0.377612	0.929743
ENSRNOG00000048682	Zwint	10.8925	-0.341734	0.929743	13.8102	0.341734	0.929743
ENSRNOG00000065713	Chchd2l1	4.28316	-0.352675	0.929743	5.47281	0.352675	0.929743
ENSRNOG00000019560	Pde2a	0.780023	-0.442213	0.931678	1.06233	0.442213	0.931678
ENSRNOG00000010117	Eif3a	1.33718	0.411365	0.931678	1.00372	-0.411365	0.931678
ENSRNOG00000016810	Stmn1	8.75436	-0.341705	0.931678	11.0995	0.341705	0.931678
ENSRNOG00000059744	Atxn7l3b	1.14914	-0.391015	0.931678	1.50924	0.391015	0.931678
ENSRNOG00000009198	Rab6b	0.786987	-0.458846	0.931678	1.08431	0.458846	0.931678
ENSRNOG00000008103	Mdh1	6.69287	-0.3376	0.931678	8.46198	0.3376	0.931678
ENSRNOG00000011222	Dynll1	7.82808	-0.33667	0.931678	9.89063	0.33667	0.931678
ENSRNOG00000001235	Gna12	1.09342	0.436798	0.931678	0.805903	-0.436798	0.931678
ENSRNOG00000012906	Bcas1	1.10735	0.481177	0.932165	0.79125	-0.481177	0.932165
ENSRNOG00000001829	Ube2v2	1.01682	-0.396457	0.932165	1.34073	0.396457	0.932165
ENSRNOG00000048320	Ndufa11	1.97095	-0.361612	0.933749	2.53493	0.361612	0.933749
ENSRNOG00000005512	Ndufa4	11.373	-0.328373	0.933771	14.2865	0.328373	0.933771
ENSRNOG00000007542	Scg5	5.8641	-0.33902	0.933771	7.42163	0.33902	0.933771
ENSRNOG00000009080	Atp6v1d	2.3331	-0.363244	0.933771	3.00382	0.363244	0.933771
ENSRNOG00000018816	Cox5a	3.71904	-0.342327	0.933771	4.7182	0.342327	0.933771
ENSRNOG00000061543	Ap2b1	0.821809	-0.416154	0.933771	1.09896	0.416154	0.933771
ENSRNOG00000000805	Gja1	1.85952	0.408559	0.934356	1.39934	-0.408559	0.934356
ENSRNOG00000017737	Dgkz	1.42076	-0.376081	0.936588	1.84625	0.376081	0.936588
ENSRNOG00000012207	Dst	1.8247	0.396496	0.936926	1.38469	-0.396496	0.936926
ENSRNOG00000018237	Gstp1	1.52522	0.405012	0.937762	1.15024	-0.405012	0.937762
ENSRNOG00000046390	Tceal3	0.766094	-0.417703	0.940594	1.02569	0.417703	0.940594
ENSRNOG00000060594	Atn1	2.24256	-0.348202	0.947924	2.85729	0.348202	0.947924
ENSRNOG00000048342	Tbca	1.62969	-0.360957	0.952209	2.09535	0.360957	0.952209
ENSRNOG00000063470	Nhp2	0.752165	-0.423324	0.952209	1.01104	0.423324	0.952209
ENSRNOG00000010235	Pkig	0.786987	-0.409602	0.956893	1.04767	0.409602	0.956893
ENSRNOG00000020979	Psmb4	1.78987	-0.355961	0.960336	2.29316	0.355961	0.960336
ENSRNOG00000011905	Atp6v1e1	4.5687	-0.334869	0.960336	5.76587	0.334869	0.960336
ENSRNOG00000054782	Ppp3cb	2.81365	-0.341526	0.962121	3.56795	0.341526	0.962121
ENSRNOG00000012550	Uqcrh	6.19839	-0.323134	0.963864	7.75865	0.323134	0.963864
ENSRNOG00000021808	Tecr	1.9222	-0.35543	0.9669	2.46167	0.35543	0.9669
ENSRNOG00000010150	Strbp	0.821809	-0.406568	0.97103	1.09163	0.406568	0.97103
ENSRNOG00000014568	Ndufb10	1.44165	-0.366481	0.973295	1.8609	0.366481	0.973295
ENSRNOG00000002693	Nme1	2.26346	-0.349548	0.974187	2.8866	0.349548	0.974187
ENSRNOG00000016383	Commd3	0.912348	-0.394495	0.976747	1.20153	0.394495	0.976747
ENSRNOG00000063103	Arpp19	1.9222	-0.346842	0.978862	2.44701	0.346842	0.978862
ENSRNOG00000059061	Uqcr10	5.41141	-0.325366	0.978862	6.78424	0.325366	0.978862
ENSRNOG00000013657	Stmn3	7.72362	-0.326911	0.980543	9.69282	0.326911	0.980543
ENSRNOG00000003597	Tuba4a	3.59368	-0.33001	0.980543	4.52038	0.33001	0.980543
ENSRNOG00000063031	Fam131a	0.814845	-0.428329	0.980543	1.09896	0.428329	0.980543
ENSRNOG00000014330	Pcmt1	1.20486	-0.371091	0.980929	1.56052	0.371091	0.980929
ENSRNOG00000005963	Rab2a	1.56005	-0.36731	0.982142	2.01476	0.36731	0.982142
ENSRNOG00000061213	Mrps36	0.912348	-0.385725	0.984025	1.1942	0.385725	0.984025
ENSRNOG00000010184	Brk1	1.73416	-0.349957	0.984025	2.21257	0.349957	0.984025
ENSRNOG00000005924	Dstn	1.97095	0.356081	0.984025	1.53854	-0.356081	0.984025
ENSRNOG00000015420	Stxbp1	1.31629	-0.385355	0.984025	1.7217	0.385355	0.984025
ENSRNOG00000042886	Rps28	5.71784	0.355399	0.984025	4.4691	-0.355399	0.984025
ENSRNOG00000029450	Adgrb1	0.981993	-0.390426	0.984025	1.28944	0.390426	0.984025
ENSRNOG00000009029	Nptn	3.96976	-0.326731	0.984025	4.98195	0.326731	0.984025
ENSRNOG00000052620	Rack1	3.62153	0.345242	0.984025	2.84997	-0.345242	0.984025
ENSRNOG00000003905	Nsf	2.6674	-0.339354	0.984025	3.37747	0.339354	0.984025
ENSRNOG00000009090	Dad1	1.21182	-0.369549	0.984025	1.56785	0.369549	0.984025
ENSRNOG00000009683	Sdcbp	1.79684	0.397347	0.984299	1.36271	-0.397347	0.984299
ENSRNOG00000010452	Cycs-ps9	1.39986	-0.35687	0.985683	1.79497	0.35687	0.985683
ENSRNOG00000048273	Apod	1.76898	0.446053	0.985683	1.29677	-0.446053	0.985683
ENSRNOG00000017939	Chn1	4.49209	-0.325892	0.989426	5.63399	0.325892	0.989426
ENSRNOG00000002544	Kifap3	1.72023	-0.351991	0.994911	2.19792	0.351991	0.994911
ENSRNOG00000014625	Atp5f1d	2.89723	-0.32286	0.999813	3.62656	0.32286	0.999813
ENSRNOG00000016356	Got1	0.898419	-0.307587	1	1.11361	0.307587	1
ENSRNOG00000011160	Sv2b	1.33022	-0.29496	1	1.63379	0.29496	1
ENSRNOG00000016227	Glrx3	1.16307	-0.164066	1	1.3041	0.164066	1
ENSRNOG00000032699	Ttyh1	3.87225	-0.0305185	1	3.95625	0.0305185	1
ENSRNOG00000050445	Gde1	1.31629	-0.0725672	1	1.38469	0.0725672	1
ENSRNOG00000031947	LOC100361060	1.44165	0.0732836	1	1.37004	-0.0732836	1
ENSRNOG00000018117	Ndufv1	1.74809	-0.12871	1	1.91219	0.12871	1
ENSRNOG00000017079	Pgm2l1	0.793951	-0.346018	1	1.01104	0.346018	1
ENSRNOG00000046005	Scd2	7.11074	0.0042594	1	7.09195	-0.0042594	1
ENSRNOG00000021153	Fkbp2	2.27042	-0.166504	1	2.54958	0.166504	1
ENSRNOG00000067799	Selenow	10.0637	-0.169973	1	11.3266	0.169973	1
ENSRNOG00000052256	Dact3	1.16307	-0.188044	1	1.32608	0.188044	1
ENSRNOG00000019497	Mrpl17	0.926277	-0.20615	1	1.06965	0.20615	1
ENSRNOG00000037897	Rps19	6.83216	0.154485	1	6.13952	-0.154485	1
ENSRNOG00000034075	Ube2ql1	1.09342	-0.353749	1	1.39934	0.353749	1
ENSRNOG00000018761	Eif3c	1.04467	0.15461	1	0.937778	-0.15461	1
ENSRNOG00000014303	Lrp11	0.954135	-0.364922	1	1.23083	0.364922	1
ENSRNOG00000029784	Pak1	1.44165	-0.326324	1	1.80962	0.326324	1
ENSRNOG00000019106	LOC100365810	6.11482	0.118437	1	5.63399	-0.118437	1
ENSRNOG00000017418	Rps3	7.06895	0.157894	1	6.33733	-0.157894	1
ENSRNOG00000067065	Capns1	1.33022	0.208615	1	1.15024	-0.208615	1
ENSRNOG00000020263	Atp1a3	1.7063	-0.152421	1	1.89754	0.152421	1
ENSRNOG00000068445	Rplp2	7.99523	0.201812	1	6.95274	-0.201812	1
ENSRNOG00000015844	Snrpd2	1.99184	-0.333925	1	2.51295	0.333925	1
ENSRNOG00000016611	Hras	1.08646	-0.144269	1	1.20153	0.144269	1
ENSRNOG00000042592	Rgs10	1.37897	0.374233	1	1.06233	-0.374233	1
ENSRNOG00000020235	Hnrnpl	1.32325	0.0954707	1	1.23816	-0.0954707	1
ENSRNOG00000012524	Zfp91	1.17003	0.351032	1	0.915799	-0.351032	1
ENSRNOG00000001488	Psmb1	2.47936	-0.261672	1	2.97451	0.261672	1
ENSRNOG00000020233	Rabac1	2.38882	-0.158055	1	2.66681	0.158055	1
ENSRNOG00000020982	LOC687780	10.2378	0.0406234	1	9.95657	-0.0406234	1
ENSRNOG00000014791	Peg3	1.28843	-0.29496	1	1.5825	0.29496	1
ENSRNOG00000019453	Rps5	4.32495	0.158355	1	3.87566	-0.158355	1
ENSRNOG00000062814	Cend1	1.35111	-0.193157	1	1.54587	0.193157	1
ENSRNOG00000015865	Ap2s1	2.19381	-0.0449109	1	2.26385	0.0449109	1
ENSRNOG00000018007	Gtf2h5	1.07253	-0.247654	1	1.27479	0.247654	1
ENSRNOG00000019578	Rps16	9.88957	0.026171	1	9.71479	-0.026171	1
ENSRNOG00000020746	Lin7b	1.25361	-0.11188	1	1.35538	0.11188	1
ENSRNOG00000017446	Ndufs8	1.62969	-0.278199	1	1.97813	0.278199	1
ENSRNOG00000017243	Bnip3	1.67844	-0.277825	1	2.03674	0.277825	1
ENSRNOG00000037580	Psmd8	1.0586	0.0762962	1	1.00372	-0.0762962	1
ENSRNOG00000068955	Rps13	7.00627	0.112118	1	6.48386	-0.112118	1
ENSRNOG00000011282	Ppp2r1a	3.32206	-0.23779	1	3.91962	0.23779	1
ENSRNOG00000013009	Ldha	4.93782	-0.0376036	1	5.06986	0.0376036	1
ENSRNOG00000020660	Cfl1	6.71377	0.131011	1	6.13219	-0.131011	1
ENSRNOG00000020495	Eif3k	1.06557	0.216939	1	0.915799	-0.216939	1
ENSRNOG00000019193	Stx1b	1.19093	-0.353662	1	1.52389	0.353662	1
ENSRNOG00000050104	Clip3	1.10039	-0.108412	1	1.18688	0.108412	1
ENSRNOG00000018390	Pld3	1.71326	-0.157623	1	1.91219	0.157623	1
ENSRNOG00000020595	Rps11	7.18735	0.0789704	1	6.80622	-0.0789704	1
ENSRNOG00000020618	Rpl13a	11.5471	0.0555749	1	11.1141	-0.0555749	1
ENSRNOG00000012383	Ndufc2	2.40275	-0.310364	1	2.98184	0.310364	1
ENSRNOG00000020650	Slc17a7	3.51707	-0.256992	1	4.20535	0.256992	1
ENSRNOG00000018042	Mrpl48	1.03074	0.0276602	1	1.01104	-0.0276602	1
ENSRNOG00000020851	Aplp1	3.44046	-0.227191	1	4.02951	0.227191	1
ENSRNOG00000018176	Rab6a	2.42364	-0.294369	1	2.97451	0.294369	1
ENSRNOG00000018627	Plekhb1	1.10039	0.333425	1	0.871841	-0.333425	1
ENSRNOG00000012061	Prkcb	3.15491	-0.203121	1	3.63389	0.203121	1
ENSRNOG00000016770	Calm3	6.59537	-0.265973	1	7.93448	0.265973	1
ENSRNOG00000028746	Gsto1	1.62273	-0.202203	1	1.86823	0.202203	1
ENSRNOG00000019973	Arl3	2.34007	-0.167816	1	2.63017	0.167816	1
ENSRNOG00000020075	Eef1g	2.82758	0.178465	1	2.4983	-0.178465	1
ENSRNOG00000001494	Napa	1.51826	-0.117959	1	1.64844	0.117959	1
ENSRNOG00000032677	Tssc4	4.29012	0.227893	1	3.6632	-0.227893	1
ENSRNOG00000021125	Prdx5	2.91116	-0.0128125	1	2.93788	0.0128125	1
ENSRNOG00000018107	Zfand5	1.43468	-0.186435	1	1.63379	0.186435	1
ENSRNOG00000020941	Psenen	1.12128	0.127731	1	1.02569	-0.127731	1
ENSRNOG00000020247	Cnih2	1.10735	-0.297534	1	1.36271	0.297534	1
ENSRNOG00000015670	Stx7	1.03771	-0.0434209	1	1.06965	0.0434209	1
ENSRNOG00000027514	Ube2m	2.71615	-0.310165	1	3.37014	0.310165	1
ENSRNOG00000021102	Scn1b	2.27042	-0.199201	1	2.6082	0.199201	1
ENSRNOG00000013331	Sdha	1.62969	-0.294082	1	2.0001	0.294082	1
ENSRNOG00000021175	Otub1	0.891454	-0.392257	1	1.17222	0.392257	1
ENSRNOG00000021338	Tmem132a	1.177	-0.163022	1	1.31875	0.163022	1
ENSRNOG00000021202	Rtn3	4.29709	-0.0371184	1	4.41049	0.0371184	1
ENSRNOG00000018337	Caly	1.04467	-0.235042	1	1.23083	0.235042	1
ENSRNOG00000019435	Psd	1.0586	-0.155029	1	1.17955	0.155029	1
ENSRNOG00000019570	Gng3	1.28147	-0.342086	1	1.62646	0.342086	1
ENSRNOG00000012415	Mpc1	2.26346	-0.323752	1	2.83531	0.323752	1
ENSRNOG00000016930	Ube2s	1.02378	-0.0725672	1	1.07698	0.0725672	1
ENSRNOG00000017127	Rpl28	6.76252	0.0791061	1	6.40327	-0.0791061	1
ENSRNOG00000018708	Ppp1ca	2.0197	-0.0725672	1	2.12465	0.0725672	1
ENSRNOG00000017751	Arl6ip1	1.18396	-0.0555941	1	1.23083	0.0555941	1
ENSRNOG00000019721	Ypel3	1.90827	-0.313575	1	2.37375	0.313575	1
ENSRNOG00000058909	Rps9	5.62731	0.258754	1	4.70354	-0.258754	1
ENSRNOG00000060293	Ndufa3	2.0197	-0.140357	1	2.22722	0.140357	1
ENSRNOG00000017406	Atrnl1	0.926277	-0.115002	1	1.00372	0.115002	1
ENSRNOG00000019534	Ap2a2	1.21879	-0.38132	1	1.58983	0.38132	1
ENSRNOG00000048562	AC109542.1	0.926277	-0.337395	1	1.17222	0.337395	1
ENSRNOG00000061215	Crym	1.40683	-0.355599	1	1.80229	0.355599	1
ENSRNOG00000017158	Eif4g2	4.28316	0.275356	1	3.53865	-0.275356	1
ENSRNOG00000018020	Apbb1	1.67844	-0.308522	1	2.08069	0.308522	1
ENSRNOG00000016343	Dkk3	1.33022	-0.16003	1	1.48726	0.16003	1
ENSRNOG00000020248	Ina	1.44861	0.0423349	1	1.40667	-0.0423349	1
ENSRNOG00000050585	Pgam1	4.05333	-0.288227	1	4.95264	0.288227	1
ENSRNOG00000015221	Eif3f	2.08238	-0.129151	1	2.27851	0.129151	1
ENSRNOG00000047988	Bola2	2.54204	-0.0567133	1	2.64483	0.0567133	1
ENSRNOG00000012206	Dennd5a	1.92916	0.325275	1	1.53854	-0.325275	1
ENSRNOG00000018320	Rps15a	10.0289	-0.0185045	1	10.1617	0.0185045	1
ENSRNOG00000016863	Pnma8b	1.12825	-0.215692	1	1.31142	0.215692	1
ENSRNOG00000031859	RGD1562402	6.45608	0.125418	1	5.91972	-0.125418	1
ENSRNOG00000010146	Ndn	1.23271	-0.143728	1	1.36271	0.143728	1
ENSRNOG00000070574	Atp5mpl-ps1	2.22864	0.0395431	1	2.16861	-0.0395431	1
ENSRNOG00000016580	Rps23	12.5291	-0.0170093	1	12.682	0.0170093	1
ENSRNOG00000066942	Cox6b1	1.53915	-0.0983303	1	1.64844	0.0983303	1
ENSRNOG00000016387	Rpl34	6.89484	0.0663928	1	6.58643	-0.0663928	1
ENSRNOG00000071119	ENSRNOG00000071119	2.29132	-0.210071	1	2.65215	0.210071	1
ENSRNOG00000067555	Sub1	4.68014	-0.261187	1	5.61202	0.261187	1
ENSRNOG00000011627	Zfr	1.99184	0.0479456	1	1.92684	-0.0479456	1
ENSRNOG00000011383	Ndufs4	1.26754	-0.0406832	1	1.3041	0.0406832	1
ENSRNOG00000011937	Sgtb	1.00985	-0.240295	1	1.1942	0.240295	1
ENSRNOG00000009057	Sec62	1.98488	-0.0212203	1	2.01476	0.0212203	1
ENSRNOG00000010124	Trim2	1.91523	0.0472725	1	1.85358	-0.0472725	1
ENSRNOG00000016163	Slc1a3	3.80957	0.0596806	1	3.65587	-0.0596806	1
ENSRNOG00000021042	Psmd4	1.02378	-0.0330389	1	1.04767	0.0330389	1
ENSRNOG00000064545	Rpl37	12.7241	0.00776097	1	12.66	-0.00776097	1
ENSRNOG00000009205	Lmo4	2.29132	-0.283674	1	2.79135	0.283674	1
ENSRNOG00000011148	Ssr3	1.10039	0.382335	1	0.842535	-0.382335	1
ENSRNOG00000033134	Mef2c	0.968064	-0.162453	1	1.08431	0.162453	1
ENSRNOG00000011893	Rps3a	7.11074	0.0854085	1	6.70365	-0.0854085	1
ENSRNOG00000020386	Ash1l	1.1561	0.0727323	1	1.09896	-0.0727323	1
ENSRNOG00000016541	Enc1	4.00458	-0.0549271	1	4.16139	0.0549271	1
ENSRNOG00000030237	Cox7c	12.6823	-0.238439	1	14.9678	0.238439	1
ENSRNOG00000013741	Ube2d3	1.65058	0.283092	1	1.35538	-0.283092	1
ENSRNOG00000019908	Lamtor2	1.62969	-0.335602	1	2.05872	0.335602	1
ENSRNOG00000010147	Pdcd10	1.04467	0.27102	1	0.864514	-0.27102	1
ENSRNOG00000064742	Atp5pb	3.23152	-0.269472	1	3.89764	0.269472	1
ENSRNOG00000039848	Taf9	1.19093	-0.0213419	1	1.20885	0.0213419	1
ENSRNOG00000012060	Gucy1b1	1.00289	-0.214586	1	1.1649	0.214586	1
ENSRNOG00000061058	Csde1	1.99184	0.138143	1	1.80962	-0.138143	1
ENSRNOG00000016912	Btf3	1.96399	0.0890974	1	1.84625	-0.0890974	1
ENSRNOG00000013507	Selenot	1.51129	-0.118164	1	1.64111	0.118164	1
ENSRNOG00000033064	Edil3	1.17003	0.339628	1	0.923125	-0.339628	1
ENSRNOG00000014654	C2h4orf3	1.177	0.176952	1	1.04035	-0.176952	1
ENSRNOG00000011441	Tpd52	1.02378	0.218023	1	0.879167	-0.218023	1
ENSRNOG00000017428	Map1b	6.81823	-0.142957	1	7.53153	0.142957	1
ENSRNOG00000011705	Stmn2	4.73585	-0.132731	1	5.19441	0.132731	1
ENSRNOG00000016530	Nsa2	1.07253	-0.0156113	1	1.08431	0.0156113	1
ENSRNOG00000016961	Rps27	8.88668	0.130932	1	8.11764	-0.130932	1
ENSRNOG00000009629	Car2	1.55308	0.308523	1	1.25281	-0.308523	1
ENSRNOG00000011066	Marchf6	1.02378	-0.229436	1	1.20153	0.229436	1
ENSRNOG00000009882	Ppp3ca	1.85255	-0.171743	1	2.08802	0.171743	1
ENSRNOG00000032922	Dclk1	3.1967	-0.0850582	1	3.39212	0.0850582	1
ENSRNOG00000019868	Psma5	1.13521	-0.0278982	1	1.15757	0.0278982	1
ENSRNOG00000031814	Sort1	1.64362	0.0679832	1	1.56785	-0.0679832	1
ENSRNOG00000066065	Basp1	5.4323	-0.211581	1	6.29337	0.211581	1
ENSRNOG00000070835	Ndufc1	2.2356	-0.315298	1	2.78403	0.315298	1
ENSRNOG00000011632	Cct5	1.67148	-0.0785411	1	1.76566	0.0785411	1
ENSRNOG00000020279	Syt11	1.58094	-0.245302	1	1.87556	0.245302	1
ENSRNOG00000004978	Prkacb	2.40971	-0.149475	1	2.67413	0.149475	1
ENSRNOG00000015987	Rap1gds1	1.08646	-0.25368	1	1.29677	0.25368	1
ENSRNOG00000055257	Selenof	2.6465	-0.0763489	1	2.79135	0.0763489	1
ENSRNOG00000010306	H2az1	2.27739	-0.13708	1	2.50563	0.13708	1
ENSRNOG00000018569	Ahcyl1	1.17003	-0.241543	1	1.38469	0.241543	1
ENSRNOG00000011817	Rpl22l1	4.24834	-0.22693	1	4.97462	0.22693	1
ENSRNOG00000010248	Serpini1	1.372	-0.269759	1	1.65576	0.269759	1
ENSRNOG00000043114	Tomm7	3.21063	-0.200958	1	3.6925	0.200958	1
ENSRNOG00000012764	Agap3	0.842703	-0.271113	1	1.01837	0.271113	1
ENSRNOG00000071062	Ndufa5	3.47528	-0.134689	1	3.81705	0.134689	1
ENSRNOG00000031671	Rasgef1a	0.870561	-0.22457	1	1.01837	0.22457	1
ENSRNOG00000010601	Srpk2	1.03771	-0.261601	1	1.24549	0.261601	1
ENSRNOG00000005587	Suclg1	1.24664	-0.342265	1	1.5825	0.342265	1
ENSRNOG00000007356	Chmp3	1.177	-0.155029	1	1.31142	0.155029	1
ENSRNOG00000007806	Arf5	2.18685	-0.104276	1	2.35177	0.104276	1
ENSRNOG00000010420	Sem1	2.56293	-0.262767	1	3.07708	0.262767	1
ENSRNOG00000010746	Rpl32	12.355	0.00850908	1	12.2864	-0.00850908	1
ENSRNOG00000063021	Atp6v1fnb	2.38882	-0.204723	1	2.75472	0.204723	1
ENSRNOG00000005890	Serbp1	2.29132	0.195723	1	2.0001	-0.195723	1
ENSRNOG00000010048	C4h2orf81	1.0586	-0.1098	1	1.14292	0.1098	1
ENSRNOG00000007304	Herc3	0.940206	-0.184777	1	1.06965	0.184777	1
ENSRNOG00000005630	AABR07060778.1	3.86529	-0.113497	1	4.18337	0.113497	1
ENSRNOG00000056207	Capza2	1.3929	-0.0288459	1	1.42132	0.0288459	1
ENSRNOG00000061684	Ndufa9	0.821809	-0.347674	1	1.04767	0.347674	1
ENSRNOG00000017708	Pcbp1	1.62273	-0.0601835	1	1.6924	0.0601835	1
ENSRNOG00000013141	Eno2	3.32206	-0.202368	1	3.82438	0.202368	1
ENSRNOG00000019219	Vamp1	0.849667	-0.269604	1	1.02569	0.269604	1
ENSRNOG00000050578	Rheb	1.3929	-0.169708	1	1.56785	0.169708	1
ENSRNOG00000015630	Cct7	1.0586	-0.338741	1	1.34073	0.338741	1
ENSRNOG00000010474	Hmces	1.10039	0.321452	1	0.879167	-0.321452	1
ENSRNOG00000046345	Rpn1	1.31629	-0.341915	1	1.67042	0.341915	1
ENSRNOG00000012247	Rab7a	1.11432	0.351459	1	0.871841	-0.351459	1
ENSRNOG00000013000	Ldhb	3.57975	-0.251491	1	4.26396	0.251491	1
ENSRNOG00000018317	Aak1	1.36504	-0.212067	1	1.5825	0.212067	1
ENSRNOG00000015514	Bcat1	5.17461	-0.26981	1	6.24208	0.26981	1
ENSRNOG00000010239	Cnbp	2.45846	0.0776257	1	2.32979	-0.0776257	1
ENSRNOG00000068364	Smim10l1	1.42076	0.00700003	1	1.41399	-0.00700003	1
ENSRNOG00000008218	Atp6v0e2	1.42076	-0.200442	1	1.63379	0.200442	1
ENSRNOG00000018630	LOC108351137	21.7431	-0.227478	1	25.4665	0.227478	1
ENSRNOG00000060350	Iqsec1	1.05164	-0.0144643	1	1.06233	0.0144643	1
ENSRNOG00000015290	Tpi1	4.86818	-0.181689	1	5.5241	0.181689	1
ENSRNOG00000060098	Ptms	2.5699	-0.0568856	1	2.67413	0.0568856	1
ENSRNOG00000016589	Mlf2	2.1381	-0.236233	1	2.52028	0.236233	1
ENSRNOG00000016704	Pcyox1	1.0586	0.118731	1	0.97441	-0.118731	1
ENSRNOG00000011944	Snx10	1.04467	0.0262862	1	1.02569	-0.0262862	1
ENSRNOG00000014508	Mgll	1.16307	-0.0811292	1	1.23083	0.0811292	1
ENSRNOG00000011175	Hnrnpa2b1	2.10327	-0.00431893	1	2.11	0.00431893	1
ENSRNOG00000011814	Cbx3	1.0795	-0.0632894	1	1.12826	0.0632894	1
ENSRNOG00000053362	Gabarapl1	2.15899	-0.118226	1	2.34445	0.118226	1
ENSRNOG00000008393	Tax1bp1	1.77594	0.255007	1	1.48726	-0.255007	1
ENSRNOG00000064090	Tmsb10	16.8819	0.0870578	1	15.8983	-0.0870578	1
ENSRNOG00000010284	St3gal5	0.88449	-0.181092	1	1.00372	0.181092	1
ENSRNOG00000055860	Arl8b	1.67148	-0.0300426	1	1.70705	0.0300426	1
ENSRNOG00000007104	Itpr1	2.31917	0.039674	1	2.25653	-0.039674	1
ENSRNOG00000008994	Arpc4	1.44861	0.242474	1	1.22351	-0.242474	1
ENSRNOG00000069588	ENSRNOG00000069588	1.83166	-0.0560791	1	1.90486	0.0560791	1
ENSRNOG00000013102	Npdc1	1.47647	-0.337858	1	1.86823	0.337858	1
ENSRNOG00000033863	Ajm1	1.42772	-0.140954	1	1.57517	0.140954	1
ENSRNOG00000004783	Fam171b	1.372	-0.276101	1	1.66309	0.276101	1
ENSRNOG00000007316	Idh3b	0.891454	-0.355961	1	1.14292	0.355961	1
ENSRNOG00000010170	Tubb4b	2.24256	-0.220993	1	2.61552	0.220993	1
ENSRNOG00000057817	Epb41l1	1.03074	-0.120185	1	1.12094	0.120185	1
ENSRNOG00000008452	Eid1	1.78987	-0.0556934	1	1.8609	0.0556934	1
ENSRNOG00000005256	Zc3h15	1.47647	-0.158037	1	1.64844	0.158037	1
ENSRNOG00000007518	Nckap1	3.22456	-0.0187173	1	3.26757	0.0187173	1
ENSRNOG00000005457	Lamp5	1.06557	-0.427833	1	1.43597	0.427833	1
ENSRNOG00000008810	Nsmf	1.90827	-0.103706	1	2.05139	0.103706	1
ENSRNOG00000025715	Dynlrb1	3.40563	-0.300836	1	4.19802	0.300836	1
ENSRNOG00000025443	Map1lc3a	2.82062	-0.198394	1	3.23826	0.198394	1
ENSRNOG00000042821	Cd59	1.25361	0.267407	1	1.04035	-0.267407	1
ENSRNOG00000045555	Romo1	1.46951	-0.0861138	1	1.56052	0.0861138	1
ENSRNOG00000005884	Emc7	1.02378	-0.211842	1	1.18688	0.211842	1
ENSRNOG00000021259	Prnp	5.62034	-0.18254	1	6.38129	0.18254	1
ENSRNOG00000007512	Srp14	1.78291	-0.246852	1	2.11733	0.246852	1
ENSRNOG00000014480	Sys1	1.22575	-0.0725672	1	1.28944	0.0725672	1
ENSRNOG00000058586	Tyro3	1.0795	0.0131626	1	1.06965	-0.0131626	1
ENSRNOG00000010945	Ywhab	3.62153	0.0071285	1	3.60458	-0.0071285	1
ENSRNOG00000014272	Rpl35	13.6643	-0.0262656	1	13.9201	0.0262656	1
ENSRNOG00000022586	Cdk9	1.01682	0.208242	1	0.879167	-0.208242	1
ENSRNOG00000016272	Edf1	2.08935	-0.169864	1	2.35177	0.169864	1
ENSRNOG00000015396	Sptan1	2.75794	-0.0652809	1	2.8866	0.0652809	1
ENSRNOG00000025580	LOC679539	1.4904	0.0609158	1	1.42865	-0.0609158	1
ENSRNOG00000018111	Slc12a5	1.2745	-0.118861	1	1.38469	0.118861	1
ENSRNOG00000006037	Snap25	18.5186	-0.29991	1	22.8071	0.29991	1
ENSRNOG00000070974	Rpl7a	5.68302	0.250686	1	4.77681	-0.250686	1
ENSRNOG00000049484	Atp9a	1.10735	-0.193583	1	1.26747	0.193583	1
ENSRNOG00000011732	Psmb7	1.97791	0.0654426	1	1.89021	-0.0654426	1
ENSRNOG00000018294	Hspa5	1.56005	0.281782	1	1.28212	-0.281782	1
ENSRNOG00000009552	Serinc3	2.16596	0.318017	1	1.73635	-0.318017	1
ENSRNOG00000016220	Rpl12	5.71784	0.136722	1	5.20174	-0.136722	1
ENSRNOG00000017295	Sh3glb2	1.23968	-0.173714	1	1.39934	0.173714	1
ENSRNOG00000022860	Swi5	1.79684	-0.200417	1	2.06604	0.200417	1
ENSRNOG00000062930	ENSRNOG00000062930	10.9482	0.269448	1	9.08472	-0.269448	1
ENSRNOG00000001516	Rapgef4	2.18685	-0.06798	1	2.29316	0.06798	1
ENSRNOG00000033835	Dnm1	1.94309	-0.214747	1	2.25653	0.214747	1
ENSRNOG00000009781	Dync1i2	1.23968	-0.0233797	1	1.26014	0.0233797	1
ENSRNOG00000001596	Atp5mc3	4.38066	-0.310578	1	5.43618	0.310578	1
ENSRNOG00000047374	Gnas	12.1461	-0.0692564	1	12.7479	0.0692564	1
ENSRNOG00000008822	Fkbp1a	3.94886	-0.168373	1	4.43979	0.168373	1
ENSRNOG00000014230	Map1a	4.17869	-0.0987339	1	4.47642	0.0987339	1
ENSRNOG00000019047	Ola1	1.14914	-0.236687	1	1.35538	0.236687	1
ENSRNOG00000052968	Hnrnpa3	1.50433	0.246041	1	1.26747	-0.246041	1
ENSRNOG00000014573	Ckmt1	1.51826	-0.124329	1	1.65576	0.124329	1
ENSRNOG00000015018	Pdia3	1.30932	0.339928	1	1.03302	-0.339928	1
ENSRNOG00000064233	Serf2	5.78749	0.0848407	1	5.45816	-0.0848407	1
ENSRNOG00000017447	Eif2s2	1.78291	0.232618	1	1.51656	-0.232618	1
ENSRNOG00000019987	Scand1	1.51129	-0.293068	1	1.85358	0.293068	1
ENSRNOG00000056853	Psma7	1.85255	-0.0452943	1	1.91219	0.0452943	1
ENSRNOG00000060449	Rps21	14.5627	-0.139932	1	16.0521	0.139932	1
ENSRNOG00000069579	C1qtnf4	1.55308	-0.28758	1	1.89754	0.28758	1
ENSRNOG00000058478	Mapk8ip1	1.40683	-0.00714415	1	1.41399	0.00714415	1
ENSRNOG00000010379	Celf1	0.988957	-0.151101	1	1.09896	0.151101	1
ENSRNOG00000011414	Psmc3	1.28843	-0.162765	1	1.4433	0.162765	1
ENSRNOG00000048701	Rpl38-ps9	3.55885	-0.0209345	1	3.61191	0.0209345	1
ENSRNOG00000062419	ENSRNOG00000062419	10.1055	-0.119488	1	10.9823	0.119488	1
ENSRNOG00000070149	Fut9	1.0795	-0.341754	1	1.37004	0.341754	1
ENSRNOG00000011804	Stx12	0.961099	-0.0621506	1	1.00372	0.0621506	1
ENSRNOG00000066117	Rpl37a-ps1	6.87395	-0.0696438	1	7.21649	0.0696438	1
ENSRNOG00000042458	AABR07046707.1	1.26754	-0.15678	1	1.41399	0.15678	1
ENSRNOG00000071131	LOC120102992	1.18396	-0.0976582	1	1.26747	0.0976582	1
ENSRNOG00000027694	Rps7-ps23	1.33022	-0.0875176	1	1.41399	0.0875176	1
ENSRNOG00000063187	Micos10	2.40275	-0.161501	1	2.68879	0.161501	1
ENSRNOG00000067358	Gng10	2.24256	0.212975	1	1.93417	-0.212975	1
ENSRNOG00000023601	Elavl4	0.933241	-0.299532	1	1.15024	0.299532	1
ENSRNOG00000016727	Akr1a1	2.77187	-0.249306	1	3.29688	0.249306	1
ENSRNOG00000019655	Atp6v0b	3.90708	-0.145155	1	4.32257	0.145155	1
ENSRNOG00000008672	Chmp5	1.35111	0.212835	1	1.1649	-0.212835	1
ENSRNOG00000018602	Camta1	1.45558	-0.159222	1	1.62646	0.159222	1
ENSRNOG00000007029	Dnaja1	2.12417	-0.00500394	1	2.13198	0.00500394	1
ENSRNOG00000026260	Rpl11	6.54662	0.0306966	1	6.41059	-0.0306966	1
ENSRNOG00000015967	Sh3bgrl3	1.20486	-0.121477	1	1.31142	0.121477	1
ENSRNOG00000013536	Cdc42	3.4126	0.145913	1	3.08441	-0.145913	1
ENSRNOG00000017309	Rsrp1	1.29539	0.14341	1	1.17222	-0.14341	1
ENSRNOG00000015385	Pink1	1.04467	0.200053	1	0.908472	-0.200053	1
ENSRNOG00000014208	Dctn3	1.66451	-0.114044	1	1.80229	0.114044	1
ENSRNOG00000014445	Hp1bp3	1.12128	0.17982	1	0.989063	-0.17982	1
ENSRNOG00000067661	Camk2n1	4.0603	-0.342174	1	5.15045	0.342174	1
ENSRNOG00000007330	Capzb	1.54612	-0.0398517	1	1.58983	0.0398517	1
ENSRNOG00000017829	Ssu72	1.38593	-0.108191	1	1.49458	0.108191	1
ENSRNOG00000017895	Eno1	3.76779	-0.137623	1	4.14674	0.137623	1
ENSRNOG00000016398	Clstn1	3.90708	-0.255554	1	4.66691	0.255554	1
ENSRNOG00000010580	Acot7	1.12825	-0.0988785	1	1.20885	0.0988785	1
ENSRNOG00000046227	Tprg1l	1.177	-0.0382157	1	1.20885	0.0382157	1
ENSRNOG00000007967	Sdhb	1.30236	-0.025773	1	1.32608	0.025773	1
ENSRNOG00000018691	Ccnl2	1.00985	0.284367	1	0.827882	-0.284367	1
ENSRNOG00000018289	Park7	2.11024	-0.0534584	1	2.19059	0.0534584	1
ENSRNOG00000018647	Mrpl20	1.56005	-0.147529	1	1.72903	0.147529	1
ENSRNOG00000034242	Vcp	2.29828	0.189596	1	2.01476	-0.189596	1
ENSRNOG00000016137	Rad23b	1.12825	-0.0636891	1	1.17955	0.0636891	1
ENSRNOG00000012081	Txn1	3.54492	0.120886	1	3.26024	-0.120886	1
ENSRNOG00000009778	Tmem59	1.372	0.164472	1	1.22351	-0.164472	1
ENSRNOG00000011413	Scp2	2.29828	-0.244912	1	2.72542	0.244912	1
ENSRNOG00000063197	Atp6v1g1	3.93493	0.174246	1	3.48736	-0.174246	1
ENSRNOG00000057589	Rnf11	1.75505	-0.224	1	2.05139	0.224	1
ENSRNOG00000014635	Clta	2.51418	0.0609564	1	2.41038	-0.0609564	1
ENSRNOG00000011498	Psip1	1.26754	-0.0725672	1	1.3334	0.0725672	1
ENSRNOG00000007663	Rps6	6.00339	0.131828	1	5.48014	-0.131828	1
ENSRNOG00000006345	Sec61b	1.13521	0.00886037	1	1.12826	-0.00886037	1
ENSRNOG00000050983	Hpcal4	2.1381	-0.000537541	1	2.13931	0.000537541	1
ENSRNOG00000011463	Psmb2	1.30236	-0.0954072	1	1.39201	0.0954072	1
ENSRNOG00000054626	Rps8	12.348	0.0835984	1	11.6563	-0.0835984	1
ENSRNOG00000014375	Adgrb2	0.94717	-0.14446	1	1.04767	0.14446	1
ENSRNOG00000047185	Eif3i	1.17003	0.0709244	1	1.11361	-0.0709244	1
ENSRNOG00000010299	Eps15	1.38593	0.249361	1	1.1649	-0.249361	1
ENSRNOG00000021663	Vxn	2.43757	-0.209697	1	2.82066	0.209697	1
ENSRNOG00000013300	Atp5if1	6.17054	-0.209035	1	7.1359	0.209035	1
ENSRNOG00000006833	Rb1cc1	1.04467	0.00596617	1	1.04035	-0.00596617	1
ENSRNOG00000026646	Ndufs5	1.81077	-0.311448	1	2.2492	0.311448	1
ENSRNOG00000008555	Rps20-ps10	7.62611	0.280631	1	6.27872	-0.280631	1
ENSRNOG00000042421	C5h1orf122	1.26754	-0.30506	1	1.56785	0.30506	1
ENSRNOG00000056870	Gdi1	2.47936	-0.177749	1	2.80601	0.177749	1
ENSRNOG00000053456	Lage3	0.940206	-0.233032	1	1.10629	0.233032	1
ENSRNOG00000010365	Syn1	1.53915	-0.142338	1	1.69972	0.142338	1
ENSRNOG00000055572	Idh3g	0.968064	-0.283134	1	1.17955	0.283134	1
ENSRNOG00000053172	Ssr4	1.14914	0.313788	1	0.923125	-0.313788	1
ENSRNOG00000003201	Rps4x	5.88499	0.126426	1	5.39222	-0.126426	1
ENSRNOG00000008329	Ndufb11	1.6088	-0.191866	1	1.83892	0.191866	1
ENSRNOG00000071176	Ndufa1	4.13691	-0.166434	1	4.64493	0.166434	1
ENSRNOG00000023383	Ddx3x	1.20486	0.370376	1	0.930452	-0.370376	1
ENSRNOG00000002389	Morf4l2	1.28843	-0.219909	1	1.50191	0.219909	1
ENSRNOG00000003611	Dynlt3	1.39986	0.0937912	1	1.31142	-0.0937912	1
ENSRNOG00000003858	Atp6ap2	2.549	-0.103678	1	2.74007	0.103678	1
ENSRNOG00000032729	Bex1	3.33599	-0.151519	1	3.70715	0.151519	1
ENSRNOG00000011494	Rpl36a	4.97961	0.251377	1	4.18337	-0.251377	1
ENSRNOG00000058249	Pgk1	3.14795	0.0228796	1	3.09906	-0.0228796	1
ENSRNOG00000055939	Zcchc18	1.32325	0.0210458	1	1.3041	-0.0210458	1
ENSRNOG00000056703	Atrx	1.53915	0.159606	1	1.37736	-0.159606	1
ENSRNOG00000003261	Usp9x	1.2745	-0.032821	1	1.3041	0.032821	1
ENSRNOG00000003099	Ubqln2	1.13521	0.155702	1	1.01837	-0.155702	1
ENSRNOG00000012786	Pgrmc1	1.65058	-0.0294985	1	1.68507	0.0294985	1
ENSRNOG00000006756	Maged1	1.61576	-0.00928098	1	1.62646	0.00928098	1
ENSRNOG00000005387	Rbm3	1.52522	0.360064	1	1.18688	-0.360064	1
ENSRNOG00000047339	Pja1	1.45558	-0.139681	1	1.60448	0.139681	1
ENSRNOG00000046021	Pcsk1n	3.18277	-0.175878	1	3.59726	0.175878	1
ENSRNOG00000025383	Pdha1	1.14218	0.113846	1	1.055	-0.113846	1
ENSRNOG00000042753	Fgf13	0.954135	-0.373434	1	1.23816	0.373434	1
ENSRNOG00000039980	Slc25a5	1.42772	-0.334434	1	1.80229	0.334434	1
ENSRNOG00000059720	Syp	2.37489	-0.146568	1	2.63017	0.146568	1
ENSRNOG00000007014	Cnksr2	1.14218	-0.124098	1	1.24549	0.124098	1
ENSRNOG00000001465	Ids	2.354	-0.0725672	1	2.47632	0.0725672	1
ENSRNOG00000056765	Rpl10	5.29997	0.089569	1	4.98195	-0.089569	1
ENSRNOG00000007237	Id2	1.14218	0.249361	1	0.959757	-0.249361	1
ENSRNOG00000004526	Cox7a2l	2.39578	-0.21197	1	2.7767	0.21197	1
ENSRNOG00000004612	Ppp1cb	2.27042	-0.124562	1	2.47632	0.124562	1
ENSRNOG00000006364	Dld	1.19789	-0.207795	1	1.38469	0.207795	1
ENSRNOG00000007114	Psma6	1.3929	-0.156225	1	1.55319	0.156225	1
ENSRNOG00000025388	Mrpl33	1.33718	0.0200439	1	1.31875	-0.0200439	1
ENSRNOG00000047088	Rab10	1.44861	0.159058	1	1.29677	-0.159058	1
ENSRNOG00000004196	Rps29	16.3735	0.0456217	1	15.869	-0.0456217	1
ENSRNOG00000006865	Laptm4a	3.06437	0.294215	1	2.4983	-0.294215	1
ENSRNOG00000006180	Pum2	1.52522	-0.221945	1	1.78031	0.221945	1
ENSRNOG00000006867	Etv1	1.03074	-0.175327	1	1.1649	0.175327	1
ENSRNOG00000005345	Vsnl1	5.25819	-0.219409	1	6.12486	0.219409	1
ENSRNOG00000004496	Rock2	2.02667	-0.106744	1	2.18326	0.106744	1
ENSRNOG00000051650	Ywhaq	2.55597	-0.192861	1	2.92323	0.192861	1
ENSRNOG00000050197	Pdia6	1.36504	0.0576315	1	1.31142	-0.0576315	1
ENSRNOG00000007851	Psma3	1.09342	0.122689	1	1.00372	-0.122689	1
ENSRNOG00000039091	Pnpla8	1.64362	-0.239106	1	1.94149	0.239106	1
ENSRNOG00000004060	Calm1	30.1493	-0.155437	1	33.5915	0.155437	1
ENSRNOG00000004067	Nrcam	1.6088	-0.20894	1	1.8609	0.20894	1
ENSRNOG00000009263	Ifi27	3.12009	0.164357	1	2.78403	-0.164357	1
ENSRNOG00000008373	Rps7	6.88788	-0.242816	1	8.15427	0.242816	1
ENSRNOG00000006587	Setd3	0.793951	-0.386949	1	1.04035	0.386949	1
ENSRNOG00000004883	Erh	1.44165	-0.290991	1	1.76566	0.290991	1
ENSRNOG00000005513	Srsf5	1.1561	-0.303573	1	1.42865	0.303573	1
ENSRNOG00000003951	Psmc1	1.56701	-0.218173	1	1.82427	0.218173	1
ENSRNOG00000006178	Dync1h1	1.22575	-0.270298	1	1.47993	0.270298	1
ENSRNOG00000059714	Hsp90aa1	15.1687	-0.123947	1	16.5357	0.123947	1
ENSRNOG00000010218	Eif5	2.04756	0.109636	1	1.89754	-0.109636	1
ENSRNOG00000004973	Ppp2r5c	1.28843	0.117863	1	1.18688	-0.117863	1
ENSRNOG00000011572	Klc1	3.18973	-0.282785	1	3.88299	0.282785	1
ENSRNOG00000005041	Crip2	0.88449	-0.181092	1	1.00372	0.181092	1
ENSRNOG00000010872	Ckb	10.0567	-0.0625485	1	10.506	0.0625485	1
ENSRNOG00000046975	Sult4a1	1.50433	-0.162765	1	1.68507	0.162765	1
ENSRNOG00000014058	Tomm22	0.961099	-0.103373	1	1.03302	0.103373	1
ENSRNOG00000005358	Pmm1	1.17003	0.0615257	1	1.12094	-0.0615257	1
ENSRNOG00000003890	Nap1l1	1.19789	-0.0557915	1	1.24549	0.0557915	1
ENSRNOG00000018920	Slc25a17	1.5879	-0.0851125	1	1.68507	0.0851125	1
ENSRNOG00000014633	Vps28	1.20486	-0.207053	1	1.39201	0.207053	1
ENSRNOG00000024128	Aco2	1.63665	-0.0101031	1	1.64844	0.0101031	1
ENSRNOG00000007648	Rab11b	0.88449	-0.282021	1	1.07698	0.282021	1
ENSRNOG00000006762	Snu13	0.981993	-0.253737	1	1.17222	0.253737	1
ENSRNOG00000004773	Yaf2	0.835738	-0.293255	1	1.02569	0.293255	1
ENSRNOG00000052025	Tle5	3.14098	-0.0947386	1	3.35549	0.0947386	1
ENSRNOG00000068679	Rpl30	2.03363	-0.0122367	1	2.05139	0.0122367	1
ENSRNOG00000007769	Marchf2	1.04467	0.0160904	1	1.03302	-0.0160904	1
ENSRNOG00000020464	Mrpl54	1.26754	-0.257307	1	1.51656	0.257307	1
ENSRNOG00000021317	Cct2	1.1561	-0.0464149	1	1.1942	0.0464149	1
ENSRNOG00000020266	Eef2	5.76659	0.136832	1	5.2457	-0.136832	1
ENSRNOG00000006235	Nell2	2.21471	-0.302049	1	2.73274	0.302049	1
ENSRNOG00000007400	Srebf2	0.877525	-0.192407	1	1.00372	0.192407	1
ENSRNOG00000006901	Cd320	2.30525	-0.274957	1	2.79135	0.274957	1
ENSRNOG00000014637	Atxn10	1.37897	-0.00579822	1	1.38469	0.00579822	1
ENSRNOG00000012457	Cyc1	1.98488	-0.0368172	1	2.03674	0.0368172	1
ENSRNOG00000024967	Uqcrb	3.55885	-0.0837945	1	3.77309	0.0837945	1
ENSRNOG00000016896	Rpl3	4.88907	0.14164	1	4.43247	-0.14164	1
ENSRNOG00000019552	Lsm7	1.37897	0.233141	1	1.17222	-0.233141	1
ENSRNOG00000007686	Septin3	1.23968	-0.275252	1	1.50191	0.275252	1
ENSRNOG00000017801	Atf4	1.74809	0.246501	1	1.4726	-0.246501	1
ENSRNOG00000025053	Lrp1	1.33718	-0.152536	1	1.48726	0.152536	1
ENSRNOG00000010807	Cox6c	9.04687	-0.295277	1	11.1068	0.295277	1
ENSRNOG00000010588	Tns2	0.926277	-0.225647	1	1.08431	0.225647	1
ENSRNOG00000054775	Arf3	2.95294	-0.170971	1	3.32618	0.170971	1
ENSRNOG00000032828	Mapk8ip2	0.926277	-0.215931	1	1.07698	0.215931	1
ENSRNOG00000005299	Kif5a	4.23441	-0.184213	1	4.81344	0.184213	1
ENSRNOG00000056487	Oxr1	1.63665	-0.149926	1	1.81694	0.149926	1
ENSRNOG00000008797	Tmpo	3.99065	-0.0950124	1	4.26396	0.0950124	1
ENSRNOG00000009094	Nudt4	1.92916	0.0295656	1	1.89021	-0.0295656	1
ENSRNOG00000002632	Naca	4.71496	0.147699	1	4.25663	-0.147699	1
ENSRNOG00000024870	Anks1b	1.01682	0.0396423	1	0.989063	-0.0396423	1
ENSRNOG00000002642	Ptges3	1.49736	0.104891	1	1.39201	-0.104891	1
ENSRNOG00000002840	Atp5f1b	9.63885	-0.201999	1	11.0922	0.201999	1
ENSRNOG00000004628	Dazap2	1.28147	-0.0250015	1	1.3041	0.0250015	1
ENSRNOG00000015320	Atp5mc2	3.07134	-0.0428879	1	3.165	0.0428879	1
ENSRNOG00000040281	Zc3h10	19.3056	0.131045	1	17.6346	-0.131045	1
ENSRNOG00000036827	Ppp1r1a	1.12825	-0.0457672	1	1.1649	0.0457672	1
ENSRNOG00000004026	Atp2b1	2.75794	0.279657	1	2.27118	-0.279657	1
ENSRNOG00000012985	Pfdn5	2.22167	-0.181092	1	2.52028	0.181092	1
ENSRNOG00000053468	Tuba1a	17.3903	-0.0937795	1	18.5651	0.0937795	1
ENSRNOG00000059605	Ddn	1.44861	-0.126759	1	1.5825	0.126759	1
ENSRNOG00000025584	Agap2	1.19789	0.0952745	1	1.12094	-0.0952745	1
ENSRNOG00000004846	Atp6v1c1	1.44861	-0.210698	1	1.67774	0.210698	1
ENSRNOG00000036852	Pcbp2	1.51129	0.164236	1	1.34806	-0.164236	1
ENSRNOG00000005333	Azin1	1.03074	0.263958	1	0.857188	-0.263958	1
ENSRNOG00000055579	Tmbim6	1.55308	0.0981631	1	1.45063	-0.0981631	1
ENSRNOG00000005535	Ikzf4	11.4496	0.138614	1	10.4035	-0.138614	1
ENSRNOG00000007784	Bloc1s1	2.07542	0.287248	1	1.69972	-0.287248	1
ENSRNOG00000008195	Ywhaz	6.88788	-0.139483	1	7.59014	0.139483	1
ENSRNOG00000027690	Eif3e	1.05164	0.152992	1	0.945104	-0.152992	1
ENSRNOG00000023520	Cs	1.14218	-0.115636	1	1.23816	0.115636	1
ENSRNOG00000054140	Myl6	5.5507	-0.0958804	1	5.93438	0.0958804	1
ENSRNOG00000008615	Mal2	1.30932	-0.22457	1	1.53122	0.22457	1
ENSRNOG00000004252	Eif3h	1.60183	0.142557	1	1.45063	-0.142557	1
ENSRNOG00000008987	Ndufb9	5.66909	-0.215692	1	6.58643	0.215692	1
ENSRNOG00000019459	Oaz1	6.33072	-0.0159837	1	6.40327	0.0159837	1
ENSRNOG00000018212	Abhd17a	1.0586	-0.198884	1	1.21618	0.198884	1
ENSRNOG00000024349	Cbarp	1.12128	-0.158982	1	1.25281	0.158982	1
ENSRNOG00000024568	Ndufs7	1.62273	-0.246597	1	1.92684	0.246597	1
ENSRNOG00000013604	Gpx4	6.83216	-0.12451	1	7.45094	0.12451	1
ENSRNOG00000024603	Rps15	9.44384	-0.0457406	1	9.75143	0.0457406	1
ENSRNOG00000061246	Cyrib	1.65755	0.1072	1	1.53854	-0.1072	1
ENSRNOG00000006086	Lynx1	0.800916	-0.354138	1	1.02569	0.354138	1
ENSRNOG00000008414	Bsg	5.82928	-0.265643	1	7.01136	0.265643	1
ENSRNOG00000029941	Grina	2.43757	-0.0601835	1	2.54226	0.0601835	1
ENSRNOG00000068956	Rpl8-ps7	4.24834	0.140802	1	3.85368	-0.140802	1
ENSRNOG00000009378	Rpl4	7.45897	0.165385	1	6.65236	-0.165385	1
ENSRNOG00000018939	Rexo2	0.905383	-0.209069	1	1.04767	0.209069	1
ENSRNOG00000014846	Anp32a	0.849667	-0.289924	1	1.04035	0.289924	1
ENSRNOG00000023020	Fdx2	1.01682	-0.167516	1	1.14292	0.167516	1
ENSRNOG00000058938	Camkv	0.88449	-0.367188	1	1.14292	0.367188	1
ENSRNOG00000011329	Pkm	3.57278	0.17817	1	3.15767	-0.17817	1
ENSRNOG00000031890	Ncam1	1.00985	0.151473	1	0.908472	-0.151473	1
ENSRNOG00000034066	Hspa8	8.20417	-0.0138775	1	8.28615	0.0138775	1
ENSRNOG00000064634	Sorl1	1.44165	0.104311	1	1.34073	-0.104311	1
ENSRNOG00000025463	LOC100125362	1.31629	-0.216957	1	1.53122	0.216957	1
ENSRNOG00000016781	Ppib	1.66451	0.219614	1	1.42865	-0.219614	1
ENSRNOG00000047225	Tma7	2.43757	-0.328046	1	3.06243	0.328046	1
ENSRNOG00000058898	Nedd4	1.48344	0.00356384	1	1.47993	-0.00356384	1
ENSRNOG00000006545	Septin7	3.92797	-0.0126092	1	3.96358	0.0126092	1
ENSRNOG00000021528	Tusc2	1.12825	-0.158467	1	1.26014	0.158467	1
ENSRNOG00000032134	Uqcrc1	1.78291	-0.310117	1	2.21257	0.310117	1
ENSRNOG00000020833	Cspg5	1.22575	0.0287161	1	1.20153	-0.0287161	1
ENSRNOG00000027503	Rps25	5.64123	-0.0761207	1	5.94903	0.0761207	1
ENSRNOG00000015780	Rcn2	1.17003	0.0336915	1	1.14292	-0.0336915	1
ENSRNOG00000018184	Tpm1	1.12825	-0.0636891	1	1.17955	0.0636891	1
ENSRNOG00000022980	Sdhd	1.20486	0.112988	1	1.11361	-0.112988	1
ENSRNOG00000047179	Aplp2	1.42772	-0.286934	1	1.74368	0.286934	1
ENSRNOG00000016474	Tspan3	2.63954	-0.0184115	1	2.67413	0.0184115	1
ENSRNOG00000057676	Polr2m	1.00289	-0.0525295	1	1.04035	0.0525295	1
ENSRNOG00000058866	Myo5a	0.981993	-0.0725672	1	1.03302	0.0725672	1
ENSRNOG00000011138	Rpl29	6.06607	-0.0407848	1	6.24208	0.0407848	1
ENSRNOG00000010784	Scg3	2.32614	-0.0199403	1	2.3591	0.0199403	1
ENSRNOG00000042903	Cox7a2	5.02139	-0.104189	1	5.39955	0.104189	1
ENSRNOG00000051671	Herc1	0.793951	-0.335602	1	1.00372	0.335602	1
ENSRNOG00000058412	Morf4l1	4.88211	-0.0266309	1	4.97462	0.0266309	1
ENSRNOG00000014025	Rasgrf1	1.35807	-0.0428199	1	1.39934	0.0428199	1
ENSRNOG00000008919	Arpp21	1.7063	-0.29496	1	2.09535	0.29496	1
ENSRNOG00000010277	Idh3a	0.954135	-0.202448	1	1.09896	0.202448	1
ENSRNOG00000011663	Rnf7	1.33022	0.0694518	1	1.26747	-0.0694518	1
ENSRNOG00000047853	Ss18l2	1.0795	-0.0817858	1	1.14292	0.0817858	1
ENSRNOG00000069661	Ubl5	1.99881	-0.0675492	1	2.09535	0.0675492	1
ENSRNOG00000020474	Pin1	1.86648	-0.313988	1	2.32247	0.313988	1
ENSRNOG00000018848	Eif1b	1.28147	-0.335602	1	1.61913	0.335602	1
ENSRNOG00000009161	Clasp2	1.00985	-0.195626	1	1.15757	0.195626	1
ENSRNOG00000054172	Ctnnb1	1.21879	0.0922436	1	1.14292	-0.0922436	1
ENSRNOG00000047734	Chst2	1.44861	0.167186	1	1.28944	-0.167186	1
ENSRNOG00000018671	Commd4	1.03074	0.00704994	1	1.02569	-0.00704994	1
ENSRNOG00000019007	Rpl14	8.40614	0.0612388	1	8.05903	-0.0612388	1
ENSRNOG00000019428	Higd1a	1.59487	-0.271471	1	1.92684	0.271471	1
ENSRNOG00000013874	Rplp1	22.753	0.0317694	1	22.2649	-0.0317694	1
ENSRNOG00000010176	Map2k1	1.83862	-0.131243	1	2.01476	0.131243	1
ENSRNOG00000011302	Rab11a	1.03074	0.0485692	1	0.996389	-0.0485692	1
ENSRNOG00000013508	Rpl31	4.3737	0.054424	1	4.21267	-0.054424	1
ENSRNOG00000056246	Gls	1.28843	-0.162765	1	1.4433	0.162765	1
ENSRNOG00000047247	Ptprs	1.60183	-0.115636	1	1.73635	0.115636	1
ENSRNOG00000018273	Ncl	2.00577	0.320999	1	1.60448	-0.320999	1
ENSRNOG00000019834	Hsp90ab1	8.97026	-0.075921	1	9.45837	0.075921	1
ENSRNOG00000037402	Cops9	2.45846	-0.0185896	1	2.49097	0.0185896	1
ENSRNOG00000011825	Ndufb3	2.60472	-0.147529	1	2.8866	0.147529	1
ENSRNOG00000014525	Hspd1	1.29539	0.235922	1	1.09896	-0.235922	1
ENSRNOG00000051624	Hspe1	2.32614	0.0300478	1	2.27851	-0.0300478	1
ENSRNOG00000046002	Micos13	2.63954	-0.189212	1	3.01115	0.189212	1
ENSRNOG00000013484	Gsta1	2.34007	0.307229	1	1.89021	-0.307229	1
ENSRNOG00000042503	Ndufv2	2.58382	-0.18446	1	2.93788	0.18446	1
ENSRNOG00000014765	Vapa	1.85255	-0.0617198	1	1.93417	0.0617198	1
ENSRNOG00000015633	Cul3	1.177	0.146999	1	1.06233	-0.146999	1
ENSRNOG00000013977	Bzw1	1.14218	-0.157456	1	1.27479	0.157456	1
ENSRNOG00000015428	Mff	1.97095	0.194537	1	1.7217	-0.194537	1
ENSRNOG00000016133	Sumo1	1.20486	-0.176518	1	1.36271	0.176518	1
ENSRNOG00000017707	Abi2	1.67148	-0.324585	1	2.09535	0.324585	1
ENSRNOG00000023993	Kif1a	2.11024	-0.246704	1	2.50563	0.246704	1
ENSRNOG00000015278	Myl12b	2.41668	0.277619	1	1.99278	-0.277619	1
ENSRNOG00000057056	Rab5a	1.0586	0.140426	1	0.959757	-0.140426	1
ENSRNOG00000016196	Dlgap1	1.78291	-0.138405	1	1.96347	0.138405	1
ENSRNOG00000011849	Ndufs1	0.926277	-0.254406	1	1.10629	0.254406	1
ENSRNOG00000024186	Eef1b2	3.58671	-0.0414795	1	3.6925	0.0414795	1
ENSRNOG00000017297	Cab39	1.06557	0.0242943	1	1.04767	-0.0242943	1
ENSRNOG00000017359	Itm2c	4.79853	0.0586773	1	4.6083	-0.0586773	1
ENSRNOG00000017144	Mea1	1.08646	-0.309328	1	1.34806	0.309328	1
ENSRNOG00000014180	Prickle4	3.01562	-0.168997	1	3.39212	0.168997	1
ENSRNOG00000016653	Ngef	1.41379	-0.348509	1	1.80229	0.348509	1
ENSRNOG00000011841	Map2	3.05045	-0.204383	1	3.51667	0.204383	1
ENSRNOG00000017730	Psmd1	0.898419	-0.307587	1	1.11361	0.307587	1
ENSRNOG00000047781	Slc25a23	1.65058	-0.177749	1	1.86823	0.177749	1
ENSRNOG00000011771	Ptp4a1	1.10039	0.345498	1	0.864514	-0.345498	1
ENSRNOG00000063418	ENSRNOG00000063418	5.88499	0.000894934	1	5.88309	-0.000894934	1
ENSRNOG00000014162	Plekhb2	1.51826	-0.105135	1	1.63379	0.105135	1
ENSRNOG00000047505	Tubb4a	1.75505	0.273802	1	1.45063	-0.273802	1
ENSRNOG00000018586	Retreg2	0.975028	-0.31672	1	1.21618	0.31672	1
ENSRNOG00000019704	Resp18	1.0795	-0.364594	1	1.39201	0.364594	1
ENSRNOG00000013213	Epha4	1.26754	-0.15678	1	1.41399	0.15678	1
ENSRNOG00000019587	Ptprn	1.21879	0.138937	1	1.10629	-0.138937	1
ENSRNOG00000014289	Arpc2	1.76202	-0.0496668	1	1.82427	0.0496668	1
ENSRNOG00000059348	Ube2b	1.20486	-0.0725672	1	1.26747	0.0725672	1
ENSRNOG00000066088	Ubb	15.4124	-0.222223	1	17.9863	0.222223	1
ENSRNOG00000013118	Atox1	1.94309	0.242935	1	1.64111	-0.242935	1
ENSRNOG00000002827	Rbfox1	1.69237	-0.281381	1	2.05872	0.281381	1
ENSRNOG00000003815	Slc25a11	0.975028	-0.082763	1	1.03302	0.082763	1
ENSRNOG00000049219	Rnf187	1.97791	-0.19852	1	2.27118	0.19852	1
ENSRNOG00000002928	Guk1	2.91116	-0.310128	1	3.61191	0.310128	1
ENSRNOG00000004608	Pam16	1.72023	-0.205834	1	1.98545	0.205834	1
ENSRNOG00000020970	Rundc3a	1.03074	-0.279663	1	1.25281	0.279663	1
ENSRNOG00000060229	Arf1	3.30117	-0.0262736	1	3.36281	0.0262736	1
ENSRNOG00000010038	Psmc5	1.72023	-0.162765	1	1.92684	0.162765	1
ENSRNOG00000002755	Pafah1b1	1.01682	0.13842	1	0.923125	-0.13842	1
ENSRNOG00000049876	Prkar1a	1.00985	0.0838343	1	0.952431	-0.0838343	1
ENSRNOG00000023344	Rpl23a	7.34753	0.118517	1	6.76959	-0.118517	1
ENSRNOG00000002749	Spag9	1.26057	0.060188	1	1.20885	-0.060188	1
ENSRNOG00000003846	Pitpna	1.18396	0.185414	1	1.04035	-0.185414	1
ENSRNOG00000011227	Atp1b2	1.01682	0.244462	1	0.857188	-0.244462	1
ENSRNOG00000004686	Spop	1.04467	-0.0915503	1	1.11361	0.0915503	1
ENSRNOG00000006989	Vamp2	3.55189	-0.250313	1	4.22733	0.250313	1
ENSRNOG00000004107	Rpl23	7.60522	0.169761	1	6.76226	-0.169761	1
ENSRNOG00000008921	Dynll2	2.40971	-0.101381	1	2.58622	0.101381	1
ENSRNOG00000005290	Ywhae	5.30694	0.123594	1	4.87205	-0.123594	1
ENSRNOG00000052113	Ppp1r9b	1.13521	0.166044	1	1.01104	-0.166044	1
ENSRNOG00000003542	Hcfc1r1	2.44453	-0.323942	1	3.06243	0.323942	1
ENSRNOG00000014179	Rps2	8.4131	0.220125	1	7.22382	-0.220125	1
ENSRNOG00000052730	Psmb3	1.46254	-0.145884	1	1.61913	0.145884	1
ENSRNOG00000020487	Coa3	1.12825	-0.0276198	1	1.15024	0.0276198	1
ENSRNOG00000066047	Rpl38-ps9	4.38066	-0.159222	1	4.89403	0.159222	1
ENSRNOG00000058561	Srrm2	1.35111	0.0918196	1	1.26747	-0.0918196	1
ENSRNOG00000004814	Elob	4.90996	-0.276154	1	5.94903	0.276154	1
ENSRNOG00000018242	Camkk1	0.898419	-0.220124	1	1.04767	0.220124	1
ENSRNOG00000004333	Flywch1	0.975028	-0.245899	1	1.15757	0.245899	1
ENSRNOG00000006542	Atp6v0c	6.69287	-0.108118	1	7.21649	0.108118	1
ENSRNOG00000030628	Eif4a1	1.26057	0.235555	1	1.06965	-0.235555	1
ENSRNOG00000005133	Mapt	1.64362	0.0612885	1	1.57517	-0.0612885	1
ENSRNOG00000033568	Mapk8ip3	1.06557	0.0143102	1	1.055	-0.0143102	1
ENSRNOG00000002671	Nme2	4.67317	-0.0917608	1	4.98195	0.0917608	1
ENSRNOG00000069121	Atp5mc1	3.04348	-0.222593	1	3.5533	0.222593	1
ENSRNOG00000037540	Tmem256	1.0586	0.108005	1	0.981736	-0.108005	1
ENSRNOG00000003967	Vmp1	1.06557	-0.0725672	1	1.12094	0.0725672	1
ENSRNOG00000003990	Grb2	1.20486	0.151208	1	1.08431	-0.151208	1
ENSRNOG00000032492	Usp22	1.06557	-0.297634	1	1.31142	0.297634	1
ENSRNOG00000004291	Cltc	2.8624	0.0516909	1	2.76205	-0.0516909	1
ENSRNOG00000061270	Git1	1.46254	-0.196958	1	1.67774	0.196958	1
ENSRNOG00000003343	Canx	2.17988	0.150591	1	1.96347	-0.150591	1
ENSRNOG00000003147	Sqstm1	2.95991	-0.0208522	1	3.00382	0.0208522	1
ENSRNOG00000020644	Nsg2	2.10327	-0.337188	1	2.65948	0.337188	1
ENSRNOG00000019551	Psmb6	1.96399	-0.22253	1	2.29316	0.22253	1
ENSRNOG00000003661	Sumo2	4.08815	-0.0993071	1	4.38118	0.0993071	1
ENSRNOG00000056837	Abr	1.33022	-0.208704	1	1.53854	0.208704	1
ENSRNOG00000006557	Cyfip2	4.24137	-0.128241	1	4.63761	0.128241	1
ENSRNOG00000004214	Rpl26	11.5053	-0.0155996	1	11.6343	0.0155996	1
ENSRNOG00000030680	Ddx5	3.3151	-0.0327028	1	3.39212	0.0327028	1
ENSRNOG00000032825	Rpl30l2	5.60641	0.056548	1	5.39222	-0.056548	1
ENSRNOG00000049361	Gas7	0.954135	-0.11379	1	1.03302	0.11379	1
ENSRNOG00000036701	Actg1	14.9528	0.0721409	1	14.2279	-0.0721409	1
ENSRNOG00000004741	Rpl19	12.2366	0.126894	1	11.2094	-0.126894	1
ENSRNOG00000006375	Vdac1	1.03074	-0.101326	1	1.10629	0.101326	1
ENSRNOG00000006500	Snf8	0.912348	-0.276101	1	1.10629	0.276101	1
ENSRNOG00000016596	Hspa4	0.975028	-0.142469	1	1.07698	0.142469	1
ENSRNOG00000005828	Skp1	4.84728	-0.227465	1	5.67795	0.227465	1
ENSRNOG00000019798	Stub1	0.954135	-0.230829	1	1.12094	0.230829	1
ENSRNOG00000068243	Cdk5r1	0.863596	-0.246334	1	1.02569	0.246334	1
ENSRNOG00000009066	Thra	1.30932	-0.0801804	1	1.38469	0.0801804	1
ENSRNOG00000016478	Eif5a	3.32902	-0.305676	1	4.11743	0.305676	1
ENSRNOG00000003256	Ccng1	2.06149	0.108329	1	1.91219	-0.108329	1
ENSRNOG00000018829	RGD1308134	2.81365	-0.243679	1	3.33351	0.243679	1
ENSRNOG00000003241	Gabrg2	1.12128	-0.22457	1	1.31142	0.22457	1
ENSRNOG00000047656	Gaa	1.19093	0.387913	1	0.908472	-0.387913	1
ENSRNOG00000003645	Hnrnpab	1.05164	-0.110042	1	1.13559	0.110042	1
ENSRNOG00000003512	Gabra1	2.26346	-0.262998	1	2.71809	0.262998	1
ENSRNOG00000014107	Omg	1.24664	-0.0885088	1	1.32608	0.0885088	1
ENSRNOG00000020674	Rpl27	5.0005	0.0575312	1	4.80611	-0.0575312	1
ENSRNOG00000033765	Eif1	5.10497	0.0655261	1	4.87938	-0.0655261	1
ENSRNOG00000005988	Arl8a	1.07253	0.333192	1	0.849861	-0.333192	1
ENSRNOG00000046889	Dbi	3.55189	0.179778	1	3.1357	-0.179778	1
ENSRNOG00000046996	Pea15	2.06149	0.199237	1	1.79497	-0.199237	1
ENSRNOG00000003206	Actr3	1.69237	0.0768104	1	1.60448	-0.0768104	1
ENSRNOG00000059406	Ier5	1.00985	0.0511681	1	0.97441	-0.0511681	1
ENSRNOG00000004423	Zbtb18	1.30236	-0.218418	1	1.51656	0.218418	1
ENSRNOG00000003385	Glrx2	1.00985	-0.231471	1	1.18688	0.231471	1
ENSRNOG00000003220	H3f3b	1.2745	0.34247	1	1.00372	-0.34247	1
ENSRNOG00000002773	Rgs4	1.95702	-0.227637	1	2.29316	0.227637	1
ENSRNOG00000003163	Sdhc	1.47647	-0.164406	1	1.65576	0.164406	1
ENSRNOG00000003706	Ufc1	1.03771	-0.286692	1	1.26747	0.286692	1
ENSRNOG00000005667	Astn1	0.88449	-0.20185	1	1.01837	0.20185	1
ENSRNOG00000002572	Cacybp	1.74112	-0.106648	1	1.87556	0.106648	1
ENSRNOG00000007290	Atp1a2	3.46831	-0.1181	1	3.76576	0.1181	1
ENSRNOG00000002934	Atp1b1	9.59706	-0.242143	1	11.3559	0.242143	1
ENSRNOG00000024689	Hopx	0.988957	-0.141515	1	1.09163	0.141515	1
ENSRNOG00000002050	Igfbp7	1.57397	0.336129	1	1.24549	-0.336129	1
ENSRNOG00000058202	Ppp2r2c	1.88041	-0.15029	1	2.08802	0.15029	1
ENSRNOG00000006593	Grpel1	0.954135	-0.267824	1	1.15024	0.267824	1
ENSRNOG00000005428	Ctbp1	1.46254	-0.145884	1	1.61913	0.145884	1
ENSRNOG00000009642	Cct4	1.28147	0.210887	1	1.10629	-0.210887	1
ENSRNOG00000002205	Ociad1	1.177	-0.225419	1	1.37736	0.225419	1
ENSRNOG00000059479	Adcy1	1.6088	-0.0347652	1	1.64844	0.0347652	1
ENSRNOG00000027088	Ube2k	1.25361	-0.165178	1	1.40667	0.165178	1
ENSRNOG00000005203	Sec61g	1.99184	0.173476	1	1.76566	-0.173476	1
ENSRNOG00000066377	Smim14	1.01682	0.13842	1	0.923125	-0.13842	1
ENSRNOG00000049351	Nat8l	0.981993	-0.161225	1	1.09896	0.161225	1
ENSRNOG00000013039	Add1	1.0586	-0.146096	1	1.17222	0.146096	1
ENSRNOG00000055471	Ywhah	9.20009	-0.20291	1	10.594	0.20291	1
ENSRNOG00000056162	Man2b2	2.69526	0.015593	1	2.66681	-0.015593	1
ENSRNOG00000023529	Rpl5	5.92678	0.0182862	1	5.85379	-0.0182862	1
ENSRNOG00000002246	Slc30a9	0.975028	-0.281744	1	1.18688	0.281744	1
ENSRNOG00000004959	Actr2	3.55189	0.0917222	1	3.33351	-0.0917222	1
ENSRNOG00000004992	Rab1a	1.18396	-0.00344287	1	1.18688	0.00344287	1
ENSRNOG00000069265	Purb	3.49617	-0.0552547	1	3.63389	0.0552547	1
ENSRNOG00000065022	RGD1560394	1.04467	-0.128783	1	1.14292	0.128783	1
ENSRNOG00000015093	Sparcl1	10.5791	0.0225684	1	10.4181	-0.0225684	1
ENSRNOG00000026716	Rpl9-ps30	13.7758	-0.261563	1	16.521	0.261563	1
ENSRNOG00000002433	G3bp2	1.26754	-0.0487205	1	1.31142	0.0487205	1
ENSRNOG00000008716	Nefh	1.21182	0.312555	1	0.97441	-0.312555	1
ENSRNOG00000004426	Rps27a	13.727	0.0250363	1	13.4952	-0.0250363	1
ENSRNOG00000002125	Ccni	2.12417	-0.00993624	1	2.13931	0.00993624	1
ENSRNOG00000042419	Acyp2	1.35807	-0.284406	1	1.65576	0.284406	1
ENSRNOG00000003901	Cfap36	1.14218	-0.173851	1	1.28944	0.173851	1
ENSRNOG00000023389	Ephx4	0.793951	-0.397002	1	1.04767	0.397002	1
ENSRNOG00000004621	Rtn4	3.96279	-0.119873	1	4.30792	0.119873	1
ENSRNOG00000003253	Qdpr	1.8038	0.155385	1	1.61913	-0.155385	1
ENSRNOG00000052080	Camk2b	2.31917	-0.0639024	1	2.42504	0.0639024	1
ENSRNOG00000064480	Gmfb	1.11432	-0.0362711	1	1.14292	0.0362711	1
ENSRNOG00000001030	Tsc22d1	2.10327	-0.128601	1	2.30049	0.128601	1
ENSRNOG00000001049	Tpt1	17.1535	0.283577	1	14.096	-0.283577	1
ENSRNOG00000009987	Akap11	0.926277	-0.29188	1	1.13559	0.29188	1
ENSRNOG00000006751	Psmd6	0.94717	-0.124282	1	1.03302	0.124282	1
ENSRNOG00000010389	Ndrg2	4.40156	-0.0495939	1	4.55702	0.0495939	1
ENSRNOG00000016414	Slc22a17	2.93205	-0.258359	1	3.50934	0.258359	1
ENSRNOG00000012594	Sugt1	0.905383	-0.315269	1	1.12826	0.315269	1
ENSRNOG00000039297	Mrpl52	1.03074	0.0485692	1	0.996389	-0.0485692	1
ENSRNOG00000013386	Psmb5	2.11024	-0.246704	1	2.50563	0.246704	1
ENSRNOG00000019895	Nedd8	2.31917	-0.220244	1	2.70344	0.220244	1
ENSRNOG00000010479	Mycbp2	1.37897	0.137793	1	1.25281	-0.137793	1
ENSRNOG00000027839	Ptk2b	1.30236	-0.325333	1	1.63379	0.325333	1
ENSRNOG00000008570	Cadps	0.828774	-0.315424	1	1.03302	0.315424	1
ENSRNOG00000053334	Stmn4	1.96399	-0.0520303	1	2.03674	0.0520303	1
ENSRNOG00000013505	Vdac2	1.19789	0.0133328	1	1.18688	-0.0133328	1
ENSRNOG00000024022	Ndfip2	1.47647	0.178327	1	1.3041	-0.178327	1
ENSRNOG00000009625	Dpysl2	4.10208	-0.0725672	1	4.31524	0.0725672	1
ENSRNOG00000009820	Bnip3l	1.34415	-0.260557	1	1.61181	0.260557	1
ENSRNOG00000033261	Fam107a	3.45439	0.0296664	1	3.38479	-0.0296664	1
ENSRNOG00000010737	Mbnl2	1.39986	-0.100856	1	1.50191	0.100856	1
ENSRNOG00000010555	Phyhip	1.33718	-0.338091	1	1.6924	0.338091	1
ENSRNOG00000000340	Rtraf	1.28147	-0.0568856	1	1.3334	0.0568856	1
ENSRNOG00000008140	Rpl15	5.02836	0.128368	1	4.60097	-0.128368	1
ENSRNOG00000007203	Psmc6	1.31629	-0.264263	1	1.5825	0.264263	1
ENSRNOG00000013658	Nefl	1.46254	0.36313	1	1.13559	-0.36313	1
ENSRNOG00000013916	Nefm	2.00577	0.125079	1	1.83892	-0.125079	1
ENSRNOG00000009783	Camk2g	1.46951	-0.215011	1	1.70705	0.215011	1
ENSRNOG00000017558	Tubb2a	3.726	-0.256776	1	4.45445	0.256776	1
ENSRNOG00000000133	Txndc15	1.177	-0.225419	1	1.37736	0.225419	1
ENSRNOG00000018122	Tspan17	0.88449	-0.252476	1	1.055	0.252476	1
ENSRNOG00000018091	Gdi2	1.58094	0.0808427	1	1.49458	-0.0808427	1
ENSRNOG00000017163	Pfkp	1.72719	0.0865348	1	1.62646	-0.0865348	1
ENSRNOG00000018281	Uqcrfs1	1.78987	-0.06134	1	1.86823	0.06134	1
ENSRNOG00000017459	C1ql3	1.04467	-0.277106	1	1.26747	0.277106	1
ENSRNOG00000017506	Cltb	1.19093	-0.325783	1	1.49458	0.325783	1
ENSRNOG00000017372	Higd2a	1.40683	-0.175416	1	1.58983	0.175416	1
ENSRNOG00000062731	Diras2	0.877525	-0.360007	1	1.12826	0.360007	1
ENSRNOG00000018343	Isca1	1.21879	-0.0725672	1	1.28212	0.0725672	1
ENSRNOG00000018456	C17h6orf62-ps1	1.56701	-0.0468041	1	1.61913	0.0468041	1
ENSRNOG00000049920	Psma2	1.01682	-0.273774	1	1.23083	0.273774	1
ENSRNOG00000067284	Spin1	1.177	-0.0119044	1	1.18688	0.0119044	1
ENSRNOG00000018839	Ntrk2	1.56701	0.28818	1	1.28212	-0.28818	1
ENSRNOG00000019113	Hnrnpk	1.65755	0.162964	1	1.47993	-0.162964	1
ENSRNOG00000012940	Vps41	1.7063	-0.163476	1	1.91219	0.163476	1
ENSRNOG00000017466	Kif5b	1.74112	0.0472273	1	1.68507	-0.0472273	1
ENSRNOG00000017904	Nol7	1.06557	-0.329343	1	1.34073	0.329343	1
ENSRNOG00000018972	Rab18	1.12825	0.126414	1	1.03302	-0.126414	1
ENSRNOG00000002255	Fam162a	1.31629	-0.064954	1	1.37736	0.064954	1
ENSRNOG00000001709	Ap2m1	4.38066	-0.18487	1	4.98195	0.18487	1
ENSRNOG00000001682	Ttc3	4.6871	-0.0768419	1	4.94531	0.0768419	1
ENSRNOG00000001738	Eif4g1	1.11432	0.375707	1	0.857188	-0.375707	1
ENSRNOG00000064222	Rpl35a	1.99881	-0.126644	1	2.18326	0.126644	1
ENSRNOG00000001992	Atp6v1a	2.21471	-0.305901	1	2.74007	0.305901	1
ENSRNOG00000002721	Ndufb4	2.65347	-0.302493	1	3.2749	0.302493	1
ENSRNOG00000001628	Pcp4	2.90419	-0.263054	1	3.48736	0.263054	1
ENSRNOG00000001880	Dgcr6	0.926277	-0.135761	1	1.01837	0.135761	1
ENSRNOG00000001592	Cct8	1.372	0.130525	1	1.25281	-0.130525	1
ENSRNOG00000001528	Gap43	3.97672	-0.170084	1	4.47642	0.170084	1
ENSRNOG00000001551	Atp5pf	4.7846	-0.181578	1	5.42886	0.181578	1
ENSRNOG00000001849	Mapk1	2.04756	-0.290061	1	2.50563	0.290061	1
ENSRNOG00000067986	ENSRNOG00000067986	1.75505	-0.313575	1	2.18326	0.313575	1
ENSRNOG00000066813	ENSRNOG00000066813	1.02378	0.0600705	1	0.981736	-0.0600705	1
ENSRNOG00000002115	Sod1	2.48632	-0.16618	1	2.79135	0.16618	1
ENSRNOG00000002021	Son	1.51129	0.133375	1	1.37736	-0.133375	1
ENSRNOG00000002051	Synj1	1.83166	-0.141915	1	2.02208	0.141915	1
ENSRNOG00000028411	Pcnp	1.00289	-0.159445	1	1.12094	0.159445	1
ENSRNOG00000001611	Rpl24	9.45777	0.0654672	1	9.04077	-0.0654672	1
ENSRNOG00000001813	Dnm1l	1.17003	0.0154293	1	1.15757	-0.0154293	1
ENSRNOG00000001862	Ube2l3	1.36504	0.0982735	1	1.27479	-0.0982735	1
ENSRNOG00000006997	App	6.32375	-0.0126151	1	6.38129	0.0126151	1
ENSRNOG00000002126	Ncam2	1.09342	0.175931	1	0.967084	-0.175931	1
ENSRNOG00000022432	Tmem59l	1.59487	-0.319834	1	1.99278	0.319834	1
ENSRNOG00000019277	Vdac3	2.10327	-0.317233	1	2.62285	0.317233	1
ENSRNOG00000010830	Slc25a4	8.03702	-0.229807	1	9.42906	0.229807	1
ENSRNOG00000020178	Cope	0.905383	-0.258313	1	1.08431	0.258313	1
ENSRNOG00000017689	Itih3	1.62969	0.344518	1	1.28212	-0.344518	1
ENSRNOG00000058359	Fkbp8	2.36793	-0.269964	1	2.85729	0.269964	1
ENSRNOG00000019971	Uba52	12.3062	-0.104844	1	13.2388	0.104844	1
ENSRNOG00000000054	Abhd8	1.3929	-0.209418	1	1.61181	0.209418	1
ENSRNOG00000019572	Lsm4	0.961099	-0.143451	1	1.06233	0.143451	1
ENSRNOG00000010189	Rps24	5.94071	0.191819	1	5.20174	-0.191819	1
ENSRNOG00000018823	Nisch	1.66451	-0.102315	1	1.78764	0.102315	1
ENSRNOG00000043387	Cpe	9.806	-0.0341761	1	10.0445	0.0341761	1
ENSRNOG00000029441	Klhl2	0.863596	-0.225724	1	1.01104	0.225724	1
ENSRNOG00000011891	Atp6v1b2	2.82062	0.000311652	1	2.82066	-0.000311652	1
ENSRNOG00000018795	Rpl18a	7.49379	0.0993685	1	6.9967	-0.0993685	1
ENSRNOG00000013061	Tusc3	1.60183	-0.175014	1	1.80962	0.175014	1
ENSRNOG00000012329	Saraf	1.41379	-0.0866424	1	1.50191	0.0866424	1
ENSRNOG00000015182	Ppp2cb	1.19789	-0.113672	1	1.29677	0.113672	1
ENSRNOG00000020602	Ndufa13	3.34295	-0.176695	1	3.78042	0.176695	1
ENSRNOG00000018075	Spcs1	1.11432	-0.176279	1	1.26014	0.176279	1
ENSRNOG00000013961	Ghitm	2.36793	-0.236368	1	2.79135	0.236368	1
ENSRNOG00000057367	Glud1	1.9013	0.250678	1	1.59715	-0.250678	1
ENSRNOG00000010731	Gpm6a	6.07303	-0.203596	1	6.9967	0.203596	1
ENSRNOG00000016087	Zmat2	1.33718	0.110499	1	1.23816	-0.110499	1
ENSRNOG00000018774	Rps14	9.24884	-0.0340637	1	9.47302	0.0340637	1
ENSRNOG00000063070	Pcdhga5	1.64362	0.186819	1	1.4433	-0.186819	1
ENSRNOG00000018676	C18h18orf32	1.17003	-0.163541	1	1.31142	0.163541	1
ENSRNOG00000020423	Apc	1.01682	0.0718227	1	0.967084	-0.0718227	1
ENSRNOG00000063313	Csnk1a1	1.32325	0.191979	1	1.15757	-0.191979	1
ENSRNOG00000054058	Osbpl1a	2.61865	-0.27237	1	3.165	0.27237	1
ENSRNOG00000019525	Hspa9	1.06557	0.171851	1	0.945104	-0.171851	1
ENSRNOG00000062721	Pura	2.08935	-0.0725672	1	2.19792	0.0725672	1
ENSRNOG00000066854	LOC120098269	2.38185	-0.265212	1	2.86462	0.265212	1
ENSRNOG00000020167	Reep5	1.74809	-0.290044	1	2.13931	0.290044	1
ENSRNOG00000018851	Ppp2r2b	1.0586	-0.233032	1	1.24549	0.233032	1
ENSRNOG00000019875	Matr3	3.02259	-0.111827	1	3.26757	0.111827	1
ENSRNOG00000012852	Bin1	1.29539	0.216939	1	1.11361	-0.216939	1
ENSRNOG00000069286	Ube2d2	1.00289	-0.0824827	1	1.06233	0.0824827	1
ENSRNOG00000014503	Celf4	2.24953	-0.125035	1	2.45434	0.125035	1
ENSRNOG00000017852	Nars1	1.17003	0.27303	1	0.967084	-0.27303	1
ENSRNOG00000017036	Sec11c	1.5879	-0.0471446	1	1.64111	0.0471446	1
ENSRNOG00000014981	Usp14	0.981993	-0.217441	1	1.14292	0.217441	1
ENSRNOG00000034237	Rpl39	4.69406	0.0269684	1	4.6083	-0.0269684	1
ENSRNOG00000018680	Rpl17	11.0387	-0.0422323	1	11.3706	0.0422323	1
ENSRNOG00000018653	Pfdn1	2.20774	-0.32954	1	2.7767	0.32954	1
ENSRNOG00000017571	Ndufa2	4.06726	-0.231214	1	4.77681	0.231214	1
ENSRNOG00000013562	Ndfip1	4.5687	-0.259712	1	5.47281	0.259712	1
ENSRNOG00000017032	Atp5f1a	6.24714	-0.0531585	1	6.48386	0.0531585	1
ENSRNOG00000057774	RGD1560212	1.177	-0.255633	1	1.40667	0.255633	1
ENSRNOG00000055446	Amfr	0.988957	-0.112368	1	1.06965	0.112368	1
ENSRNOG00000003853	Scoc	1.95702	-0.218418	1	2.27851	0.218418	1
ENSRNOG00000014415	Hsbp1	2.92508	-0.0343709	1	2.99649	0.0343709	1
ENSRNOG00000017209	Tubb3	1.57397	-0.257246	1	1.88288	0.257246	1
ENSRNOG00000015335	Rpl13	8.99115	0.124551	1	8.24952	-0.124551	1
ENSRNOG00000017612	Vps35	1.21879	-0.205593	1	1.40667	0.205593	1
ENSRNOG00000017235	Atp6v0d1	2.15203	-0.18446	1	2.44701	0.18446	1
ENSRNOG00000003029	Calr	2.59775	0.30942	1	2.09535	-0.30942	1
ENSRNOG00000003011	Gadd45gip1	1.20486	-0.0305032	1	1.23083	0.0305032	1
ENSRNOG00000016251	Dnaja2	1.84559	0.063852	1	1.76566	-0.063852	1
ENSRNOG00000012482	Ndrg4	6.19143	-0.288926	1	7.56816	0.288926	1
ENSRNOG00000017023	Tcf25	2.43757	-0.167987	1	2.74007	0.167987	1
ENSRNOG00000028717	Ndufb7	1.97095	-0.253737	1	2.35177	0.253737	1
ENSRNOG00000019980	Tomm20	2.11024	-0.234031	1	2.48365	0.234031	1
ENSRNOG00000016991	Arl2bp	1.33022	-0.275507	1	1.61181	0.275507	1
ENSRNOG00000016326	Cx3cl1	1.31629	-0.132068	1	1.4433	0.132068	1
ENSRNOG00000003520	Prdx2	3.21759	-0.00886173	1	3.23826	0.00886173	1
ENSRNOG00000017817	Cox4i1	12.355	-0.232433	1	14.5209	0.232433	1
ENSRNOG00000011782	Got2	1.33022	-0.20185	1	1.53122	0.20185	1
ENSRNOG00000018958	Mt3	22.0078	0.0134701	1	21.8107	-0.0134701	1
ENSRNOG00000000774	Gabbr1	1.47647	-0.332211	1	1.8609	0.332211	1
ENSRNOG00000068887	Ddt	1.33022	-0.16003	1	1.48726	0.16003	1
ENSRNOG00000000547	Tspyl4	2.06149	-0.280313	1	2.50563	0.280313	1
ENSRNOG00000046891	Hk1	1.18396	-0.0976582	1	1.26747	0.0976582	1
ENSRNOG00000063919	Tspyl1	1.01682	-0.332327	1	1.28212	0.332327	1
ENSRNOG00000000840	Atp6v1g2	1.85952	-0.176403	1	2.10267	0.176403	1
ENSRNOG00000061216	Tubb5	4.57567	-0.0437788	1	4.7182	0.0437788	1
ENSRNOG00000000610	Cisd1	1.81773	-0.238817	1	2.14663	0.238817	1
ENSRNOG00000025909	Uqcc2	2.06149	-0.120343	1	2.24188	0.120343	1
ENSRNOG00000001295	S100b	8.66382	0.180076	1	7.64875	-0.180076	1
ENSRNOG00000000505	Rpl10a	2.98776	0.121037	1	2.7474	-0.121037	1
ENSRNOG00000000541	Glo1	1.93613	0.21235	1	1.67042	-0.21235	1
ENSRNOG00000061176	Nudt3	1.30236	-0.0571372	1	1.35538	0.0571372	1
ENSRNOG00000000490	Rps10l1	5.16765	-0.0272019	1	5.26767	0.0272019	1
ENSRNOG00000006589	Mif	3.8235	-0.221945	1	4.46177	0.221945	1
ENSRNOG00000001182	Ndufv3	1.12825	0.0473422	1	1.09163	-0.0473422	1
ENSRNOG00000046705	Snx3	2.20078	-0.104078	1	2.36642	0.104078	1
ENSRNOG00000000527	Mtch1	2.07542	-0.133968	1	2.27851	0.133968	1
ENSRNOG00000000471	B3galt4	6.84609	-0.0369433	1	7.02601	0.0369433	1
ENSRNOG00000008673	Arpc3	2.41668	0.190467	1	2.11733	-0.190467	1
ENSRNOG00000025936	Rpl6	5.58552	0.109083	1	5.17976	-0.109083	1
ENSRNOG00000001274	Vps29	1.3929	-0.079727	1	1.4726	0.079727	1
ENSRNOG00000001269	Ppp1cc	1.2745	-0.0247387	1	1.29677	0.0247387	1
ENSRNOG00000001285	Atp2a2	2.63258	-0.0417886	1	2.71076	0.0417886	1
ENSRNOG00000027028	Lamtor4	1.21879	-0.0477638	1	1.26014	0.0477638	1
ENSRNOG00000001409	Gnb2	2.48632	0.135124	1	2.26385	-0.135124	1
ENSRNOG00000001070	Cdk2ap1	1.08646	0.002885	1	1.08431	-0.002885	1
ENSRNOG00000001415	Ap1s1	1.26754	-0.250354	1	1.50924	0.250354	1
ENSRNOG00000001420	Fis1	2.21471	-0.125842	1	2.41771	0.125842	1
ENSRNOG00000001436	Ywhag	4.84728	-0.153073	1	5.39222	0.153073	1
ENSRNOG00000000921	Ubl3	1.81077	-0.0725672	1	1.90486	0.0725672	1
ENSRNOG00000001454	Eif4h	1.68541	-0.181178	1	1.91219	0.181178	1
ENSRNOG00000001440	Mdh2	3.0783	-0.139385	1	3.39212	0.139385	1
ENSRNOG00000028733	Prkar1b	1.96399	-0.258826	1	2.35177	0.258826	1
ENSRNOG00000000957	Rpl21	7.0202	-0.117611	1	7.61945	0.117611	1
ENSRNOG00000000954	Polr1d	1.39986	0.0157886	1	1.38469	-0.0157886	1
ENSRNOG00000001346	Cops6	1.81077	-0.132124	1	1.98545	0.132124	1
ENSRNOG00000001170	Cox6a1	12.8216	-0.279436	1	15.5686	0.279436	1
ENSRNOG00000001135	Wsb2	1.35111	-0.109093	1	1.45795	0.109093	1
ENSRNOG00000001113	Mmd2	0.842703	-0.311755	1	1.04767	0.311755	1
ENSRNOG00000000701	Iscu	1.28843	-0.0956508	1	1.37736	0.0956508	1
ENSRNOG00000027049	Atp5mf	6.74859	-0.189645	1	7.70004	0.189645	1
ENSRNOG00000000990	Pdap1	1.24664	-0.15057	1	1.38469	0.15057	1
ENSRNOG00000000996	Arpc1a	1.97095	0.206815	1	1.70705	-0.206815	1
ENSRNOG00000000938	Ran	3.37778	-0.00573572	1	3.39212	0.00573572	1
ENSRNOG00000000923	Cct6a	1.19093	0.10577	1	1.10629	-0.10577	1
ENSRNOG00000025235	Tmem130	1.22575	-0.0395899	1	1.26014	0.0395899	1
ENSRNOG00000001173	Cabp1	0.968064	-0.0828356	1	1.02569	0.0828356	1
ENSRNOG00000057823	Ubc	5.20944	-0.00352558	1	5.22372	0.00352558	1
ENSRNOG00000049229	Pomp	3.44742	-0.313128	1	4.28594	0.313128	1
ENSRNOG00000030644	Mt-nd1	71.4417	-0.188964	1	81.4695	0.188964	1
ENSRNOG00000031033	Mt-nd2	93.1291	-0.206703	1	107.515	0.206703	1
ENSRNOG00000034234	Mt-co1	236.263	-0.166885	1	265.333	0.166885	1
ENSRNOG00000030371	Mt-co2	206.469	-0.182077	1	234.327	0.182077	1
ENSRNOG00000033299	Mt-atp8	10.4537	-0.319989	1	13.0556	0.319989	1
ENSRNOG00000031979	Mt-atp6	205.954	-0.217401	1	239.536	0.217401	1
ENSRNOG00000030700	Mt-co3	267.102	-0.170223	1	300.66	0.170223	1
ENSRNOG00000033615	Mt-nd3	24.7448	-0.100308	1	26.5362	0.100308	1
ENSRNOG00000031053	Mt-nd4l	4.62442	-0.191212	1	5.28233	0.191212	1
ENSRNOG00000029707	Mt-nd4	75.0702	-0.195274	1	85.9825	0.195274	1
ENSRNOG00000029971	Mt-nd5	10.9064	-0.154876	1	12.1472	0.154876	1
ENSRNOG00000031766	Mt-cyb	99.223	-0.141857	1	109.515	0.141857	1
ENSRNOG00000070284	ENSRNOG00000070284	1.32325	0.165012	1	1.17955	-0.165012	1
ENSRNOG00000068039	ENSRNOG00000068039	21.2974	0.129067	1	19.4809	-0.129067	1
ENSRNOG00000065867	AABR07015057.1	14.3817	0.278279	1	11.8614	-0.278279	1
ENSRNOG00000047746	AABR07000398.1	23.7001	-0.0649182	1	24.7998	0.0649182	1
