# Supplementary material for: Spatial transcriptomics on an expanded dataset at the brain-electrode interface: exploration of variability and identification of novel biomarkers
Source: Front Neurosci. 2026 Jun 15;20:1852774. doi: 10.3389/fnins.2026.1852774 (PMC13311015; doi:10.3389/fnins.2026.1852774)
Supplement: Supplementary file 1 [file Data_Sheet_1.zip › Supplementary_tables/Supplementary-Table-3_DEGS_6wk.xlsx]

## Sheet: 6weeknear_vs_6weekfar
FeatureID	FeatureName	6week_near Average	6week_near Log2 Fold Change	6week_near P-Value	6week_far Average	6week_far Log2 Fold Change	6week_far P-Value
ENSRNOG00000002919	Gfap	11.7356	3.44678	3.68293e-17	1.07004	-3.44678	3.68293e-17
ENSRNOG00000007457	Serping1	2.38205	4.79338	1.35098e-13	0.0776643	-4.79338	1.35098e-13
ENSRNOG00000011821	S100a4	1.82321	4.92353	2.25921e-12	0.0517762	-4.92353	2.25921e-12
ENSRNOG00000028896	A2m	1.03385	5.33166	2.25921e-12	0.0172587	-5.33166	2.25921e-12
ENSRNOG00000043451	Spp1	5.37882	6.48069	2.25921e-12	0.0517762	-6.48069	2.25921e-12
ENSRNOG00000046834	C3	1.85115	2.43081	1.86672e-08	0.336545	-2.43081	1.86672e-08
ENSRNOG00000008816	Gpnmb	2.38903	4.9496	2.46057e-08	0.0690349	-4.9496	2.46057e-08
ENSRNOG00000016164	Fcrl2	1.2015	3.67265	6.9356e-08	0.0862937	-3.67265	6.9356e-08
ENSRNOG00000018087	Vim	4.35894	4.40021	3.18885e-07	0.198475	-4.40021	3.18885e-07
ENSRNOG00000020845	Tyrobp	2.68941	2.00451	3.28146e-07	0.664461	-2.00451	3.28146e-07
ENSRNOG00000010645	Lgals3	2.52176	5.1973	3.2913e-07	0.0604056	-5.1973	3.2913e-07
ENSRNOG00000005825	Lyz2	8.21492	3.99147	5.23832e-07	0.509133	-3.99147	5.23832e-07
ENSRNOG00000043098	Mt2A	2.79419	2.04114	5.74339e-07	0.673091	-2.04114	5.74339e-07
ENSRNOG00000013014	Cyba	1.11768	2.94091	1.10884e-06	0.13807	-2.94091	1.10884e-06
ENSRNOG00000011647	S100a6	2.74529	3.86008	1.96133e-06	0.181217	-3.86008	1.96133e-06
ENSRNOG00000000814	Fabp7	1.60666	2.02564	1.96133e-06	0.388321	-2.02564	1.96133e-06
ENSRNOG00000012807	C1qa	3.06662	1.62084	5.60792e-06	0.992377	-1.62084	5.60792e-06
ENSRNOG00000023546	Hspb1	1.31327	4.45235	1.64895e-05	0.0517762	-4.45235	1.64895e-05
ENSRNOG00000007650	Cd63	2.64051	1.52204	2.59393e-05	0.914713	-1.52204	2.59393e-05
ENSRNOG00000066573	C4a	1.00591	2.3538	2.59393e-05	0.189846	-2.3538	2.59393e-05
ENSRNOG00000017123	B2m	13.2515	1.27938	3.5647e-05	5.46239	-1.27938	3.5647e-05
ENSRNOG00000012749	C1qb	1.92799	1.857	3.5647e-05	0.526391	-1.857	3.5647e-05
ENSRNOG00000027990	Crip1	1.18055	2.78492	4.8281e-05	0.163958	-2.78492	4.8281e-05
ENSRNOG00000065254	RT1-CE16	1.06179	2.04795	7.35984e-05	0.250252	-2.04795	7.35984e-05
ENSRNOG00000030715	Cfh	1.08275	1.81293	9.49618e-05	0.302028	-1.81293	9.49618e-05
ENSRNOG00000012804	C1qc	1.3482	1.83794	0.000108206	0.371063	-1.83794	0.000108206
ENSRNOG00000021031	Grn	1.3482	1.83794	0.000121299	0.371063	-1.83794	0.000121299
ENSRNOG00000012062	Npc2	3.03868	1.39955	0.000143013	1.14771	-1.39955	0.000143013
ENSRNOG00000002045	Anxa3	2.13057	1.34014	0.000299157	0.837048	-1.34014	0.000299157
ENSRNOG00000018735	Cd74	1.45996	3.16378	0.000312557	0.155329	-3.16378	0.000312557
ENSRNOG00000050697	Ctsz	1.00591	1.74808	0.00035963	0.293398	-1.74808	0.00035963
ENSRNOG00000048812	Gpx1	2.55668	1.40974	0.000364407	0.95786	-1.40974	0.000364407
ENSRNOG00000019556	Cd9	1.64159	1.45082	0.00041799	0.595426	-1.45082	0.00041799
ENSRNOG00000021155	Ctsk	1.41107	2.90336	0.00109303	0.181217	-2.90336	0.00109303
ENSRNOG00000023708	Tmem176a	1.41805	1.41569	0.00115335	0.526391	-1.41569	0.00115335
ENSRNOG00000007089	Lgmn	1.7813	1.23803	0.00221042	0.750755	-1.23803	0.00221042
ENSRNOG00000030625	Tf	4.43578	1.0796	0.00234632	2.09694	-1.0796	0.00234632
ENSRNOG00000048273	Apod	3.07361	2.10705	0.00241857	0.707608	-2.10705	0.00241857
ENSRNOG00000005695	Mgp	1.13165	2.23883	0.00248018	0.232993	-2.23883	0.00248018
ENSRNOG00000016043	Aqp4	3.64642	1.19674	0.00278092	1.5878	-1.19674	0.00278092
ENSRNOG00000024159	Fcer1g	1.76733	1.40074	0.00530728	0.664461	-1.40074	0.00530728
ENSRNOG00000064385	Ftl1	4.93175	1.08621	0.00632109	2.3213	-1.08621	0.00632109
ENSRNOG00000016460	Clu	13.4959	1.07299	0.00821349	6.42025	-1.07299	0.00821349
ENSRNOG00000021157	Ctss	4.91079	0.92327	0.00911169	2.58881	-0.92327	0.00911169
ENSRNOG00000011559	Cnn3	1.57173	1.12532	0.0117233	0.716237	-1.12532	0.0117233
ENSRNOG00000013190	Rnaset2	1.27136	1.21316	0.0129565	0.54365	-1.21316	0.0129565
ENSRNOG00000018414	Csf1r	1.16657	1.15904	0.0133971	0.517762	-1.15904	0.0133971
ENSRNOG00000008465	Tmem176b	1.97689	1.24729	0.0187539	0.828419	-1.24729	0.0187539
ENSRNOG00000014064	Ctsh	1.01988	1.25327	0.0189591	0.422839	-1.25327	0.0189591
ENSRNOG00000053272	Chi3l1	1.04782	1.47643	0.0191196	0.371063	-1.47643	0.0191196
ENSRNOG00000007456	Calb1	0.4331	-1.19563	0.0215147	1.00101	1.19563	0.0215147
ENSRNOG00000033143	Timp2	1.41107	1.09601	0.0249201	0.655832	-1.09601	0.0249201
ENSRNOG00000063244	Mpeg1	1.08275	1.339	0.0266231	0.422839	-1.339	0.0266231
ENSRNOG00000023226	S100a10	1.76733	0.917958	0.0351904	0.931971	-0.917958	0.0351904
ENSRNOG00000032871	Mlc1	3.53465	0.8824	0.0368204	1.91572	-0.8824	0.0368204
ENSRNOG00000010331	Ctsb	4.52659	0.874625	0.0385672	2.468	-0.874625	0.0385672
ENSRNOG00000015857	Ctsa	2.05373	0.890801	0.043843	1.10456	-0.890801	0.043843
ENSRNOG00000007989	Chst1	0.950025	-0.869846	0.0528353	1.74313	0.869846	0.0528353
ENSRNOG00000000579	Marcks	2.30521	0.848976	0.0563529	1.27715	-0.848976	0.0563529
ENSRNOG00000017194	Prdx1	2.99677	0.787439	0.0589418	1.7345	-0.787439	0.0589418
ENSRNOG00000000853	Aif1	1.44599	1.04035	0.0688346	0.698979	-1.04035	0.0688346
ENSRNOG00000012053	S100a16	1.64857	0.927989	0.0884825	0.862937	-0.927989	0.0884825
ENSRNOG00000003809	Sat1	2.1166	0.785514	0.0935078	1.22537	-0.785514	0.0935078
ENSRNOG00000022619	Fth1	56.3099	0.662454	0.101042	35.6307	-0.662454	0.101042
ENSRNOG00000002827	Rbfox1	2.03277	-0.716344	0.101042	3.34819	0.716344	0.101042
ENSRNOG00000064090	Tmsb10	19.3428	0.681917	0.112673	12.0725	-0.681917	0.112673
ENSRNOG00000049829	AABR07060872.1	10.2756	7.63606	0.123379	0.0431468	-7.63606	0.123379
ENSRNOG00000020206	Ctsd	3.48575	0.738429	0.13015	2.08831	-0.738429	0.13015
ENSRNOG00000034190	Ighm	2.52874	5.61632	0.148382	0.0431468	-5.61632	0.148382
ENSRNOG00000018566	Ctsl	1.72541	0.831475	0.167845	0.966489	-0.831475	0.167845
ENSRNOG00000017952	Septin2	1.10371	0.840416	0.168235	0.612685	-0.840416	0.168235
ENSRNOG00000049075	Fabp5	2.2144	0.800887	0.194228	1.26852	-0.800887	0.194228
ENSRNOG00000019321	Cck	13.6985	-0.581785	0.196422	20.5379	0.581785	0.196422
ENSRNOG00000001148	Rplp0	8.52228	0.595954	0.229612	5.64361	-0.595954	0.229612
ENSRNOG00000018237	Gstp1	2.24932	0.719965	0.231418	1.36344	-0.719965	0.231418
ENSRNOG00000015550	Ptgds	11.7356	2.60521	0.234668	1.92435	-2.60521	0.234668
ENSRNOG00000003975	Pfn1	4.04459	0.638962	0.236244	2.59744	-0.638962	0.236244
ENSRNOG00000008615	Mal2	1.46695	-0.631292	0.263317	2.27815	0.631292	0.263317
ENSRNOG00000067240	LOC103690742	3.05265	-0.580323	0.263317	4.57356	0.580323	0.263317
ENSRNOG00000010263	Cldn11	1.2504	0.903908	0.326895	0.664461	-0.903908	0.326895
ENSRNOG00000012840	Sparc	2.96883	0.670616	0.346329	1.86394	-0.670616	0.346329
ENSRNOG00000036688	Arhgdia	2.46587	0.618169	0.356466	1.60506	-0.618169	0.356466
ENSRNOG00000009956	Wnk1	1.17356	0.70602	0.364793	0.716237	-0.70602	0.364793
ENSRNOG00000067661	Camk2n1	4.99462	-0.526086	0.436476	7.20552	0.526086	0.436476
ENSRNOG00000019926	Ramp1	0.698548	-0.666699	0.461252	1.11319	0.666699	0.461252
ENSRNOG00000047931	Tmsb4x	59.2229	0.4824	0.485365	42.4565	-0.4824	0.485365
ENSRNOG00000009439	Eef1a1	10.562	0.507437	0.486122	7.43851	-0.507437	0.486122
ENSRNOG00000013213	Epha4	1.45996	-0.548299	0.50645	2.14008	0.548299	0.50645
ENSRNOG00000017496	Cnp	1.78828	0.658688	0.525774	1.13045	-0.658688	0.525774
ENSRNOG00000034254	Actb	23.0102	0.481145	0.525774	16.508	-0.481145	0.525774
ENSRNOG00000013238	Tmem14a	0.733475	-0.608045	0.555617	1.12182	0.608045	0.555617
ENSRNOG00000011931	Smarca2	0.656635	-0.627505	0.56005	1.01827	0.627505	0.56005
ENSRNOG00000019629	Lamp1	2.94089	0.54204	0.574219	2.01927	-0.54204	0.574219
ENSRNOG00000018937	Gstm7	0.691562	-0.62447	0.59211	1.07004	0.62447	0.59211
ENSRNOG00000034237	Rpl39	4.63137	0.560744	0.595977	3.14109	-0.560744	0.595977
ENSRNOG00000015018	Pdia3	1.76034	0.5409	0.616367	1.20811	-0.5409	0.616367
ENSRNOG00000001049	Tpt1	16.6604	0.446161	0.616367	12.2451	-0.446161	0.616367
ENSRNOG00000043300	Enho	0.775388	-0.614129	0.64005	1.19085	0.614129	0.64005
ENSRNOG00000011501	Atp1b3	1.01289	0.620496	0.64005	0.655832	-0.620496	0.64005
ENSRNOG00000042753	Fgf13	1.05481	-0.538431	0.642804	1.53603	0.538431	0.642804
ENSRNOG00000014718	Acsl3	0.95701	-0.569057	0.644379	1.42385	0.569057	0.644379
ENSRNOG00000016516	Mbp	13.7754	0.459997	0.648553	10.0273	-0.459997	0.648553
ENSRNOG00000036689	P4hb	1.05481	0.641604	0.668942	0.673091	-0.641604	0.668942
ENSRNOG00000015852	Arhgap35	0.80333	-0.573844	0.678166	1.19948	0.573844	0.678166
ENSRNOG00000018584	LOC100359583	5.05749	0.467976	0.678166	3.65885	-0.467976	0.678166
ENSRNOG00000006532	H3f3a	2.67544	0.494518	0.682138	1.89846	-0.494518	0.682138
ENSRNOG00000006859	Insig1	1.24342	0.596311	0.682854	0.81979	-0.596311	0.682854
ENSRNOG00000004026	Atp2b1	2.31918	-0.477753	0.683956	3.23601	0.477753	0.683956
ENSRNOG00000008639	Pabpc1	1.51585	0.570824	0.687637	1.01827	-0.570824	0.687637
ENSRNOG00000018487	Slc3a2	1.34121	0.561994	0.688387	0.906083	-0.561994	0.688387
ENSRNOG00000032677	Tssc4	4.85491	0.464444	0.704098	3.52078	-0.464444	0.704098
ENSRNOG00000018700	Mobp	2.30521	0.536764	0.711261	1.5878	-0.536764	0.711261
ENSRNOG00000005924	Dstn	2.15153	0.493187	0.712618	1.5274	-0.493187	0.712618
ENSRNOG00000006593	Grpel1	1.12466	-0.532548	0.715079	1.63095	0.532548	0.715079
ENSRNOG00000025463	LOC100125362	1.74637	-0.485817	0.715942	2.45074	0.485817	0.715942
ENSRNOG00000059479	Adcy1	1.94196	-0.491304	0.726399	2.73551	0.491304	0.726399
ENSRNOG00000013484	Gsta1	2.89199	0.493558	0.729725	2.05379	-0.493558	0.729725
ENSRNOG00000033169	Cpeb4	0.95701	-0.524935	0.747297	1.3807	0.524935	0.747297
ENSRNOG00000005668	Ndufa8	4.31004	-0.410458	0.774288	5.73853	0.410458	0.774288
ENSRNOG00000009170	Dmxl2	1.04782	-0.498766	0.774288	1.48425	0.498766	0.774288
ENSRNOG00000017512	Aldh3b1	0.684577	-0.580076	0.775133	1.02689	0.580076	0.775133
ENSRNOG00000002773	Rgs4	2.57764	-0.440046	0.780302	3.50352	0.440046	0.780302
ENSRNOG00000060141	Epdr1	0.998923	-0.49894	0.781642	1.41522	0.49894	0.781642
ENSRNOG00000013331	Sdha	1.93498	-0.436267	0.798349	2.62333	0.436267	0.798349
ENSRNOG00000030269	Atp2b2	1.90005	-0.44819	0.798349	2.59744	0.44819	0.798349
ENSRNOG00000047476	Wasf1	1.80924	-0.440046	0.798349	2.45937	0.440046	0.798349
ENSRNOG00000049780	Sri	1.17356	0.513375	0.809486	0.81979	-0.513375	0.809486
ENSRNOG00000016653	Ngef	2.09564	-0.430866	0.82335	2.83043	0.430866	0.82335
ENSRNOG00000004680	Kif5c	0.810315	-0.519641	0.82342	1.16496	0.519641	0.82342
ENSRNOG00000013516	Sf3b1	1.15959	0.511306	0.837434	0.81116	-0.511306	0.837434
ENSRNOG00000028746	Gsto1	1.64159	-0.464293	0.84302	2.26952	0.464293	0.84302
ENSRNOG00000048562	AC109542.1	0.782374	-0.621915	0.84302	1.20811	0.621915	0.84302
ENSRNOG00000000571	Psap	10.6738	0.390134	0.846454	8.15475	-0.390134	0.846454
ENSRNOG00000045554	Faim2	0.831272	-0.493684	0.851046	1.17359	0.493684	0.851046
ENSRNOG00000018019	Hspa12a	0.810315	-0.48746	0.857262	1.13908	0.48746	0.857262
ENSRNOG00000039848	Taf9	1.03385	-0.518002	0.861934	1.48425	0.518002	0.861934
ENSRNOG00000049219	Rnf187	2.25631	-0.401484	0.888689	2.98576	0.401484	0.888689
ENSRNOG00000067065	Capns1	1.48092	0.489653	0.889606	1.05278	-0.489653	0.889606
ENSRNOG00000017406	Atrnl1	1.13863	-0.452785	0.889606	1.56192	0.452785	0.889606
ENSRNOG00000054204	Gria2	4.17033	-0.382321	0.889606	5.44513	0.382321	0.889606
ENSRNOG00000009882	Ppp3ca	2.50779	-0.414316	0.889606	3.34819	0.414316	0.889606
ENSRNOG00000046449	Npy	0.838257	-0.696562	0.889606	1.36344	0.696562	0.889606
ENSRNOG00000005457	Lamp5	1.48791	-0.437592	0.889606	2.01927	0.437592	0.889606
ENSRNOG00000005184	Nop10	1.95593	-0.406521	0.889606	2.59744	0.406521	0.889606
ENSRNOG00000030418	Tmem47	1.05481	0.51912	0.889606	0.733496	-0.51912	0.889606
ENSRNOG00000009263	Ifi27	3.76517	0.425545	0.889606	2.80454	-0.425545	0.889606
ENSRNOG00000017459	C1ql3	1.18753	-0.446932	0.889606	1.62232	0.446932	0.889606
ENSRNOG00000013061	Tusc3	1.69049	-0.422124	0.889606	2.26952	0.422124	0.889606
ENSRNOG00000010731	Gpm6a	8.00536	-0.366509	0.889606	10.338	0.366509	0.889606
ENSRNOG00000004846	Atp6v1c1	1.71144	-0.409876	0.892336	2.27815	0.409876	0.892336
ENSRNOG00000053943	Cops3	0.754432	-0.476873	0.892336	1.05278	0.476873	0.892336
ENSRNOG00000014035	Arhgef4	0.761417	-0.475379	0.900881	1.06141	0.475379	0.900881
ENSRNOG00000052620	Rack1	3.73723	0.397225	0.900881	2.83906	-0.397225	0.900881
ENSRNOG00000021017	Car11	1.13165	-0.45366	0.901101	1.55329	0.45366	0.901101
ENSRNOG00000050220	Nrxn1	1.21547	-0.458662	0.901242	1.6741	0.458662	0.901242
ENSRNOG00000023389	Ephx4	1.04782	-0.439177	0.901242	1.42385	0.439177	0.901242
ENSRNOG00000001837	Sst	1.9699	-0.613211	0.901242	3.02028	0.613211	0.901242
ENSRNOG00000002419	Plp1	9.83555	0.426594	0.913963	7.32633	-0.426594	0.913963
ENSRNOG00000020487	Coa3	1.11768	-0.431057	0.913963	1.51014	0.431057	0.913963
ENSRNOG00000006248	Trim37	1.02687	-0.441817	0.913963	1.39796	0.441817	0.913963
ENSRNOG00000002436	Mmd	2.0677	-0.387431	0.915139	2.70962	0.387431	0.915139
ENSRNOG00000028014	Cryzl1	0.789359	-0.514047	0.915139	1.13045	0.514047	0.915139
ENSRNOG00000002886	Myh10	0.894141	-0.451186	0.919845	1.22537	0.451186	0.919845
ENSRNOG00000018454	Apoe	28.6824	0.396405	0.922147	21.8237	-0.396405	0.922147
ENSRNOG00000014573	Ckmt1	1.90005	-0.404542	0.922147	2.51977	0.404542	0.922147
ENSRNOG00000009155	Ndufs3	1.82321	-0.393241	0.922147	2.39896	0.393241	0.922147
ENSRNOG00000066813	ENSRNOG00000066813	1.2015	-0.422503	0.925052	1.61369	0.422503	0.925052
ENSRNOG00000011951	Plk2	1.11768	-0.422837	0.931242	1.50151	0.422837	0.931242
ENSRNOG00000020474	Pin1	2.5008	-0.376945	0.934472	3.25327	0.376945	0.934472
ENSRNOG00000018761	Eif3c	1.70446	0.434423	0.937673	1.25989	-0.434423	0.937673
ENSRNOG00000005176	Map7d2	1.31327	0.452345	0.937673	0.95786	-0.452345	0.937673
ENSRNOG00000014107	Omg	1.27136	-0.437894	0.937673	1.72587	0.437894	0.937673
ENSRNOG00000009054	Elmod1	1.69049	-0.394538	0.938779	2.22638	0.394538	0.938779
ENSRNOG00000040281	Zc3h10	22.619	0.367269	0.941904	17.5608	-0.367269	0.941904
ENSRNOG00000051885	LOC100360413	3.76517	0.425545	0.944218	2.80454	-0.425545	0.944218
ENSRNOG00000060045	Pi4ka	0.761417	-0.475379	0.944218	1.06141	0.475379	0.944218
ENSRNOG00000046390	Tceal3	0.922083	-0.476079	0.951848	1.28578	0.476079	0.951848
ENSRNOG00000010218	Eif5	2.34014	-0.365552	0.951848	3.02028	0.365552	0.951848
ENSRNOG00000071131	LOC120102992	1.11069	-0.415243	0.954209	1.48425	0.415243	0.954209
ENSRNOG00000013391	Sorbs2	1.12466	-0.430298	0.954209	1.51877	0.430298	0.954209
ENSRNOG00000001205	Agpat3	0.845243	-0.437894	0.969498	1.14771	0.437894	0.969498
ENSRNOG00000042886	Rps28	6.09832	0.408251	0.969929	4.59945	-0.408251	0.969929
ENSRNOG00000019106	LOC100365810	6.75496	0.351878	0.985631	5.29843	-0.351878	0.985631
ENSRNOG00000018129	Ndufab1	1.86512	-0.37088	0.985631	2.41622	0.37088	0.985631
ENSRNOG00000014375	Adgrb2	1.27834	-0.415605	0.985631	1.70861	0.415605	0.985631
ENSRNOG00000063031	Fam131a	1.2504	-0.395652	0.997031	1.64821	0.395652	0.997031
ENSRNOG00000048701	Rpl38-ps9	3.99569	0.471832	0.997149	2.88221	-0.471832	0.997149
ENSRNOG00000016356	Got1	1.13863	-0.0324532	1	1.16496	0.0324532	1
ENSRNOG00000011160	Sv2b	2.31219	0.153634	1	2.07968	-0.153634	1
ENSRNOG00000016227	Glrx3	1.49489	-0.0219551	1	1.51877	0.0219551	1
ENSRNOG00000032699	Ttyh1	5.02954	-0.0987058	1	5.39335	0.0987058	1
ENSRNOG00000050445	Gde1	1.41107	-0.184101	1	1.60506	0.184101	1
ENSRNOG00000031947	LOC100361060	1.79527	0.154096	1	1.61369	-0.154096	1
ENSRNOG00000018117	Ndufv1	2.36808	-0.0580584	1	2.468	0.0580584	1
ENSRNOG00000017079	Pgm2l1	1.40408	0.117264	1	1.2944	-0.117264	1
ENSRNOG00000020358	Ptov1	1.04084	0.0682953	1	0.992377	-0.0682953	1
ENSRNOG00000046005	Scd2	9.38848	0.189981	1	8.24104	-0.189981	1
ENSRNOG00000027098	Sez6l2	1.3482	-0.210424	1	1.56192	0.210424	1
ENSRNOG00000068327	Pdcd5	1.57872	0.072795	1	1.50151	-0.072795	1
ENSRNOG00000025940	Mettl9	1.01988	0.0267652	1	1.00101	-0.0267652	1
ENSRNOG00000021153	Fkbp2	2.87802	-0.170965	1	3.24464	0.170965	1
ENSRNOG00000067799	Selenow	10.3874	-0.241142	1	12.2968	0.241142	1
ENSRNOG00000020202	Asrgl1	0.915098	-0.345611	1	1.16496	0.345611	1
ENSRNOG00000052256	Dact3	1.52283	-0.105184	1	1.63958	0.105184	1
ENSRNOG00000019497	Mrpl17	1.06179	-0.0109388	1	1.07004	0.0109388	1
ENSRNOG00000037897	Rps19	7.97742	0.288111	1	6.54106	-0.288111	1
ENSRNOG00000034075	Ube2ql1	1.22246	-0.0815155	1	1.2944	0.0815155	1
ENSRNOG00000018255	Clptm1	1.05481	0.164025	1	0.940601	-0.164025	1
ENSRNOG00000020412	Sf3b2	1.13863	0.160192	1	1.01827	-0.160192	1
ENSRNOG00000016923	Clptm1l	1.01289	0.0671032	1	0.966489	-0.0671032	1
ENSRNOG00000014303	Lrp11	1.37614	-0.204567	1	1.5878	0.204567	1
ENSRNOG00000029784	Pak1	2.30521	-0.0866731	1	2.45074	0.0866731	1
ENSRNOG00000020296	Atp5mk	9.00428	-0.0986701	1	9.65626	0.0986701	1
ENSRNOG00000017418	Rps3	7.2649	0.145673	1	6.57558	-0.145673	1
ENSRNOG00000014330	Pcmt1	1.6835	-0.118389	1	1.82943	0.118389	1
ENSRNOG00000020263	Atp1a3	2.57066	0.126903	1	2.35582	-0.126903	1
ENSRNOG00000012641	Sfr1	1.08973	0.333867	1	0.862937	-0.333867	1
ENSRNOG00000068445	Rplp2	8.64802	0.161846	1	7.74054	-0.161846	1
ENSRNOG00000015844	Snrpd2	2.23535	-0.115664	1	2.42485	0.115664	1
ENSRNOG00000021206	Plaat3	1.21547	0.393781	1	0.923342	-0.393781	1
ENSRNOG00000016611	Hras	1.53681	-0.136692	1	1.69136	0.136692	1
ENSRNOG00000023150	Gpi	1.02687	-0.292761	1	1.25989	0.292761	1
ENSRNOG00000042592	Rgs10	1.34121	0.41955	1	1.00101	-0.41955	1
ENSRNOG00000020235	Hnrnpl	1.41107	-0.309632	1	1.75176	0.309632	1
ENSRNOG00000021027	Dbp	1.21547	-0.0607847	1	1.26852	0.0607847	1
ENSRNOG00000021035	Rpl18	5.25308	0.3351	1	4.16798	-0.3351	1
ENSRNOG00000012524	Zfp91	1.53681	0.0507319	1	1.48425	-0.0507319	1
ENSRNOG00000001488	Psmb1	2.9339	-0.250202	1	3.49489	0.250202	1
ENSRNOG00000020233	Rabac1	2.71037	-0.0163287	1	2.74414	0.0163287	1
ENSRNOG00000020982	LOC687780	14.5368	0.110187	1	13.4877	-0.110187	1
ENSRNOG00000020102	Sirt2	1.1526	0.214516	1	0.992377	-0.214516	1
ENSRNOG00000014791	Peg3	1.65556	-0.361921	1	2.13145	0.361921	1
ENSRNOG00000019453	Rps5	4.40784	0.203577	1	3.83144	-0.203577	1
ENSRNOG00000062814	Cend1	2.06072	0.106011	1	1.91572	-0.106011	1
ENSRNOG00000019560	Pde2a	1.45298	0.0124993	1	1.4411	-0.0124993	1
ENSRNOG00000016807	Oat	1.09672	0.00123835	1	1.09593	-0.00123835	1
ENSRNOG00000015865	Ap2s1	2.54271	0.105922	1	2.36445	-0.105922	1
ENSRNOG00000018007	Gtf2h5	1.54379	0.332002	1	1.22537	-0.332002	1
ENSRNOG00000054391	Snrpn	4.52659	-0.243556	1	5.36747	0.243556	1
ENSRNOG00000019578	Rps16	10.3106	-0.0732963	1	10.8644	0.0732963	1
ENSRNOG00000020897	Prpf19	1.09672	0.143257	1	0.992377	-0.143257	1
ENSRNOG00000020746	Lin7b	1.64159	-0.070951	1	1.72587	0.070951	1
ENSRNOG00000017446	Ndufs8	1.89306	-0.139892	1	2.08831	0.139892	1
ENSRNOG00000016244	Mical2	1.08275	-0.115172	1	1.17359	0.115172	1
ENSRNOG00000014908	Sf3b5	1.12466	0.0149398	1	1.11319	-0.0149398	1
ENSRNOG00000017243	Bnip3	2.0677	-0.263149	1	2.48526	0.263149	1
ENSRNOG00000021103	Nrxn2	1.08973	-0.265309	1	1.31166	0.265309	1
ENSRNOG00000037580	Psmd8	1.14562	-0.116129	1	1.24263	0.116129	1
ENSRNOG00000068955	Rps13	7.32777	0.133718	1	6.68776	-0.133718	1
ENSRNOG00000049944	Slc25a22	0.887156	-0.279822	1	1.07867	0.279822	1
ENSRNOG00000020533	Htra1	1.02687	-0.321908	1	1.28578	0.321908	1
ENSRNOG00000018960	Syne1	1.37614	-0.165039	1	1.54466	0.165039	1
ENSRNOG00000029366	Prrt2	1.03385	-0.222925	1	1.20811	0.222925	1
ENSRNOG00000018850	Ttc9b	1.94895	0.175689	1	1.72587	-0.175689	1
ENSRNOG00000011282	Ppp2r1a	4.19827	-0.148408	1	4.65986	0.148408	1
ENSRNOG00000013009	Ldha	5.83986	0.10048	1	5.45376	-0.10048	1
ENSRNOG00000020615	Nap1l4	1.01289	-0.200181	1	1.16496	0.200181	1
ENSRNOG00000019529	Btbd1	1.1526	-0.136956	1	1.26852	0.136956	1
ENSRNOG00000020660	Cfl1	7.7469	0.202777	1	6.73953	-0.202777	1
ENSRNOG00000013381	Tsg101	0.80333	-0.375299	1	1.04415	0.375299	1
ENSRNOG00000020495	Eif3k	0.963996	-0.183601	1	1.09593	0.183601	1
ENSRNOG00000019193	Stx1b	1.74637	0.0542913	1	1.68273	-0.0542913	1
ENSRNOG00000050104	Clip3	2.09564	0.143175	1	1.89846	-0.143175	1
ENSRNOG00000018390	Pld3	2.75926	0.228782	1	2.35582	-0.228782	1
ENSRNOG00000019666	Ubxn1	1.08275	0.0170755	1	1.07004	-0.0170755	1
ENSRNOG00000020527	Drap1	1.11768	-0.0484411	1	1.15633	0.0484411	1
ENSRNOG00000020595	Rps11	7.34174	0.168421	1	6.54106	-0.168421	1
ENSRNOG00000020618	Rpl13a	12.5669	0.156989	1	11.2872	-0.156989	1
ENSRNOG00000012383	Ndufc2	3.25523	0.0217045	1	3.21012	-0.0217045	1
ENSRNOG00000020650	Slc17a7	5.56743	-0.0674389	1	5.84208	0.0674389	1
ENSRNOG00000018042	Mrpl48	1.19452	-0.216128	1	1.38933	0.216128	1
ENSRNOG00000017227	Ppme1	1.18055	0.0193857	1	1.16496	-0.0193857	1
ENSRNOG00000020851	Aplp1	5.23911	0.00933536	1	5.21214	-0.00933536	1
ENSRNOG00000018176	Rab6a	3.73025	-0.0303102	1	3.81418	0.0303102	1
ENSRNOG00000019873	B3gat3	1.00591	-0.156056	1	1.12182	0.156056	1
ENSRNOG00000018627	Plekhb1	1.13863	0.22212	1	0.975118	-0.22212	1
ENSRNOG00000014078	Ndufb8	2.89897	-0.302542	1	3.58119	0.302542	1
ENSRNOG00000012061	Prkcb	4.44975	-0.0962655	1	4.76341	0.0962655	1
ENSRNOG00000016770	Calm3	9.74474	-0.057583	1	10.1568	0.057583	1
ENSRNOG00000015304	Tmem160	1.67651	-0.247634	1	1.99338	0.247634	1
ENSRNOG00000019973	Arl3	3.12949	-0.185458	1	3.56393	0.185458	1
ENSRNOG00000020075	Eef1g	3.07361	0.0144869	1	3.04617	-0.0144869	1
ENSRNOG00000001494	Napa	1.7813	-0.0707267	1	1.87257	0.0707267	1
ENSRNOG00000016145	Strn4	1.01988	-0.0570664	1	1.06141	0.0570664	1
ENSRNOG00000010117	Eif3a	1.61365	0.288652	1	1.32029	-0.288652	1
ENSRNOG00000021125	Prdx5	3.82106	0.144438	1	3.46038	-0.144438	1
ENSRNOG00000020715	Ddb1	0.950025	-0.333793	1	1.19948	0.333793	1
ENSRNOG00000018107	Zfand5	1.67651	-0.222543	1	1.95887	0.222543	1
ENSRNOG00000016411	Rps12	9.68886	0.343459	1	7.64562	-0.343459	1
ENSRNOG00000020941	Psenen	1.44599	0.0669804	1	1.3807	-0.0669804	1
ENSRNOG00000018553	Pitpnm1	1.01289	0.105922	1	0.940601	-0.105922	1
ENSRNOG00000020247	Cnih2	1.79527	0.0648287	1	1.71724	-0.0648287	1
ENSRNOG00000015670	Stx7	1.12466	0.0373076	1	1.09593	-0.0373076	1
ENSRNOG00000043328	Chmp2a	1.07576	0.205398	1	0.931971	-0.205398	1
ENSRNOG00000020299	Klc2	1.04782	-0.0975607	1	1.12182	0.0975607	1
ENSRNOG00000027514	Ube2m	3.67436	-0.0810622	1	3.89184	0.0810622	1
ENSRNOG00000024309	Cox6b1	1.85115	-0.00214747	1	1.85531	0.00214747	1
ENSRNOG00000070266	Ccdc85b	1.5857	-0.163139	1	1.77765	0.163139	1
ENSRNOG00000021102	Scn1b	3.15744	-0.26381	1	3.79692	0.26381	1
ENSRNOG00000021067	Fxyd7	1.13863	-0.134815	1	1.25126	0.134815	1
ENSRNOG00000021175	Otub1	1.11069	-0.256739	1	1.32892	0.256739	1
ENSRNOG00000020781	Tbcb	1.61365	0.0555927	1	1.55329	-0.0555927	1
ENSRNOG00000021338	Tmem132a	1.62063	-0.0530661	1	1.68273	0.0530661	1
ENSRNOG00000021202	Rtn3	6.0145	-0.107504	1	6.48928	0.107504	1
ENSRNOG00000018337	Caly	1.18055	-0.24188	1	1.39796	0.24188	1
ENSRNOG00000019435	Psd	1.62063	-0.271246	1	1.95887	0.271246	1
ENSRNOG00000062531	Ndufs6l1	3.89091	-0.0702048	1	4.09032	0.0702048	1
ENSRNOG00000053659	C1h11orf58	1.33423	0.00629569	1	1.32892	-0.00629569	1
ENSRNOG00000019570	Gng3	2.13756	-0.225323	1	2.50252	0.225323	1
ENSRNOG00000018367	Taldo1	1.32026	-0.0636037	1	1.3807	0.0636037	1
ENSRNOG00000012415	Mpc1	2.82912	-0.116987	1	3.07205	0.116987	1
ENSRNOG00000016930	Ube2s	1.04782	-0.283306	1	1.27715	0.283306	1
ENSRNOG00000029336	Zfp180	0.970981	-0.173259	1	1.09593	0.173259	1
ENSRNOG00000017127	Rpl28	7.25093	0.277568	1	5.98878	-0.277568	1
ENSRNOG00000018708	Ppp1ca	2.29124	0.00955282	1	2.27815	-0.00955282	1
ENSRNOG00000017751	Arl6ip1	1.53681	-0.0224345	1	1.56192	0.0224345	1
ENSRNOG00000019721	Ypel3	2.31219	-0.0924099	1	2.468	0.0924099	1
ENSRNOG00000017822	Oga	1.20849	-0.181527	1	1.37207	0.181527	1
ENSRNOG00000058842	Sptbn2	2.58463	-0.230791	1	3.03754	0.230791	1
ENSRNOG00000058909	Rps9	5.99354	0.224803	1	5.13447	-0.224803	1
ENSRNOG00000060293	Ndufa3	2.33315	-0.162453	1	2.6147	0.162453	1
ENSRNOG00000019048	Sod2	3.29715	0.349534	1	2.58881	-0.349534	1
ENSRNOG00000019534	Ap2a2	1.87211	-0.0828291	1	1.98475	0.0828291	1
ENSRNOG00000014160	Tcp1	0.789359	-0.340017	1	1.00101	0.340017	1
ENSRNOG00000061215	Crym	1.33423	-0.302542	1	1.64821	0.302542	1
ENSRNOG00000017158	Eif4g2	4.65233	-0.0137566	1	4.703	0.0137566	1
ENSRNOG00000018020	Apbb1	2.0677	-0.18098	1	2.34719	0.18098	1
ENSRNOG00000069185	Tmem9b	0.936054	-0.132617	1	1.02689	0.132617	1
ENSRNOG00000013290	Nrip3	0.915098	-0.177012	1	1.03552	0.177012	1
ENSRNOG00000036742	Uqcrc2	2.42396	-0.0345246	1	2.48526	0.0345246	1
ENSRNOG00000016343	Dkk3	1.95593	-0.0629338	1	2.04516	0.0629338	1
ENSRNOG00000018164	Spcs2	1.06179	-0.111244	1	1.14771	0.111244	1
ENSRNOG00000017241	Dpcd	1.33423	-0.317493	1	1.66547	0.317493	1
ENSRNOG00000020248	Ina	1.57872	-0.364737	1	2.03653	0.364737	1
ENSRNOG00000020339	Neurl1	0.838257	-0.302542	1	1.03552	0.302542	1
ENSRNOG00000050585	Pgam1	5.23911	-0.0166598	1	5.30706	0.0166598	1
ENSRNOG00000015221	Eif3f	2.47286	0.0869838	1	2.32993	-0.0869838	1
ENSRNOG00000047988	Bola2	2.87103	0.0985559	1	2.68373	-0.0985559	1
ENSRNOG00000019430	Coro1a	1.26437	0.251056	1	1.06141	-0.251056	1
ENSRNOG00000012206	Dennd5a	1.76034	-0.0811001	1	1.86394	0.0811001	1
ENSRNOG00000047098	Hbb	11.568	0.462557	1	8.405	-0.462557	1
ENSRNOG00000018320	Rps15a	11.1209	0.0108076	1	11.0542	-0.0108076	1
ENSRNOG00000016863	Pnma8b	1.87909	-0.179923	1	2.13145	0.179923	1
ENSRNOG00000031859	RGD1562402	8.01933	0.163181	1	7.171	-0.163181	1
ENSRNOG00000010146	Ndn	1.44599	-0.0199552	1	1.46699	0.0199552	1
ENSRNOG00000070574	Atp5mpl-ps1	2.5986	-0.0769232	1	2.74414	0.0769232	1
ENSRNOG00000015691	Inka2	1.13165	-0.302542	1	1.39796	0.302542	1
ENSRNOG00000016580	Rps23	13	0.0424256	1	12.642	-0.0424256	1
ENSRNOG00000066942	Cox6b1	1.90005	-0.0985285	1	2.03653	0.0985285	1
ENSRNOG00000016387	Rpl34	7.36968	0.0501082	1	7.12786	-0.0501082	1
ENSRNOG00000016872	Plppr4	0.817301	-0.385684	1	1.07004	0.385684	1
ENSRNOG00000046947	Ak5	1.41107	-0.176365	1	1.59643	0.176365	1
ENSRNOG00000071119	ENSRNOG00000071119	2.63353	-0.240146	1	3.1152	0.240146	1
ENSRNOG00000067555	Sub1	5.51154	-0.282313	1	6.71365	0.282313	1
ENSRNOG00000011627	Zfr	2.24234	-0.0957468	1	2.39896	0.0957468	1
ENSRNOG00000013683	S1pr1	0.894141	-0.302542	1	1.10456	0.302542	1
ENSRNOG00000020542	Krtcap2	0.998923	-0.121302	1	1.0873	0.121302	1
ENSRNOG00000013313	Nceh1	1.07576	0.00779772	1	1.07004	-0.00779772	1
ENSRNOG00000011383	Ndufs4	1.54379	0.0740209	1	1.46699	-0.0740209	1
ENSRNOG00000049819	Dnajc19	1.06878	-0.321158	1	1.33755	0.321158	1
ENSRNOG00000011937	Sgtb	1.69049	-0.0781696	1	1.78628	0.0781696	1
ENSRNOG00000053086	Selenop	4.1843	0.341314	1	3.30505	-0.341314	1
ENSRNOG00000009057	Sec62	2.72434	0.0184635	1	2.69236	-0.0184635	1
ENSRNOG00000018285	Kcna2	1.13165	0.163543	1	1.00964	-0.163543	1
ENSRNOG00000020979	Psmb4	2.33315	-0.0642722	1	2.44211	0.0642722	1
ENSRNOG00000048342	Tbca	1.81622	-0.169454	1	2.04516	0.169454	1
ENSRNOG00000014795	Nr2f1	1.13165	-0.0933656	1	1.20811	0.0933656	1
ENSRNOG00000011076	Ank2	0.95701	-0.227441	1	1.12182	0.227441	1
ENSRNOG00000010124	Trim2	2.34014	-0.30683	1	2.89947	0.30683	1
ENSRNOG00000016163	Slc1a3	4.35894	-0.297918	1	5.36747	0.297918	1
ENSRNOG00000021042	Psmd4	1.18055	0.129569	1	1.07867	-0.129569	1
ENSRNOG00000016552	Hmgcs1	2.74529	-0.110943	1	2.9685	0.110943	1
ENSRNOG00000064545	Rpl37	15.0816	0.161405	1	13.505	-0.161405	1
ENSRNOG00000009205	Lmo4	3.10854	-0.239735	1	3.67611	0.239735	1
ENSRNOG00000011148	Ssr3	1.1526	0.278081	1	0.94923	-0.278081	1
ENSRNOG00000050090	Slc6a17	1.08973	-0.147473	1	1.20811	0.147473	1
ENSRNOG00000033134	Mef2c	1.74637	0.0107897	1	1.7345	-0.0107897	1
ENSRNOG00000011893	Rps3a	7.99139	0.214733	1	6.89486	-0.214733	1
ENSRNOG00000020386	Ash1l	1.40408	-0.0537219	1	1.45836	0.0537219	1
ENSRNOG00000019090	Cct3	1.13863	0.0215866	1	1.12182	-0.0215866	1
ENSRNOG00000061582	Scamp1	0.908112	-0.17601	1	1.02689	0.17601	1
ENSRNOG00000012760	Chtop	1.04084	0.171389	1	0.923342	-0.171389	1
ENSRNOG00000038436	Bltp1	1.04782	-0.172662	1	1.18222	0.172662	1
ENSRNOG00000009990	Zranb2	1.31327	-0.310156	1	1.63095	0.310156	1
ENSRNOG00000016541	Enc1	4.50563	-0.219817	1	5.25528	0.219817	1
ENSRNOG00000030237	Cox7c	14.907	-0.0785724	1	15.7659	0.0785724	1
ENSRNOG00000013741	Ube2d3	1.86512	-0.0308691	1	1.90709	0.0308691	1
ENSRNOG00000019908	Lamtor2	2.29124	0.0259784	1	2.25226	-0.0259784	1
ENSRNOG00000013002	Gpbp1	0.796344	-0.363943	1	1.02689	0.363943	1
ENSRNOG00000010147	Pdcd10	1.12466	0.0831113	1	1.06141	-0.0831113	1
ENSRNOG00000064742	Atp5pb	3.86995	-0.111011	1	4.18524	0.111011	1
ENSRNOG00000012060	Gucy1b1	1.19452	-0.376124	1	1.55329	0.376124	1
ENSRNOG00000061058	Csde1	2.27727	-0.0315446	1	2.32993	0.0315446	1
ENSRNOG00000061213	Mrps36	1.04084	-0.321651	1	1.30303	0.321651	1
ENSRNOG00000016912	Btf3	1.92799	0.0298401	1	1.88983	-0.0298401	1
ENSRNOG00000013507	Selenot	1.6835	-0.0631593	1	1.76039	0.0631593	1
ENSRNOG00000033064	Edil3	1.35518	0.196263	1	1.18222	-0.196263	1
ENSRNOG00000014654	C2h4orf3	1.03385	-0.0141112	1	1.04415	0.0141112	1
ENSRNOG00000049743	Gstm5	0.873185	-0.207906	1	1.00964	0.207906	1
ENSRNOG00000017427	Pfn2	4.20526	-0.143344	1	4.65123	0.143344	1
ENSRNOG00000030019	Atp1a1	7.56527	-0.255192	1	9.04358	0.255192	1
ENSRNOG00000011441	Tpd52	1.18753	0.196447	1	1.03552	-0.196447	1
ENSRNOG00000011949	Ndufb5	3.35303	-0.127359	1	3.66748	0.127359	1
ENSRNOG00000017428	Map1b	9.44437	-0.0829906	1	10.0187	0.0829906	1
ENSRNOG00000011705	Stmn2	5.63728	0.0225137	1	5.55731	-0.0225137	1
ENSRNOG00000016530	Nsa2	1.22246	-0.0910383	1	1.30303	0.0910383	1
ENSRNOG00000016961	Rps27	8.8017	0.300843	1	7.15374	-0.300843	1
ENSRNOG00000009629	Car2	1.52283	0.0799272	1	1.4411	-0.0799272	1
ENSRNOG00000011066	Marchf6	1.3482	0.286143	1	1.10456	-0.286143	1
ENSRNOG00000017441	Tpm3	1.46695	-0.065259	1	1.53603	0.065259	1
ENSRNOG00000032922	Dclk1	4.21224	0.0319805	1	4.12484	-0.0319805	1
ENSRNOG00000025274	Hexb	1.3971	0.405995	1	1.05278	-0.405995	1
ENSRNOG00000011340	Ankrd13c	0.95701	-0.0888357	1	1.01827	0.0888357	1
ENSRNOG00000019868	Psma5	1.37614	0.28242	1	1.13045	-0.28242	1
ENSRNOG00000043094	Oxct1	1.42504	0.167484	1	1.26852	-0.167484	1
ENSRNOG00000031814	Sort1	2.22837	0.0193857	1	2.20049	-0.0193857	1
ENSRNOG00000066065	Basp1	7.43953	-0.0931736	1	7.94765	0.0931736	1
ENSRNOG00000070835	Ndufc1	2.70338	-0.0200422	1	2.74414	0.0200422	1
ENSRNOG00000010199	Glrb	1.23643	-0.102933	1	1.32892	0.102933	1
ENSRNOG00000011632	Cct5	1.88608	-0.0969103	1	2.01927	0.0969103	1
ENSRNOG00000043377	Fdps	2.15851	-0.065337	1	2.26089	0.065337	1
ENSRNOG00000021215	Rbm8a	1.08973	-0.116446	1	1.18222	0.116446	1
ENSRNOG00000031997	Ttll7	1.22944	-0.165854	1	1.3807	0.165854	1
ENSRNOG00000020279	Syt11	2.22837	-0.0680771	1	2.33856	0.0680771	1
ENSRNOG00000004978	Prkacb	3.43686	-0.135176	1	3.77966	0.135176	1
ENSRNOG00000020255	Sars1	1.04782	0.154503	1	0.940601	-0.154503	1
ENSRNOG00000015987	Rap1gds1	1.55776	-0.0265689	1	1.5878	0.0265689	1
ENSRNOG00000011294	Usp33	0.915098	-0.269376	1	1.10456	0.269376	1
ENSRNOG00000018798	Bcan	0.838257	-0.438962	1	1.13908	0.438962	1
ENSRNOG00000055257	Selenof	3.10854	-0.101555	1	3.33956	0.101555	1
ENSRNOG00000010306	H2az1	2.75926	0.122243	1	2.53703	-0.122243	1
ENSRNOG00000018569	Ahcyl1	1.84417	-0.147512	1	2.04516	0.147512	1
ENSRNOG00000011817	Rpl22l1	4.16334	-0.238302	1	4.91874	0.238302	1
ENSRNOG00000065312	Nbea	0.922083	-0.235945	1	1.0873	0.235945	1
ENSRNOG00000048617	Ensa	3.82804	-0.176295	1	4.33194	0.176295	1
ENSRNOG00000009276	Schip1	0.894141	-0.335709	1	1.13045	0.335709	1
ENSRNOG00000024845	Mrps21	1.11768	-0.111177	1	1.20811	0.111177	1
ENSRNOG00000010248	Serpini1	1.93498	-0.160881	1	2.16597	0.160881	1
ENSRNOG00000011653	Washc2c	1.01289	-0.360645	1	1.30303	0.360645	1
ENSRNOG00000043114	Tomm7	3.93282	-0.0668729	1	4.12484	0.0668729	1
ENSRNOG00000007234	Cyp51	1.29231	0.149154	1	1.16496	-0.149154	1
ENSRNOG00000012764	Agap3	1.32026	0.148372	1	1.19085	-0.148372	1
ENSRNOG00000071062	Ndufa5	4.07952	-0.12984	1	4.47001	0.12984	1
ENSRNOG00000031671	Rasgef1a	0.908112	-0.418867	1	1.21674	0.418867	1
ENSRNOG00000006975	Wasl	1.01289	0.287369	1	0.828419	-0.287369	1
ENSRNOG00000010601	Srpk2	1.50886	-0.103234	1	1.62232	0.103234	1
ENSRNOG00000021866	Bola3	0.963996	-0.353526	1	1.234	0.353526	1
ENSRNOG00000005587	Suclg1	1.82321	-0.17601	1	2.06242	0.17601	1
ENSRNOG00000007356	Chmp3	1.26437	-0.0893685	1	1.34618	0.0893685	1
ENSRNOG00000007806	Arf5	2.58463	-0.150971	1	2.87358	0.150971	1
ENSRNOG00000010420	Sem1	2.78022	-0.0969257	1	2.97713	0.0969257	1
ENSRNOG00000010746	Rpl32	13.9221	0.179127	1	12.3141	-0.179127	1
ENSRNOG00000063021	Atp6v1fnb	2.87103	-0.123837	1	3.13246	0.123837	1
ENSRNOG00000008656	Snca	4.14239	0.130417	1	3.78829	-0.130417	1
ENSRNOG00000012026	Psmc2	1.07576	0.153403	1	0.966489	-0.153403	1
ENSRNOG00000005512	Ndufa4	14.2783	-0.225754	1	16.7237	0.225754	1
ENSRNOG00000014562	Hnrnpf	1.00591	0.401633	1	0.759384	-0.401633	1
ENSRNOG00000005890	Serbp1	2.74529	0.0341072	1	2.68373	-0.0341072	1
ENSRNOG00000010048	C4h2orf81	1.50886	-0.335407	1	1.90709	0.335407	1
ENSRNOG00000007304	Herc3	1.2504	0.0193857	1	1.234	-0.0193857	1
ENSRNOG00000007808	Nap1l5	2.5008	-0.338264	1	3.16698	0.338264	1
ENSRNOG00000005630	AABR07060778.1	4.92476	-0.209705	1	5.70401	0.209705	1
ENSRNOG00000056207	Capza2	1.66254	0.155381	1	1.49288	-0.155381	1
ENSRNOG00000006527	Slc6a1	1.30628	0.0232278	1	1.28578	-0.0232278	1
ENSRNOG00000011946	Ptn	7.44652	0.190748	1	6.53243	-0.190748	1
ENSRNOG00000009236	Necap1	1.17356	-0.101335	1	1.25989	0.101335	1
ENSRNOG00000061684	Ndufa9	1.14562	-0.31126	1	1.42385	0.31126	1
ENSRNOG00000011905	Atp6v1e1	5.78398	-0.128915	1	6.33395	0.128915	1
ENSRNOG00000007151	Cdk14	1.59967	0.0115662	1	1.5878	-0.0115662	1
ENSRNOG00000060594	Atn1	3.19935	0.0885968	1	3.01165	-0.0885968	1
ENSRNOG00000026528	Mrps33	1.11768	-0.257028	1	1.33755	0.257028	1
ENSRNOG00000017708	Pcbp1	1.86512	0.186118	1	1.63958	-0.186118	1
ENSRNOG00000013141	Eno2	4.331	-0.106242	1	4.66849	0.106242	1
ENSRNOG00000019219	Vamp1	0.963996	-0.227995	1	1.13045	0.227995	1
ENSRNOG00000013816	Cmas	1.08973	0.0851878	1	1.02689	-0.0851878	1
ENSRNOG00000050578	Rheb	1.75335	-0.113165	1	1.89846	0.113165	1
ENSRNOG00000015630	Cct7	1.59967	0.0917365	1	1.50151	-0.0917365	1
ENSRNOG00000010474	Hmces	1.13863	-0.0845417	1	1.20811	0.0845417	1
ENSRNOG00000046345	Rpn1	1.64857	-0.0211295	1	1.6741	0.0211295	1
ENSRNOG00000012247	Rab7a	1.23643	-0.0841968	1	1.31166	0.0841968	1
ENSRNOG00000013000	Ldhb	5.19021	-0.0371792	1	5.33295	0.0371792	1
ENSRNOG00000010005	Ndufb2	4.9527	-0.21241	1	5.74716	0.21241	1
ENSRNOG00000018317	Aak1	1.94895	0.0129594	1	1.93298	-0.0129594	1
ENSRNOG00000015514	Bcat1	6.76893	-0.135589	1	7.44714	0.135589	1
ENSRNOG00000010239	Cnbp	2.75228	-0.136265	1	3.02891	0.136265	1
ENSRNOG00000068364	Smim10l1	1.88608	-0.349676	1	2.40759	0.349676	1
ENSRNOG00000008218	Atp6v0e2	1.90704	0.0273054	1	1.87257	-0.0273054	1
ENSRNOG00000005310	Cul1	1.07576	-0.00369792	1	1.07867	0.00369792	1
ENSRNOG00000018630	LOC108351137	30.0026	-0.00153477	1	30.082	0.00153477	1
ENSRNOG00000060350	Iqsec1	1.52982	-0.0986115	1	1.63958	0.0986115	1
ENSRNOG00000010452	Cycs-ps9	1.76034	-0.267916	1	2.12282	0.267916	1
ENSRNOG00000015290	Tpi1	6.44061	-0.0689044	1	6.76542	0.0689044	1
ENSRNOG00000015409	Usp5	1.2015	0.109718	1	1.11319	-0.109718	1
ENSRNOG00000060098	Ptms	2.94089	-0.147497	1	3.2619	0.147497	1
ENSRNOG00000016589	Mlf2	2.72434	-0.234549	1	3.21012	0.234549	1
ENSRNOG00000006824	Hdac11	0.908112	-0.187983	1	1.03552	0.187983	1
ENSRNOG00000016704	Pcyox1	1.32724	-0.0105158	1	1.33755	0.0105158	1
ENSRNOG00000011944	Snx10	1.26437	0.14997	1	1.13908	-0.14997	1
ENSRNOG00000014508	Mgll	1.73938	0.147542	1	1.57054	-0.147542	1
ENSRNOG00000011175	Hnrnpa2b1	2.96184	0.0978598	1	2.77003	-0.0978598	1
ENSRNOG00000011814	Cbx3	1.50188	-0.0712169	1	1.57917	0.0712169	1
ENSRNOG00000053362	Gabarapl1	2.71037	-0.245811	1	3.21875	0.245811	1
ENSRNOG00000008393	Tax1bp1	1.80225	2.03683e-05	1	1.80354	-2.03683e-05	1
ENSRNOG00000012364	Prickle2	1.15959	-0.00630095	1	1.16496	0.00630095	1
ENSRNOG00000010284	St3gal5	1.21547	0.126301	1	1.11319	-0.126301	1
ENSRNOG00000055860	Arl8b	2.1166	-0.163139	1	2.37308	0.163139	1
ENSRNOG00000006818	Arl6ip5	1.12466	-0.0919754	1	1.19948	0.0919754	1
ENSRNOG00000010184	Brk1	2.25631	-0.0501552	1	2.33856	0.0501552	1
ENSRNOG00000007104	Itpr1	2.97581	-0.175475	1	3.36545	0.175475	1
ENSRNOG00000008994	Arpc4	1.8302	0.301748	1	1.48425	-0.301748	1
ENSRNOG00000016143	Gpr162	1.16657	-0.109897	1	1.25989	0.109897	1
ENSRNOG00000065122	Hypk	1.11069	-0.247401	1	1.32029	0.247401	1
ENSRNOG00000070996	Spred1	0.768403	-0.402944	1	1.01827	0.402944	1
ENSRNOG00000015294	Paxx	1.02687	-0.25296	1	1.22537	0.25296	1
ENSRNOG00000069588	ENSRNOG00000069588	3.54164	-0.190375	1	4.04717	0.190375	1
ENSRNOG00000013102	Npdc1	1.86512	-0.155316	1	2.07968	0.155316	1
ENSRNOG00000033863	Ajm1	1.77431	-0.0155481	1	1.79491	0.0155481	1
ENSRNOG00000004783	Fam171b	1.94196	-0.317972	1	2.42485	0.317972	1
ENSRNOG00000007316	Idh3b	1.18055	-0.12197	1	1.28578	0.12197	1
ENSRNOG00000010170	Tubb4b	2.66147	0.00809989	1	2.64922	-0.00809989	1
ENSRNOG00000057817	Epb41l1	1.42504	-0.0824939	1	1.51014	0.0824939	1
ENSRNOG00000010607	Rnf208	0.998923	-0.342071	1	1.26852	0.342071	1
ENSRNOG00000004763	Sirpa	1.41107	0.096007	1	1.32029	-0.096007	1
ENSRNOG00000008452	Eid1	2.27028	0.133296	1	2.07105	-0.133296	1
ENSRNOG00000005256	Zc3h15	1.54379	-0.269678	1	1.86394	0.269678	1
ENSRNOG00000021269	Chgb	2.15153	-0.0917753	1	2.29541	0.0917753	1
ENSRNOG00000021233	Itpa	0.768403	-0.415017	1	1.02689	0.415017	1
ENSRNOG00000007518	Nckap1	3.96775	-0.0631469	1	4.15072	0.0631469	1
ENSRNOG00000008810	Nsmf	2.36109	-0.168864	1	2.65784	0.168864	1
ENSRNOG00000021232	Ddrgk1	0.922083	-0.177997	1	1.04415	0.177997	1
ENSRNOG00000025715	Dynlrb1	4.16334	-0.0610949	1	4.3492	0.0610949	1
ENSRNOG00000025443	Map1lc3a	4.19129	-0.0342172	1	4.29742	0.0342172	1
ENSRNOG00000060687	Slc24a3	0.94304	-0.109897	1	1.01827	0.109897	1
ENSRNOG00000026787	Disp2	0.936054	-0.120545	1	1.01827	0.120545	1
ENSRNOG00000042821	Cd59	1.34121	0.213099	1	1.15633	-0.213099	1
ENSRNOG00000045555	Romo1	2.22138	0.28695	1	1.8208	-0.28695	1
ENSRNOG00000005884	Emc7	1.27834	-0.230192	1	1.50151	0.230192	1
ENSRNOG00000005195	Cst3	63.3862	0.243601	1	53.6229	-0.243601	1
ENSRNOG00000021259	Prnp	6.37774	-0.291451	1	7.81821	0.291451	1
ENSRNOG00000007512	Srp14	2.0188	-0.251916	1	2.40759	0.251916	1
ENSRNOG00000014480	Sys1	1.29231	0.107333	1	1.19948	-0.107333	1
ENSRNOG00000024852	Tmx4	1.41107	0.0499106	1	1.36344	-0.0499106	1
ENSRNOG00000008746	Dtd1	0.915098	-0.140791	1	1.00964	0.140791	1
ENSRNOG00000036971	Smim26	1.36915	-0.123434	1	1.49288	0.123434	1
ENSRNOG00000058586	Tyro3	1.64159	-0.0993795	1	1.76039	0.0993795	1
ENSRNOG00000010945	Ywhab	4.60343	0.072258	1	4.38372	-0.072258	1
ENSRNOG00000005284	Itpka	1.04782	-0.412866	1	1.39796	0.412866	1
ENSRNOG00000014272	Rpl35	14.0757	-0.017006	1	14.2643	0.017006	1
ENSRNOG00000014317	Arpc5l	0.908112	-0.313514	1	1.13045	0.313514	1
ENSRNOG00000005719	Emc4	1.45298	-0.118745	1	1.57917	0.118745	1
ENSRNOG00000014268	Abca2	1.08275	0.214675	1	0.931971	-0.214675	1
ENSRNOG00000004810	Plcb1	1.92799	-0.216706	1	2.24364	0.216706	1
ENSRNOG00000022586	Cdk9	1.07576	-0.103234	1	1.15633	0.103234	1
ENSRNOG00000016272	Edf1	2.70338	-0.0557764	1	2.81317	0.0557764	1
ENSRNOG00000007542	Scg5	6.94357	-0.249377	1	8.26693	0.249377	1
ENSRNOG00000008744	Cops2	0.94304	-0.12197	1	1.02689	0.12197	1
ENSRNOG00000015396	Sptan1	4.17732	-0.0817548	1	4.42686	0.0817548	1
ENSRNOG00000025580	LOC679539	1.72541	-0.136249	1	1.89846	0.136249	1
ENSRNOG00000018111	Slc12a5	1.87909	-0.253633	1	2.24364	0.253633	1
ENSRNOG00000006037	Snap25	25.8393	-0.2473	1	30.7205	0.2473	1
ENSRNOG00000070974	Rpl7a	5.76302	0.27632	1	4.76341	-0.27632	1
ENSRNOG00000016357	Golm2	1.11069	0.390029	1	0.845678	-0.390029	1
ENSRNOG00000005018	Scn2a	1.18753	-0.160814	1	1.32892	0.160814	1
ENSRNOG00000049484	Atp9a	1.66254	-0.228224	1	1.95024	0.228224	1
ENSRNOG00000015420	Stxbp1	2.10961	-0.0982874	1	2.26089	0.0982874	1
ENSRNOG00000011732	Psmb7	1.96292	-0.145985	1	2.1746	0.145985	1
ENSRNOG00000010150	Strbp	1.12466	-0.302542	1	1.38933	0.302542	1
ENSRNOG00000018294	Hspa5	1.85115	0.343349	1	1.45836	-0.343349	1
ENSRNOG00000009862	Olfm1	9.93335	-0.185374	1	11.3131	0.185374	1
ENSRNOG00000009552	Serinc3	2.13057	0.0479548	1	2.06242	-0.0479548	1
ENSRNOG00000010217	Prrc2b	1.01988	-0.0686543	1	1.07004	0.0686543	1
ENSRNOG00000010235	Pkig	1.09672	-0.0211295	1	1.11319	0.0211295	1
ENSRNOG00000016220	Rpl12	6.72003	0.112995	1	6.22177	-0.112995	1
ENSRNOG00000017295	Sh3glb2	1.65556	-0.175909	1	1.87257	0.175909	1
ENSRNOG00000007998	Ssb	1.39011	0.0284308	1	1.36344	-0.0284308	1
ENSRNOG00000022860	Swi5	2.20043	-0.168687	1	2.47663	0.168687	1
ENSRNOG00000000007	Gad1	1.18753	-0.170092	1	1.33755	0.170092	1
ENSRNOG00000062930	ENSRNOG00000062930	9.05318	0.0313931	1	8.87099	-0.0313931	1
ENSRNOG00000001516	Rapgef4	2.42396	-0.277451	1	2.94261	0.277451	1
ENSRNOG00000033835	Dnm1	2.96184	-0.211468	1	3.43449	0.211468	1
ENSRNOG00000009781	Dync1i2	1.62762	0.0132335	1	1.61369	-0.0132335	1
ENSRNOG00000022681	Bbln	2.9339	-0.0847119	1	3.1152	0.0847119	1
ENSRNOG00000061153	Hrh3	1.12466	-0.0607245	1	1.17359	0.0607245	1
ENSRNOG00000018901	Rab14	1.30628	0.0921751	1	1.22537	-0.0921751	1
ENSRNOG00000001596	Atp5mc3	5.28102	-0.181336	1	5.99741	0.181336	1
ENSRNOG00000047374	Gnas	16.4997	0.0327263	1	16.1542	-0.0327263	1
ENSRNOG00000008822	Fkbp1a	4.63137	-0.187246	1	5.28117	0.187246	1
ENSRNOG00000014230	Map1a	5.32293	-0.258385	1	6.3771	0.258385	1
ENSRNOG00000019047	Ola1	1.36915	-0.0203406	1	1.38933	0.0203406	1
ENSRNOG00000011726	Grin1	1.41805	-0.252169	1	1.69136	0.252169	1
ENSRNOG00000052968	Hnrnpa3	2.0677	0.275152	1	1.70861	-0.275152	1
ENSRNOG00000064233	Serf2	5.90273	0.316063	1	4.74615	-0.316063	1
ENSRNOG00000005049	Tbr1	0.922083	-0.201456	1	1.06141	0.201456	1
ENSRNOG00000017447	Eif2s2	2.17248	0.382947	1	1.66547	-0.382947	1
ENSRNOG00000019987	Scand1	1.7813	0.166076	1	1.5878	-0.166076	1
ENSRNOG00000056853	Psma7	2.29124	0.0204824	1	2.26089	-0.0204824	1
ENSRNOG00000019848	Rbm39	1.98388	-0.0119104	1	2.00201	0.0119104	1
ENSRNOG00000013657	Stmn3	9.42341	-0.20872	1	10.9075	0.20872	1
ENSRNOG00000001597	Atf2	1.08973	0.0972606	1	1.01827	-0.0972606	1
ENSRNOG00000015202	Dnajc5	1.23643	-0.175537	1	1.39796	0.175537	1
ENSRNOG00000060449	Rps21	15.857	-0.0497628	1	16.4389	0.0497628	1
ENSRNOG00000017939	Chn1	6.16818	-0.221999	1	7.20552	0.221999	1
ENSRNOG00000042556	Bmyc	0.80333	-0.327204	1	1.00964	0.327204	1
ENSRNOG00000058658	Mtch2	1.2015	0.0659966	1	1.14771	-0.0659966	1
ENSRNOG00000009723	Ptpmt1	1.08275	-0.0832294	1	1.14771	0.0832294	1
ENSRNOG00000016067	Ckap5	0.922083	-0.166123	1	1.03552	0.166123	1
ENSRNOG00000017737	Dgkz	2.403	-0.100909	1	2.58018	0.100909	1
ENSRNOG00000069579	C1qtnf4	2.28425	-0.202378	1	2.63196	0.202378	1
ENSRNOG00000029798	Lrrc4c	0.915098	-0.324237	1	1.14771	0.324237	1
ENSRNOG00000058478	Mapk8ip1	1.71843	-0.109063	1	1.85531	0.109063	1
ENSRNOG00000010379	Celf1	1.27136	-0.0814633	1	1.34618	0.0814633	1
ENSRNOG00000011414	Psmc3	1.42504	0.0823169	1	1.34618	-0.0823169	1
ENSRNOG00000062419	ENSRNOG00000062419	14.8022	-0.0438567	1	15.2826	0.0438567	1
ENSRNOG00000067542	ENSRNOG00000067542	1.24342	0.0832413	1	1.17359	-0.0832413	1
ENSRNOG00000063293	Pdrg1	0.80333	-0.375299	1	1.04415	0.375299	1
ENSRNOG00000051720	Nudc	1.08973	-0.35665	1	1.39796	0.35665	1
ENSRNOG00000012879	Fabp3	1.06878	-0.205681	1	1.234	0.205681	1
ENSRNOG00000055936	Trnp1	1.01988	-0.0336074	1	1.04415	0.0336074	1
ENSRNOG00000070149	Fut9	1.55776	-0.0650431	1	1.63095	0.0650431	1
ENSRNOG00000011804	Stx12	1.04782	-0.0975607	1	1.12182	0.0975607	1
ENSRNOG00000066117	Rpl37a-ps1	6.85275	0.344715	1	5.40198	-0.344715	1
ENSRNOG00000042458	AABR07046707.1	1.85814	0.195911	1	1.62232	-0.195911	1
ENSRNOG00000027694	Rps7-ps23	1.56475	-0.243649	1	1.85531	0.243649	1
ENSRNOG00000063187	Micos10	2.71037	-0.133544	1	2.97713	0.133544	1
ENSRNOG00000012550	Uqcrh	7.18806	-0.188932	1	8.20653	0.188932	1
ENSRNOG00000067358	Gng10	2.08167	0.0449423	1	2.01927	-0.0449423	1
ENSRNOG00000023601	Elavl4	1.64159	-0.056524	1	1.70861	0.056524	1
ENSRNOG00000031730	Eloc	0.866199	-0.219401	1	1.00964	0.219401	1
ENSRNOG00000016727	Akr1a1	4.2332	0.0726456	1	4.02991	-0.0726456	1
ENSRNOG00000008223	Cnr1	1.22944	-0.0733416	1	1.2944	0.0733416	1
ENSRNOG00000024539	Ndufb6	2.40999	-0.260232	1	2.89084	0.260232	1
ENSRNOG00000019655	Atp6v0b	4.29607	-0.0828798	1	4.5563	0.0828798	1
ENSRNOG00000008672	Chmp5	1.41805	0.0211548	1	1.39796	-0.0211548	1
ENSRNOG00000010727	Ube2r2	1.00591	0.204941	1	0.871566	-0.204941	1
ENSRNOG00000018602	Camta1	2.25631	-0.107351	1	2.43348	0.107351	1
ENSRNOG00000016810	Stmn1	11.2257	-0.100639	1	12.0552	0.100639	1
ENSRNOG00000007029	Dnaja1	2.48683	-0.158152	1	2.77866	0.158152	1
ENSRNOG00000007775	Cmpk1	1.15959	0.162299	1	1.03552	-0.162299	1
ENSRNOG00000026260	Rpl11	6.93658	0.0695971	1	6.61872	-0.0695971	1
ENSRNOG00000015967	Sh3bgrl3	1.50188	0.233177	1	1.27715	-0.233177	1
ENSRNOG00000013536	Cdc42	3.80709	0.186588	1	3.34819	-0.186588	1
ENSRNOG00000017309	Rsrp1	2.10961	0.28242	1	1.7345	-0.28242	1
ENSRNOG00000015385	Pink1	1.36217	0.0453809	1	1.32029	-0.0453809	1
ENSRNOG00000014208	Dctn3	1.88608	-0.203387	1	2.1746	0.203387	1
ENSRNOG00000014445	Hp1bp3	1.85115	0.0945286	1	1.7345	-0.0945286	1
ENSRNOG00000017279	Tmem50a	0.950025	-0.323451	1	1.19085	0.323451	1
ENSRNOG00000016638	Gnb1	1.12466	0.364882	1	0.871566	-0.364882	1
ENSRNOG00000015480	Prkcz	1.00591	-0.122633	1	1.09593	0.122633	1
ENSRNOG00000007330	Capzb	1.79527	0.101355	1	1.6741	-0.101355	1
ENSRNOG00000017829	Ssu72	1.52982	-0.255892	1	1.82943	0.255892	1
ENSRNOG00000017895	Eno1	4.49865	0.0277979	1	4.41824	-0.0277979	1
ENSRNOG00000016047	Macf1	1.22246	0.0071421	1	1.21674	-0.0071421	1
ENSRNOG00000052887	Dnajc6	1.83718	-0.329611	1	2.31267	0.329611	1
ENSRNOG00000016398	Clstn1	5.82589	-0.233535	1	6.86035	0.233535	1
ENSRNOG00000006357	Sgip1	1.2993	-0.0594287	1	1.35481	0.0594287	1
ENSRNOG00000010580	Acot7	1.41107	0.00524151	1	1.40659	-0.00524151	1
ENSRNOG00000046227	Tprg1l	1.44599	0.014193	1	1.43247	-0.014193	1
ENSRNOG00000007967	Sdhb	1.2504	-0.10531	1	1.34618	0.10531	1
ENSRNOG00000018691	Ccnl2	1.07576	0.344225	1	0.845678	-0.344225	1
ENSRNOG00000018289	Park7	2.34014	-0.039508	1	2.40759	0.039508	1
ENSRNOG00000018647	Mrpl20	1.8302	-0.0251746	1	1.86394	0.0251746	1
ENSRNOG00000011157	Jak1	1.03385	0.0462614	1	1.00101	-0.0462614	1
ENSRNOG00000034242	Vcp	2.56367	0.122987	1	2.35582	-0.122987	1
ENSRNOG00000016137	Rad23b	1.27136	0.0134851	1	1.25989	-0.0134851	1
ENSRNOG00000012081	Txn1	4.36592	0.329265	1	3.47763	-0.329265	1
ENSRNOG00000009778	Tmem59	1.69747	-0.0300165	1	1.7345	0.0300165	1
ENSRNOG00000008116	Plpp3	1.19452	-0.0561867	1	1.24263	0.0561867	1
ENSRNOG00000011413	Scp2	3.22031	-0.0544197	1	3.34819	0.0544197	1
ENSRNOG00000063197	Atp6v1g1	4.51262	0.110267	1	4.18524	-0.110267	1
ENSRNOG00000015866	Hint2	0.922083	-0.129903	1	1.00964	0.129903	1
ENSRNOG00000057589	Rnf11	1.89306	-0.231888	1	2.22638	0.231888	1
ENSRNOG00000039530	Ccl27	1.16657	-0.039508	1	1.19948	0.039508	1
ENSRNOG00000014635	Clta	2.45889	0.1057	1	2.28678	-0.1057	1
ENSRNOG00000008431	Gabbr2	1.72541	0.0150293	1	1.70861	-0.0150293	1
ENSRNOG00000011498	Psip1	1.72541	0.120272	1	1.5878	-0.120272	1
ENSRNOG00000007663	Rps6	6.67812	0.321383	1	5.35021	-0.321383	1
ENSRNOG00000062108	Tomm5	1.11768	-0.329178	1	1.40659	0.329178	1
ENSRNOG00000006345	Sec61b	1.2993	0.115069	1	1.19948	-0.115069	1
ENSRNOG00000050983	Hpcal4	2.25631	-0.293609	1	2.77003	0.293609	1
ENSRNOG00000014302	Dlgap3	1.12466	-0.238817	1	1.32892	0.238817	1
ENSRNOG00000011463	Psmb2	1.36915	-0.242733	1	1.62232	0.242733	1
ENSRNOG00000006979	Hpca	2.885	-0.167476	1	3.24464	0.167476	1
ENSRNOG00000010237	Map7d1	1.08275	-0.330023	1	1.36344	0.330023	1
ENSRNOG00000050044	Ptp4a2	0.963996	-0.0662444	1	1.00964	0.0662444	1
ENSRNOG00000054626	Rps8	14.425	0.175779	1	12.7887	-0.175779	1
ENSRNOG00000047185	Eif3i	1.08973	-0.0302895	1	1.11319	0.0302895	1
ENSRNOG00000010299	Eps15	1.7813	0.142869	1	1.61369	-0.142869	1
ENSRNOG00000021663	Vxn	3.17141	-0.162818	1	3.5553	0.162818	1
ENSRNOG00000005730	Pcmtd1	0.998923	-0.241142	1	1.18222	0.241142	1
ENSRNOG00000013300	Atp5if1	7.78881	-0.119469	1	8.47404	0.119469	1
ENSRNOG00000006833	Rb1cc1	1.39011	-0.166481	1	1.56192	0.166481	1
ENSRNOG00000026646	Ndufs5	2.08866	-0.02792	1	2.13145	0.02792	1
ENSRNOG00000011421	Smap2	1.25739	0.0173944	1	1.24263	-0.0173944	1
ENSRNOG00000012616	Ppt1	1.50188	0.194957	1	1.31166	-0.194957	1
ENSRNOG00000030862	Atp6v1h	1.71843	-0.0195111	1	1.74313	0.0195111	1
ENSRNOG00000008555	Rps20-ps10	7.46748	0.168396	1	6.65324	-0.168396	1
ENSRNOG00000008566	Mrpl15	0.977967	-0.0937284	1	1.04415	0.0937284	1
ENSRNOG00000009683	Sdcbp	2.29124	0.152511	1	2.06242	-0.152511	1
ENSRNOG00000005963	Rab2a	1.8302	-0.0774046	1	1.93298	0.0774046	1
ENSRNOG00000042421	C5h1orf122	1.23643	-0.210513	1	1.43247	0.210513	1
ENSRNOG00000056870	Gdi1	3.56259	0.0364256	1	3.47763	-0.0364256	1
ENSRNOG00000053456	Lage3	1.12466	-0.00708652	1	1.13045	0.00708652	1
ENSRNOG00000010365	Syn1	2.98978	-0.0415243	1	3.08068	0.0415243	1
ENSRNOG00000054352	Atp6ap1	1.08275	0.227972	1	0.923342	-0.227972	1
ENSRNOG00000007682	Gria3	1.62762	-0.326995	1	2.04516	0.326995	1
ENSRNOG00000055572	Idh3g	1.50188	0.233177	1	1.27715	-0.233177	1
ENSRNOG00000053172	Ssr4	1.14562	0.121265	1	1.05278	-0.121265	1
ENSRNOG00000008578	Cdk16	1.09672	-0.0862245	1	1.16496	0.0862245	1
ENSRNOG00000002563	Mcts1	1.1526	0.072497	1	1.09593	-0.072497	1
ENSRNOG00000003201	Rps4x	5.97957	0.313905	1	4.81519	-0.313905	1
ENSRNOG00000008329	Ndufb11	1.76034	-0.100909	1	1.88983	0.100909	1
ENSRNOG00000071176	Ndufa1	4.79204	-0.138119	1	5.28117	0.138119	1
ENSRNOG00000003359	Ogt	0.991938	-0.0615343	1	1.03552	0.0615343	1
ENSRNOG00000023383	Ddx3x	1.34121	0.191883	1	1.17359	-0.191883	1
ENSRNOG00000002389	Morf4l2	1.89306	-0.12197	1	2.06242	0.12197	1
ENSRNOG00000003611	Dynlt3	1.53681	-0.0920687	1	1.63958	0.0920687	1
ENSRNOG00000003858	Atp6ap2	3.21332	0.0582405	1	3.08931	-0.0582405	1
ENSRNOG00000004613	Gpm6b	2.42396	0.245583	1	2.04516	-0.245583	1
ENSRNOG00000032729	Bex1	4.02364	-0.158021	1	4.4959	0.158021	1
ENSRNOG00000003229	Tspan7	6.97151	-0.0541635	1	7.24867	0.0541635	1
ENSRNOG00000042276	Trappc2	0.887156	-0.185185	1	1.00964	0.185185	1
ENSRNOG00000039587	Wdr13	1.09672	-0.256149	1	1.31166	0.256149	1
ENSRNOG00000011494	Rpl36a	4.86888	0.138916	1	4.42686	-0.138916	1
ENSRNOG00000058249	Pgk1	3.11552	-0.116797	1	3.38271	0.116797	1
ENSRNOG00000055939	Zcchc18	1.7813	-0.0440094	1	1.83805	0.0440094	1
ENSRNOG00000056703	Atrx	2.05373	0.031664	1	2.01064	-0.031664	1
ENSRNOG00000003261	Usp9x	1.66254	-0.156563	1	1.85531	0.156563	1
ENSRNOG00000033844	Bex2	1.54379	-0.289486	1	1.88983	0.289486	1
ENSRNOG00000003099	Ubqln2	1.32026	-0.133566	1	1.44973	0.133566	1
ENSRNOG00000031367	Hprt1	1.62762	-0.302542	1	2.01064	0.302542	1
ENSRNOG00000025730	Armcx3	1.02687	-0.23264	1	1.20811	0.23264	1
ENSRNOG00000028822	Bex3	2.13057	-0.169276	1	2.39896	0.169276	1
ENSRNOG00000012786	Pgrmc1	1.95593	-0.239578	1	2.31267	0.239578	1
ENSRNOG00000049985	Gprasp1	1.8302	-0.0050904	1	1.83805	0.0050904	1
ENSRNOG00000054689	Cox7b	8.01933	-0.199774	1	9.22479	0.199774	1
ENSRNOG00000006756	Maged1	1.99785	0.0168745	1	1.97612	-0.0168745	1
ENSRNOG00000005387	Rbm3	1.64857	0.185321	1	1.44973	-0.185321	1
ENSRNOG00000037658	Gprasp2	0.873185	-0.244126	1	1.03552	0.244126	1
ENSRNOG00000047339	Pja1	2.00483	-0.0984017	1	2.14871	0.0984017	1
ENSRNOG00000046021	Pcsk1n	3.38796	-0.400098	1	4.47864	0.400098	1
ENSRNOG00000069303	Sh3bgrl	1.71144	0.188761	1	1.50151	-0.188761	1
ENSRNOG00000025383	Pdha1	1.46695	-0.188774	1	1.6741	0.188774	1
ENSRNOG00000003025	AABR07039336.2	0.929069	-0.155316	1	1.03552	0.155316	1
ENSRNOG00000034198	Tceal9	1.05481	-0.283434	1	1.28578	0.283434	1
ENSRNOG00000039980	Slc25a5	1.92101	-0.076661	1	2.0279	0.076661	1
ENSRNOG00000059720	Syp	3.93282	0.0622219	1	3.77103	-0.0622219	1
ENSRNOG00000007014	Cnksr2	1.6346	-0.213928	1	1.89846	0.213928	1
ENSRNOG00000001465	Ids	2.64051	-0.158553	1	2.95124	0.158553	1
ENSRNOG00000056765	Rpl10	5.92369	0.19826	1	5.16899	-0.19826	1
ENSRNOG00000067086	Calm2	19.3777	-0.249054	1	23.0663	0.249054	1
ENSRNOG00000016396	Fbxo11	0.817301	-0.419899	1	1.09593	0.419899	1
ENSRNOG00000026742	Ypel5	1.02687	-0.23264	1	1.20811	0.23264	1
ENSRNOG00000007237	Id2	1.2993	0.0348987	1	1.26852	-0.0348987	1
ENSRNOG00000004526	Cox7a2l	2.56367	-0.132127	1	2.81317	0.132127	1
ENSRNOG00000004657	Sec23a	0.887156	-0.279822	1	1.07867	0.279822	1
ENSRNOG00000004696	Arhgap5	1.18055	-0.376967	1	1.53603	0.376967	1
ENSRNOG00000004612	Ppp1cb	2.80816	-0.0908499	1	2.99439	0.0908499	1
ENSRNOG00000006364	Dld	1.23643	-0.0362623	1	1.26852	0.0362623	1
ENSRNOG00000007114	Psma6	1.7324	0.0501292	1	1.6741	-0.0501292	1
ENSRNOG00000025388	Mrpl33	1.36915	-0.0983431	1	1.46699	0.0983431	1
ENSRNOG00000005260	Acp1	1.04084	-0.243649	1	1.234	0.243649	1
ENSRNOG00000047088	Rab10	1.53681	0.14551	1	1.38933	-0.14551	1
ENSRNOG00000004629	Fkbp3	3.77914	-0.31579	1	4.71163	0.31579	1
ENSRNOG00000004196	Rps29	18.5115	0.253595	1	15.5501	-0.253595	1
ENSRNOG00000006865	Laptm4a	3.28317	0.300916	1	2.66647	-0.300916	1
ENSRNOG00000006180	Pum2	2.02579	-0.0365303	1	2.07968	0.0365303	1
ENSRNOG00000027300	Ttc7b	1.01289	-0.200181	1	1.16496	0.200181	1
ENSRNOG00000006867	Etv1	2.10961	0.17908	1	1.86394	-0.17908	1
ENSRNOG00000005063	Atl1	1.52982	-0.328538	1	1.92435	0.328538	1
ENSRNOG00000005345	Vsnl1	6.8807	-0.319995	1	8.60348	0.319995	1
ENSRNOG00000047891	Foxg1	0.977967	-0.332916	1	1.234	0.332916	1
ENSRNOG00000004496	Rock2	2.55668	-0.0821142	1	2.70962	0.0821142	1
ENSRNOG00000051650	Ywhaq	3.2692	0.00484767	1	3.2619	-0.00484767	1
ENSRNOG00000004794	Rtn1	8.3686	-0.134271	1	9.1989	0.134271	1
ENSRNOG00000050197	Pdia6	1.41805	-0.0813282	1	1.50151	0.0813282	1
ENSRNOG00000007851	Psma3	1.11768	0.0625902	1	1.07004	-0.0625902	1
ENSRNOG00000039091	Pnpla8	2.30521	-0.221874	1	2.69236	0.221874	1
ENSRNOG00000004060	Calm1	40.4319	-0.139672	1	44.6138	0.139672	1
ENSRNOG00000004067	Nrcam	2.0188	-0.150539	1	2.24364	0.150539	1
ENSRNOG00000023176	Kidins220	1.02687	-0.159178	1	1.14771	0.159178	1
ENSRNOG00000052549	Chga	1.10371	0.410428	1	0.828419	-0.410428	1
ENSRNOG00000008373	Rps7	8.70391	0.0202537	1	8.59485	-0.0202537	1
ENSRNOG00000006587	Setd3	1.16657	-0.167613	1	1.31166	0.167613	1
ENSRNOG00000009166	Ddx24	1.07576	-0.145359	1	1.19085	0.145359	1
ENSRNOG00000007660	Fntb	1.11069	0.149021	1	1.00101	-0.149021	1
ENSRNOG00000004883	Erh	1.69049	-0.0919754	1	1.80354	0.0919754	1
ENSRNOG00000009080	Atp6v1d	3.56259	-0.163344	1	3.9954	0.163344	1
ENSRNOG00000005513	Srsf5	1.6346	-0.00345428	1	1.63958	0.00345428	1
ENSRNOG00000004206	Glrx5	0.922083	-0.177997	1	1.04415	0.177997	1
ENSRNOG00000007147	Cyp46a1	0.754432	-0.429176	1	1.01827	0.429176	1
ENSRNOG00000014476	Evl	1.14562	-0.184148	1	1.30303	0.184148	1
ENSRNOG00000003951	Psmc1	1.81622	0.0318766	1	1.77765	-0.0318766	1
ENSRNOG00000006178	Dync1h1	1.98388	0.117566	1	1.82943	-0.117566	1
ENSRNOG00000059714	Hsp90aa1	21.0892	0.0434713	1	20.4947	-0.0434713	1
ENSRNOG00000004973	Ppp2r5c	1.3482	-0.137258	1	1.48425	0.137258	1
ENSRNOG00000011572	Klc1	4.16334	-0.212812	1	4.83244	0.212812	1
ENSRNOG00000033688	Cep170b	1.07576	-0.375146	1	1.39796	0.375146	1
ENSRNOG00000011542	Coa8	1.01988	-0.0217333	1	1.03552	0.0217333	1
ENSRNOG00000005041	Crip2	1.01988	-0.10287	1	1.09593	0.10287	1
ENSRNOG00000010872	Ckb	12.5808	-0.150717	1	13.9882	0.150717	1
ENSRNOG00000007334	Ly6h	1.86512	-0.155316	1	2.07968	0.155316	1
ENSRNOG00000059744	Atxn7l3b	1.77431	-0.049656	1	1.83805	0.049656	1
ENSRNOG00000046975	Sult4a1	1.85115	-0.154151	1	2.06242	0.154151	1
ENSRNOG00000009539	Khdrbs3	1.18753	-0.151476	1	1.32029	0.151476	1
ENSRNOG00000014058	Tomm22	1.02687	-0.137483	1	1.13045	0.137483	1
ENSRNOG00000005358	Pmm1	1.21547	-0.243649	1	1.4411	0.243649	1
ENSRNOG00000067873	ENSRNOG00000067873	2.43095	-0.0697783	1	2.55429	0.0697783	1
ENSRNOG00000003890	Nap1l1	1.66953	-0.0960915	1	1.78628	0.0960915	1
ENSRNOG00000018920	Slc25a17	1.90005	-0.21541	1	2.20912	0.21541	1
ENSRNOG00000014633	Vps28	1.5857	0.0627421	1	1.51877	-0.0627421	1
ENSRNOG00000024128	Aco2	1.76733	-0.244595	1	2.09694	0.244595	1
ENSRNOG00000007648	Rab11b	1.01289	-0.0434552	1	1.04415	0.0434552	1
ENSRNOG00000006762	Snu13	1.14562	-0.240001	1	1.35481	0.240001	1
ENSRNOG00000004773	Yaf2	1.09672	-0.0862245	1	1.16496	0.0862245	1
ENSRNOG00000009570	Pdxp	1.36915	0.0248887	1	1.34618	-0.0248887	1
ENSRNOG00000068480	ENSRNOG00000068480	8.13808	-0.143096	1	9.00043	0.143096	1
ENSRNOG00000052025	Tle5	4.03761	-0.125123	1	4.40961	0.125123	1
ENSRNOG00000054458	Kcnmb4	1.2504	0.155888	1	1.12182	-0.155888	1
ENSRNOG00000068679	Rpl30	2.98978	0.0329005	1	2.92535	-0.0329005	1
ENSRNOG00000007769	Marchf2	1.2504	0.28242	1	1.02689	-0.28242	1
ENSRNOG00000020464	Mrpl54	1.74637	-0.170203	1	1.9675	0.170203	1
ENSRNOG00000020431	Matk	1.23643	-0.0166335	1	1.25126	0.0166335	1
ENSRNOG00000051170	Ddx17	1.38312	0.0672957	1	1.32029	-0.0672957	1
ENSRNOG00000021317	Cct2	1.25739	-0.203576	1	1.44973	0.203576	1
ENSRNOG00000020266	Eef2	7.10423	0.111551	1	6.58421	-0.111551	1
ENSRNOG00000000231	Kctd17	0.852228	-0.254846	1	1.01827	0.254846	1
ENSRNOG00000020577	Pip5k1c	1.16657	0.00231218	1	1.16496	-0.00231218	1
ENSRNOG00000004695	Celf5	0.775388	-0.449384	1	1.06141	0.449384	1
ENSRNOG00000006235	Nell2	2.96184	-0.229435	1	3.47763	0.229435	1
ENSRNOG00000007400	Srebf2	1.69049	0.247231	1	1.42385	-0.247231	1
ENSRNOG00000006901	Cd320	2.71735	-0.0483589	1	2.81317	0.0483589	1
ENSRNOG00000014637	Atxn10	1.56475	-0.203007	1	1.80354	0.203007	1
ENSRNOG00000012457	Cyc1	2.35411	-0.0815721	1	2.49389	0.0815721	1
ENSRNOG00000004996	Zcrb1	0.831272	-0.384336	1	1.0873	0.384336	1
ENSRNOG00000016156	Nptxr	2.54271	0.186842	1	2.23501	-0.186842	1
ENSRNOG00000024967	Uqcrb	3.93282	-0.020972	1	3.9954	0.020972	1
ENSRNOG00000046955	Cbx6	1.45996	-0.0559024	1	1.51877	0.0559024	1
ENSRNOG00000016896	Rpl3	5.30198	0.228394	1	4.53042	-0.228394	1
ENSRNOG00000026963	Hsp90b1	2.78721	0.196656	1	2.43348	-0.196656	1
ENSRNOG00000019552	Lsm7	1.62762	0.0840065	1	1.53603	-0.0840065	1
ENSRNOG00000028956	Mbd3	0.970981	-0.0680771	1	1.01827	0.0680771	1
ENSRNOG00000007686	Septin3	1.74637	-0.225817	1	2.04516	0.225817	1
ENSRNOG00000017801	Atf4	1.91402	0.0933863	1	1.79491	-0.0933863	1
ENSRNOG00000070907	Smdt1	2.48683	-0.23639	1	2.93398	0.23639	1
ENSRNOG00000008569	Ndufa6	5.26705	-0.11942	1	5.7299	0.11942	1
ENSRNOG00000019891	Sgta	1.06878	0.0453809	1	1.03552	-0.0453809	1
ENSRNOG00000010834	Mpped1	1.52982	-0.27607	1	1.85531	0.27607	1
ENSRNOG00000019383	Tef	0.95701	-0.159802	1	1.07004	0.159802	1
ENSRNOG00000025053	Lrp1	1.90005	-0.0615343	1	1.98475	0.0615343	1
ENSRNOG00000014844	Kif21a	1.13165	-0.192219	1	1.2944	0.192219	1
ENSRNOG00000025504	Ankrd46	0.94304	-0.157594	1	1.05278	0.157594	1
ENSRNOG00000010807	Cox6c	11.2396	-0.1122	1	12.1674	0.1122	1
ENSRNOG00000010588	Tns2	1.16657	0.0129594	1	1.15633	-0.0129594	1
ENSRNOG00000054775	Arf3	4.32401	-0.196343	1	4.96189	0.196343	1
ENSRNOG00000032828	Mapk8ip2	1.11069	-0.256739	1	1.32892	0.256739	1
ENSRNOG00000005299	Kif5a	5.88876	-0.186923	1	6.71365	0.186923	1
ENSRNOG00000057988	Pfkm	2.29124	-0.284895	1	2.79591	0.284895	1
ENSRNOG00000004148	Cdk17	1.00591	-0.0651478	1	1.05278	0.0651478	1
ENSRNOG00000056487	Oxr1	2.32616	-0.0887631	1	2.47663	0.0887631	1
ENSRNOG00000008797	Tmpo	4.56152	-0.114303	1	4.94463	0.114303	1
ENSRNOG00000025481	Dctn2	1.7324	0.265142	1	1.4411	-0.265142	1
ENSRNOG00000007407	Ndufa12	2.5008	-0.353861	1	3.20149	0.353861	1
ENSRNOG00000009094	Nudt4	2.29822	-0.0130358	1	2.3213	0.0130358	1
ENSRNOG00000054274	Cacnb3	0.88017	-0.443141	1	1.19948	0.443141	1
ENSRNOG00000002632	Naca	4.63137	0.0809752	1	4.38372	-0.0809752	1
ENSRNOG00000024870	Anks1b	1.14562	-0.126045	1	1.25126	0.126045	1
ENSRNOG00000002642	Ptges3	2.04675	0.076951	1	1.94161	-0.076951	1
ENSRNOG00000002840	Atp5f1b	12.6297	0.0185884	1	12.4867	-0.0185884	1
ENSRNOG00000004628	Dazap2	1.64857	0.159936	1	1.47562	-0.159936	1
ENSRNOG00000015320	Atp5mc2	3.63943	0.274152	1	3.01165	-0.274152	1
ENSRNOG00000036827	Ppp1r1a	1.23643	-0.0841968	1	1.31166	0.0841968	1
ENSRNOG00000042740	Mrpl42	0.824286	-0.290368	1	1.00964	0.290368	1
ENSRNOG00000004117	Kcnv1	0.929069	-0.178968	1	1.05278	0.178968	1
ENSRNOG00000012985	Pfdn5	2.58463	-0.267113	1	3.1152	0.267113	1
ENSRNOG00000053468	Tuba1a	19.8737	0.0364683	1	19.4074	-0.0364683	1
ENSRNOG00000031135	Smarcc2	1.06179	0.147491	1	0.95786	-0.147491	1
ENSRNOG00000059605	Ddn	2.00483	-0.317493	1	2.50252	0.317493	1
ENSRNOG00000025584	Agap2	1.5857	-0.0242412	1	1.61369	0.0242412	1
ENSRNOG00000036852	Pcbp2	1.86512	0.186118	1	1.63958	-0.186118	1
ENSRNOG00000064438	ENSRNOG00000064438	1.07576	-0.302542	1	1.32892	0.302542	1
ENSRNOG00000005333	Azin1	1.13165	0.0804015	1	1.07004	-0.0804015	1
ENSRNOG00000055579	Tmbim6	1.5857	-0.106277	1	1.70861	0.106277	1
ENSRNOG00000030520	Sarnp	0.94304	-0.394989	1	1.24263	0.394989	1
ENSRNOG00000005535	Ikzf4	10.9323	0.210978	1	9.45778	-0.210978	1
ENSRNOG00000007784	Bloc1s1	2.10961	-0.0872744	1	2.24364	0.0872744	1
ENSRNOG00000008195	Ywhaz	9.29069	-0.0353832	1	9.53545	0.0353832	1
ENSRNOG00000027690	Eif3e	1.00591	0.0193857	1	0.992377	-0.0193857	1
ENSRNOG00000023520	Cs	1.37614	-0.124397	1	1.50151	0.124397	1
ENSRNOG00000054140	Myl6	5.54647	0.360725	1	4.32331	-0.360725	1
ENSRNOG00000004252	Eif3h	1.46695	-0.0971431	1	1.57054	0.0971431	1
ENSRNOG00000008987	Ndufb9	6.44061	-0.180276	1	7.30907	0.180276	1
ENSRNOG00000019459	Oaz1	7.14614	0.101268	1	6.6705	-0.101268	1
ENSRNOG00000018212	Abhd17a	1.30628	0.0721374	1	1.24263	-0.0721374	1
ENSRNOG00000018977	Ap3d1	1.11768	0.0625902	1	1.07004	-0.0625902	1
ENSRNOG00000014625	Atp5f1d	3.7512	-0.0287416	1	3.83144	0.0287416	1
ENSRNOG00000024349	Cbarp	2.0677	0.143592	1	1.87257	-0.143592	1
ENSRNOG00000025528	Efr3a	1.02687	0.321948	1	0.81979	-0.321948	1
ENSRNOG00000011489	R3hdm4	1.08275	-0.156692	1	1.20811	0.156692	1
ENSRNOG00000024568	Ndufs7	1.84417	-0.189332	1	2.10557	0.189332	1
ENSRNOG00000013604	Gpx4	7.77484	-0.120588	1	8.46541	0.120588	1
ENSRNOG00000024603	Rps15	10.6249	0.147677	1	9.60448	-0.147677	1
ENSRNOG00000061246	Cyrib	1.6346	-0.160735	1	1.82943	0.160735	1
ENSRNOG00000007091	Ly6e	1.04084	0.106097	1	0.966489	-0.106097	1
ENSRNOG00000006086	Lynx1	1.12466	-0.152517	1	1.25126	0.152517	1
ENSRNOG00000008414	Bsg	7.90058	-0.0174189	1	8.00805	0.0174189	1
ENSRNOG00000060530	Cdc34	0.929069	-0.106818	1	1.00101	0.106818	1
ENSRNOG00000029450	Adgrb1	1.86512	-0.0819433	1	1.97612	0.0819433	1
ENSRNOG00000060123	Kifc2	1.15959	-0.27639	1	1.40659	0.27639	1
ENSRNOG00000029941	Grina	3.28317	-0.157669	1	3.66748	0.157669	1
ENSRNOG00000009960	Puf60	1.06179	0.173486	1	0.940601	-0.173486	1
ENSRNOG00000068956	Rpl8-ps7	5.1483	0.0777297	1	4.88422	-0.0777297	1
ENSRNOG00000006471	Pvalb	2.9339	0.00150609	1	2.93398	-0.00150609	1
ENSRNOG00000009378	Rpl4	8.80869	0.130131	1	8.05983	-0.130131	1
ENSRNOG00000009198	Rab6b	1.29231	-0.0853117	1	1.37207	0.0853117	1
ENSRNOG00000018939	Rexo2	1.00591	-0.177916	1	1.13908	0.177916	1
ENSRNOG00000031129	Carm1	0.88017	-0.196501	1	1.00964	0.196501	1
ENSRNOG00000015953	Oaz2	1.17356	0.0430546	1	1.13908	-0.0430546	1
ENSRNOG00000014846	Anp32a	1.04782	-0.244047	1	1.24263	0.244047	1
ENSRNOG00000023020	Fdx2	1.15959	-0.20424	1	1.33755	0.20424	1
ENSRNOG00000058938	Camkv	1.39011	-0.228542	1	1.63095	0.228542	1
ENSRNOG00000006075	Fez1	1.89306	-0.0854443	1	2.01064	0.0854443	1
ENSRNOG00000011329	Pkm	4.69424	0.170079	1	4.17661	-0.170079	1
ENSRNOG00000031890	Ncam1	1.27136	-0.0347701	1	1.30303	0.0347701	1
ENSRNOG00000034066	Hspa8	9.60503	0.0765984	1	9.12124	-0.0765984	1
ENSRNOG00000064634	Sorl1	2.33315	0.190657	1	2.04516	-0.190657	1
ENSRNOG00000016781	Ppib	1.52982	0.0694264	1	1.45836	-0.0694264	1
ENSRNOG00000047225	Tma7	2.82213	-0.0712169	1	2.9685	0.0712169	1
ENSRNOG00000058898	Nedd4	2.29124	-0.012061	1	2.31267	0.012061	1
ENSRNOG00000066437	Ntm	1.08275	0.0880421	1	1.01827	-0.0880421	1
ENSRNOG00000006545	Septin7	5.07844	-0.0163349	1	5.1431	0.0163349	1
ENSRNOG00000021528	Tusc2	0.991938	-0.400059	1	1.31166	0.400059	1
ENSRNOG00000006604	Thy1	3.8001	-0.119321	1	4.13347	0.119321	1
ENSRNOG00000032134	Uqcrc1	2.29822	0.00308388	1	2.29541	-0.00308388	1
ENSRNOG00000020833	Cspg5	1.33423	-0.135432	1	1.46699	0.135432	1
ENSRNOG00000027503	Rps25	5.5814	0.129425	1	5.10858	-0.129425	1
ENSRNOG00000063505	Scn2b	1.07576	0.153403	1	0.966489	-0.153403	1
ENSRNOG00000028884	Atp5mg	8.45941	-0.315577	1	10.5451	0.315577	1
ENSRNOG00000015780	Rcn2	1.41805	-0.0224345	1	1.4411	0.0224345	1
ENSRNOG00000018184	Tpm1	1.5857	0.172796	1	1.40659	-0.172796	1
ENSRNOG00000022980	Sdhd	1.52283	0.374213	1	1.17359	-0.374213	1
ENSRNOG00000009888	Timm8b	5.0016	-0.236673	1	5.90249	0.236673	1
ENSRNOG00000047179	Aplp2	2.12359	-0.316664	1	2.64922	0.316664	1
ENSRNOG00000016474	Tspan3	2.98978	0.111375	1	2.77003	-0.111375	1
ENSRNOG00000057676	Polr2m	1.00591	-0.341802	1	1.27715	0.341802	1
ENSRNOG00000063103	Arpp19	2.08167	-0.36856	1	2.69236	0.36856	1
ENSRNOG00000058866	Myo5a	1.53681	-0.12197	1	1.6741	0.12197	1
ENSRNOG00000008214	Fbxo9	1.09672	-0.0540441	1	1.13908	0.0540441	1
ENSRNOG00000011138	Rpl29	7.47446	0.0445239	1	7.2573	-0.0445239	1
ENSRNOG00000012406	Pcbp4	1.10371	0.127698	1	1.00964	-0.127698	1
ENSRNOG00000010784	Scg3	2.61257	-0.203007	1	3.01165	0.203007	1
ENSRNOG00000042903	Cox7a2	5.56743	-0.183898	1	6.33395	0.183898	1
ENSRNOG00000051671	Herc1	1.31327	-0.0164244	1	1.32892	0.0164244	1
ENSRNOG00000013305	Atp2c1	0.94304	-0.323604	1	1.18222	0.323604	1
ENSRNOG00000058412	Morf4l1	5.71412	0.00885503	1	5.68675	-0.00885503	1
ENSRNOG00000016592	Gnai2	1.3971	0.0175924	1	1.3807	-0.0175924	1
ENSRNOG00000014025	Rasgrf1	1.64159	-0.207802	1	1.89846	0.207802	1
ENSRNOG00000008919	Arpp21	2.48683	-0.346324	1	3.16698	0.346324	1
ENSRNOG00000010277	Idh3a	1.21547	-0.118118	1	1.32029	0.118118	1
ENSRNOG00000011381	Acsbg1	1.02687	-0.312258	1	1.27715	0.312258	1
ENSRNOG00000018645	Rpsa	8.31272	0.321091	1	6.66187	-0.321091	1
ENSRNOG00000011663	Rnf7	1.41805	-0.0224345	1	1.4411	0.0224345	1
ENSRNOG00000047853	Ss18l2	1.31327	-0.158152	1	1.46699	0.158152	1
ENSRNOG00000069661	Ubl5	2.33315	-0.0844501	1	2.47663	0.0844501	1
ENSRNOG00000018848	Eif1b	1.35518	-0.0615343	1	1.41522	0.0615343	1
ENSRNOG00000009161	Clasp2	1.38312	0.0394615	1	1.34618	-0.0394615	1
ENSRNOG00000050519	Rhoa	1.11768	0.413665	1	0.837048	-0.413665	1
ENSRNOG00000054172	Ctnnb1	1.64857	0.151573	1	1.48425	-0.151573	1
ENSRNOG00000047734	Chst2	1.87211	0.229761	1	1.59643	-0.229761	1
ENSRNOG00000017193	Lingo1	2.04675	-0.0686543	1	2.14871	0.0686543	1
ENSRNOG00000018671	Commd4	1.2993	-0.310237	1	1.61369	0.310237	1
ENSRNOG00000019007	Rpl14	9.36753	0.235878	1	7.9649	-0.235878	1
ENSRNOG00000018816	Cox5a	4.46372	-0.153042	1	4.97051	0.153042	1
ENSRNOG00000019428	Higd1a	1.99086	-0.277097	1	2.41622	0.277097	1
ENSRNOG00000009029	Nptn	4.44975	-0.311559	1	5.53142	0.311559	1
ENSRNOG00000013874	Rplp1	25.6018	0.14728	1	23.1526	-0.14728	1
ENSRNOG00000010176	Map2k1	2.26329	0.0759692	1	2.14871	-0.0759692	1
ENSRNOG00000011302	Rab11a	1.12466	0.0715233	1	1.07004	-0.0715233	1
ENSRNOG00000013508	Rpl31	5.46963	0.0642399	1	5.23802	-0.0642399	1
ENSRNOG00000056246	Gls	2.14454	-0.165039	1	2.40759	0.165039	1
ENSRNOG00000048320	Ndufa11	2.34712	-0.0039697	1	2.35582	0.0039697	1
ENSRNOG00000047247	Ptprs	2.17947	-0.20728	1	2.51977	0.20728	1
ENSRNOG00000011677	Slc39a10	1.36217	-0.242421	1	1.61369	0.242421	1
ENSRNOG00000018273	Ncl	2.45889	0.0841664	1	2.3213	-0.0841664	1
ENSRNOG00000019834	Hsp90ab1	11.4981	0.0454605	1	11.1578	-0.0454605	1
ENSRNOG00000037402	Cops9	2.72434	-0.134461	1	2.99439	0.134461	1
ENSRNOG00000010350	Rcan2	1.12466	-0.257313	1	1.34618	0.257313	1
ENSRNOG00000011825	Ndufb3	3.20633	-0.28042	1	3.90047	0.28042	1
ENSRNOG00000014525	Hspd1	1.48791	-0.0924569	1	1.5878	0.0924569	1
ENSRNOG00000051624	Hspe1	2.77323	-0.03224	1	2.83906	0.03224	1
ENSRNOG00000046002	Micos13	3.40193	-0.0894815	1	3.62433	0.0894815	1
ENSRNOG00000067120	Paqr8	1.04084	-0.283177	1	1.26852	0.283177	1
ENSRNOG00000012733	Ankrd12	0.887156	-0.221406	1	1.03552	0.221406	1
ENSRNOG00000042503	Ndufv2	3.13648	-0.121756	1	3.41723	0.121756	1
ENSRNOG00000049127	Smap1	0.950025	-0.0871534	1	1.00964	0.0871534	1
ENSRNOG00000019295	Rab12	1.02687	-0.0119523	1	1.03552	0.0119523	1
ENSRNOG00000012178	Lmbrd1	1.39011	-0.126292	1	1.51877	0.126292	1
ENSRNOG00000003597	Tuba4a	4.63836	-0.256249	1	5.54868	0.256249	1
ENSRNOG00000014765	Vapa	2.04675	-0.297627	1	2.51977	0.297627	1
ENSRNOG00000015528	Pja2	4.75012	-0.153126	1	5.2898	0.153126	1
ENSRNOG00000015633	Cul3	1.2015	-0.260232	1	1.4411	0.260232	1
ENSRNOG00000013977	Bzw1	1.62063	0.239716	1	1.37207	-0.239716	1
ENSRNOG00000015428	Mff	2.29124	-0.105506	1	2.468	0.105506	1
ENSRNOG00000033280	Pam	1.10371	-0.0876915	1	1.17359	0.0876915	1
ENSRNOG00000016133	Sumo1	1.5857	0.0957194	1	1.48425	-0.0957194	1
ENSRNOG00000017707	Abi2	2.29822	-0.253633	1	2.74414	0.253633	1
ENSRNOG00000023993	Kif1a	3.01074	-0.202291	1	3.469	0.202291	1
ENSRNOG00000016724	Epb41l3	0.991938	-0.153898	1	1.10456	0.153898	1
ENSRNOG00000068779	LOC108351885	0.747446	-0.41802	1	1.00101	0.41802	1
ENSRNOG00000015278	Myl12b	2.47286	0.174779	1	2.19186	-0.174779	1
ENSRNOG00000057056	Rab5a	1.25739	0.208619	1	1.0873	-0.208619	1
ENSRNOG00000016196	Dlgap1	2.70338	-0.153841	1	3.01165	0.153841	1
ENSRNOG00000011849	Ndufs1	1.04084	-0.349848	1	1.32892	0.349848	1
ENSRNOG00000024186	Eef1b2	3.96775	0.10155	1	3.702	-0.10155	1
ENSRNOG00000015461	Serpine2	1.11768	0.170393	1	0.992377	-0.170393	1
ENSRNOG00000017297	Cab39	1.27834	-0.11883	1	1.38933	0.11883	1
ENSRNOG00000017359	Itm2c	5.94464	-0.103108	1	6.39436	0.103108	1
ENSRNOG00000017144	Mea1	1.44599	-0.0778361	1	1.5274	0.0778361	1
ENSRNOG00000017495	Klhdc3	1.08275	-0.0283674	1	1.10456	0.0283674	1
ENSRNOG00000014180	Prickle4	3.30413	-0.028509	1	3.37408	0.028509	1
ENSRNOG00000011841	Map2	3.59752	-0.381428	1	4.69437	0.381428	1
ENSRNOG00000017730	Psmd1	1.01988	-0.158152	1	1.13908	0.158152	1
ENSRNOG00000047781	Slc25a23	2.29124	0.0936171	1	2.14871	-0.0936171	1
ENSRNOG00000011771	Ptp4a1	1.32724	0.252519	1	1.11319	-0.252519	1
ENSRNOG00000063418	ENSRNOG00000063418	7.51637	0.121004	1	6.92075	-0.121004	1
ENSRNOG00000014162	Plekhb2	2.05373	-0.0866559	1	2.18323	0.0866559	1
ENSRNOG00000047505	Tubb4a	2.05373	0.36287	1	1.59643	-0.36287	1
ENSRNOG00000016660	Cox5b	9.29767	-0.124063	1	10.1481	0.124063	1
ENSRNOG00000012207	Dst	1.99785	0.107477	1	1.85531	-0.107477	1
ENSRNOG00000014806	Pnkd	1.18753	0.220492	1	1.01827	-0.220492	1
ENSRNOG00000018586	Retreg2	1.44599	-0.253154	1	1.72587	0.253154	1
ENSRNOG00000019704	Resp18	1.43202	-0.364235	1	1.84668	0.364235	1
ENSRNOG00000019587	Ptprn	1.73938	-0.0916456	1	1.85531	0.0916456	1
ENSRNOG00000014289	Arpc2	2.42396	0.0162798	1	2.39896	-0.0162798	1
ENSRNOG00000059348	Ube2b	1.60666	-0.289997	1	1.9675	0.289997	1
ENSRNOG00000042449	Cdc42se2-ps1	0.908112	-0.151762	1	1.00964	0.151762	1
ENSRNOG00000066088	Ubb	19.9296	-0.109175	1	21.5303	0.109175	1
ENSRNOG00000013118	Atox1	2.24932	0.212669	1	1.94161	-0.212669	1
ENSRNOG00000003815	Slc25a11	1.08275	-0.330023	1	1.36344	0.330023	1
ENSRNOG00000063978	ENSRNOG00000063978	1.04782	0.0532193	1	1.00964	-0.0532193	1
ENSRNOG00000002928	Guk1	3.83503	-0.144698	1	4.24565	0.144698	1
ENSRNOG00000003065	Glyr1	1.04782	-0.0641377	1	1.09593	0.0641377	1
ENSRNOG00000003125	Rogdi	0.970981	-0.382713	1	1.26852	0.382713	1
ENSRNOG00000004608	Pam16	1.9699	-0.302542	1	2.43348	0.302542	1
ENSRNOG00000003328	Cdip1	1.14562	-0.27607	1	1.38933	0.27607	1
ENSRNOG00000020970	Rundc3a	1.34121	-0.161296	1	1.50151	0.161296	1
ENSRNOG00000060229	Arf1	3.70929	-0.09275	1	3.96088	0.09275	1
ENSRNOG00000017417	Gabarap	2.66845	0.365769	1	2.07105	-0.365769	1
ENSRNOG00000007227	Mien1	1.15959	-0.336691	1	1.46699	0.336691	1
ENSRNOG00000010038	Psmc5	1.87211	-0.286362	1	2.28678	0.286362	1
ENSRNOG00000002755	Pafah1b1	1.33423	0.102511	1	1.24263	-0.102511	1
ENSRNOG00000003590	Tom1l2	0.887156	-0.256739	1	1.06141	0.256739	1
ENSRNOG00000061543	Ap2b1	1.2993	-0.0954979	1	1.38933	0.0954979	1
ENSRNOG00000049876	Prkar1a	1.34121	0.30123	1	1.0873	-0.30123	1
ENSRNOG00000023344	Rpl23a	7.7469	0.182625	1	6.83446	-0.182625	1
ENSRNOG00000012620	Syngr3	1.06878	-0.205681	1	1.234	0.205681	1
ENSRNOG00000005015	Rabep1	1.2015	0.0552702	1	1.15633	-0.0552702	1
ENSRNOG00000003226	Mprip	1.34121	-0.13635	1	1.47562	0.13635	1
ENSRNOG00000002749	Spag9	1.57872	-0.224187	1	1.84668	0.224187	1
ENSRNOG00000003846	Pitpna	1.18055	-0.12197	1	1.28578	0.12197	1
ENSRNOG00000058739	Snn	1.15959	-0.11851	1	1.25989	0.11851	1
ENSRNOG00000020441	Vps25	0.963996	-0.0662444	1	1.00964	0.0662444	1
ENSRNOG00000011227	Atp1b2	1.45298	0.175998	1	1.28578	-0.175998	1
ENSRNOG00000004686	Spop	1.27136	-0.0906233	1	1.35481	0.0906233	1
ENSRNOG00000006989	Vamp2	5.07844	-0.167613	1	5.71264	0.167613	1
ENSRNOG00000004107	Rpl23	7.80976	0.219972	1	6.71365	-0.219972	1
ENSRNOG00000008921	Dynll2	3.20633	-0.0569652	1	3.33956	0.0569652	1
ENSRNOG00000005290	Ywhae	6.15421	0.126741	1	5.64361	-0.126741	1
ENSRNOG00000052113	Ppp1r9b	1.62063	0.0697906	1	1.54466	-0.0697906	1
ENSRNOG00000003542	Hcfc1r1	3.4159	-0.0205405	1	3.469	0.0205405	1
ENSRNOG00000014179	Rps2	8.33368	0.142612	1	7.55932	-0.142612	1
ENSRNOG00000014568	Ndufb10	1.79527	-0.149296	1	1.99338	0.149296	1
ENSRNOG00000020277	Cntnap1	0.796344	-0.422837	1	1.07004	0.422837	1
ENSRNOG00000052730	Psmb3	1.74637	0.177148	1	1.54466	-0.177148	1
ENSRNOG00000066047	Rpl38-ps9	5.32992	0.241463	1	4.51316	-0.241463	1
ENSRNOG00000058561	Srrm2	1.74637	-0.151178	1	1.94161	0.151178	1
ENSRNOG00000004814	Elob	6.6851	0.0014266	1	6.68776	-0.0014266	1
ENSRNOG00000018242	Camkk1	1.22944	-0.350637	1	1.57054	0.350637	1
ENSRNOG00000004333	Flywch1	1.31327	-0.256	1	1.57054	0.256	1
ENSRNOG00000006542	Atp6v0c	8.8506	-0.0165712	1	8.96591	0.0165712	1
ENSRNOG00000030628	Eif4a1	1.41805	0.358656	1	1.10456	-0.358656	1
ENSRNOG00000021540	Rnf227	1.27136	-0.221471	1	1.48425	0.221471	1
ENSRNOG00000015479	Mrps34	0.95701	-0.0888357	1	1.01827	0.0888357	1
ENSRNOG00000005133	Mapt	2.38205	0.184573	1	2.09694	-0.184573	1
ENSRNOG00000036695	Mrpl12	1.00591	-0.188723	1	1.14771	0.188723	1
ENSRNOG00000009722	Chd3	1.12466	-0.0816335	1	1.19085	0.0816335	1
ENSRNOG00000033568	Mapk8ip3	1.59269	-0.0179275	1	1.61369	0.0179275	1
ENSRNOG00000002671	Nme2	4.92476	0.158167	1	4.41824	-0.158167	1
ENSRNOG00000002693	Nme1	2.9828	0.0295336	1	2.92535	-0.0295336	1
ENSRNOG00000069121	Atp5mc1	3.54862	-0.102183	1	3.81418	0.102183	1
ENSRNOG00000037540	Tmem256	1.1526	0.31761	1	0.923342	-0.31761	1
ENSRNOG00000007367	Septin4	1.04084	0.0314585	1	1.01827	-0.0314585	1
ENSRNOG00000009823	Naa38	2.10961	-0.316756	1	2.63196	0.316756	1
ENSRNOG00000039350	Gng13	3.60451	-0.149609	1	4.00403	0.149609	1
ENSRNOG00000002652	Rap1gap2	0.901127	-0.187065	1	1.02689	0.187065	1
ENSRNOG00000067479	Hlf	0.908112	-0.324402	1	1.13908	0.324402	1
ENSRNOG00000064200	ENSRNOG00000064200	2.68941	0.0707461	1	2.56292	-0.0707461	1
ENSRNOG00000023095	Npepps	1.08973	-0.126863	1	1.19085	0.126863	1
ENSRNOG00000007971	Wbp2	1.11069	-0.0891388	1	1.18222	0.0891388	1
ENSRNOG00000003626	Atp5pd	5.81192	-0.135645	1	6.39436	0.135645	1
ENSRNOG00000003967	Vmp1	1.52283	0.205458	1	1.32029	-0.205458	1
ENSRNOG00000003990	Grb2	1.10371	-0.199113	1	1.26852	0.199113	1
ENSRNOG00000032492	Usp22	1.32026	-0.158952	1	1.47562	0.158952	1
ENSRNOG00000004291	Cltc	3.72326	-0.13363	1	4.09032	0.13363	1
ENSRNOG00000061270	Git1	2.2144	0.0619733	1	2.12282	-0.0619733	1
ENSRNOG00000003343	Canx	2.57764	0.240154	1	2.18323	-0.240154	1
ENSRNOG00000003147	Sqstm1	3.6534	-0.0764743	1	3.85733	0.0764743	1
ENSRNOG00000003905	Nsf	4.05158	-0.0830441	1	4.29742	0.0830441	1
ENSRNOG00000029886	Hba-a1	10.8554	0.43907	1	8.01668	-0.43907	1
ENSRNOG00000020644	Nsg2	3.49274	0.0550996	1	3.36545	-0.0550996	1
ENSRNOG00000019551	Psmb6	2.51477	-0.155416	1	2.80454	0.155416	1
ENSRNOG00000003661	Sumo2	4.62439	-0.12197	1	5.03955	0.12197	1
ENSRNOG00000014689	Zbtb4	1.00591	-0.177916	1	1.13908	0.177916	1
ENSRNOG00000056837	Abr	1.85814	-0.068395	1	1.95024	0.068395	1
ENSRNOG00000055246	Ncor1	1.08275	0.214675	1	0.931971	-0.214675	1
ENSRNOG00000006557	Cyfip2	5.53948	-0.22988	1	6.50654	0.22988	1
ENSRNOG00000036686	Npb	1.53681	-0.256107	1	1.83805	0.256107	1
ENSRNOG00000004214	Rpl26	11.2326	0.0286057	1	11.0283	-0.0286057	1
ENSRNOG00000045636	Fasn	1.07576	-0.00369792	1	1.07867	0.00369792	1
ENSRNOG00000030680	Ddx5	4.34497	-0.019454	1	4.40961	0.019454	1
ENSRNOG00000032825	Rpl30l2	5.30198	0.0578598	1	5.09996	-0.0578598	1
ENSRNOG00000049361	Gas7	1.24342	-0.365621	1	1.60506	0.365621	1
ENSRNOG00000036701	Actg1	15.7243	0.122782	1	14.4628	-0.122782	1
ENSRNOG00000067979	Uqcrq	7.13217	-0.00753561	1	7.17963	0.00753561	1
ENSRNOG00000011452	Aldoc	5.53948	-0.25451	1	6.61872	0.25451	1
ENSRNOG00000004741	Rpl19	13.6217	0.115703	1	12.5902	-0.115703	1
ENSRNOG00000006375	Vdac1	1.64857	-0.0576553	1	1.71724	0.0576553	1
ENSRNOG00000004616	Npm1	2.34014	0.0453809	1	2.26952	-0.0453809	1
ENSRNOG00000006500	Snf8	1.06878	-0.205681	1	1.234	0.205681	1
ENSRNOG00000016596	Hspa4	1.37614	0.197531	1	1.19948	-0.197531	1
ENSRNOG00000005828	Skp1	5.70714	0.0158626	1	5.65223	-0.0158626	1
ENSRNOG00000019798	Stub1	1.3482	-0.280058	1	1.63958	0.280058	1
ENSRNOG00000008891	Ift20	1.11069	0.112495	1	1.02689	-0.112495	1
ENSRNOG00000002835	Luc7l3	1.3482	0.0305839	1	1.32029	-0.0305839	1
ENSRNOG00000003399	Hnrnph1	1.22944	-0.0148459	1	1.24263	0.0148459	1
ENSRNOG00000068243	Cdk5r1	1.50188	-0.0633547	1	1.57054	0.0633547	1
ENSRNOG00000009066	Thra	1.49489	-0.146807	1	1.65684	0.146807	1
ENSRNOG00000016478	Eif5a	4.73615	0.231281	1	4.03854	-0.231281	1
ENSRNOG00000003256	Ccng1	2.41698	0.108343	1	2.24364	-0.108343	1
ENSRNOG00000036798	Dusp3	1.48791	-0.0767753	1	1.57054	0.0767753	1
ENSRNOG00000018829	RGD1308134	3.80709	-0.104603	1	4.09895	0.104603	1
ENSRNOG00000003241	Gabrg2	1.7324	-0.285055	1	2.11419	0.285055	1
ENSRNOG00000047656	Gaa	1.36915	0.1396	1	1.24263	-0.1396	1
ENSRNOG00000003645	Hnrnpab	1.23643	0.2663	1	1.02689	-0.2663	1
ENSRNOG00000003177	Mat2b	1.20849	-0.285864	1	1.47562	0.285864	1
ENSRNOG00000003512	Gabra1	3.40193	-0.257501	1	4.07306	0.257501	1
ENSRNOG00000003724	Mrpl27	1.07576	-0.059841	1	1.12182	0.059841	1
ENSRNOG00000020674	Rpl27	4.95969	0.182479	1	4.37509	-0.182479	1
ENSRNOG00000046698	Gps1	1.09672	0.155748	1	0.983748	-0.155748	1
ENSRNOG00000036814	Atp6v0a1	1.11768	-0.121373	1	1.21674	0.121373	1
ENSRNOG00000033765	Eif1	5.71412	-0.096498	1	6.11822	0.096498	1
ENSRNOG00000003198	Bmerb1	1.98388	-0.164533	1	2.22638	0.164533	1
ENSRNOG00000018568	Rab5c	1.00591	0.385514	1	0.768014	-0.385514	1
ENSRNOG00000056248	Marf1	1.01289	-0.00753561	1	1.01827	0.00753561	1
ENSRNOG00000027860	Ggnbp2	0.852228	-0.314224	1	1.06141	0.314224	1
ENSRNOG00000007845	Supt4h1	1.12466	0.0715233	1	1.07004	-0.0715233	1
ENSRNOG00000005988	Arl8a	1.22246	0.145662	1	1.10456	-0.145662	1
ENSRNOG00000007369	Shisa4	1.09672	-0.0431558	1	1.13045	0.0431558	1
ENSRNOG00000002841	Cdc42bpa	1.21547	0.171389	1	1.07867	-0.171389	1
ENSRNOG00000007040	Timm17a	0.88017	-0.184222	1	1.00101	0.184222	1
ENSRNOG00000004099	R3hdm1	1.45996	0.0453809	1	1.41522	-0.0453809	1
ENSRNOG00000003211	Srp9	1.57872	-0.127046	1	1.72587	0.127046	1
ENSRNOG00000008741	Camsap2	1.03385	-0.0720586	1	1.0873	0.0720586	1
ENSRNOG00000046889	Dbi	4.2332	0.188123	1	3.71926	-0.188123	1
ENSRNOG00000046996	Pea15	1.76034	-0.146097	1	1.95024	0.146097	1
ENSRNOG00000003206	Actr3	1.85115	0.205846	1	1.60506	-0.205846	1
ENSRNOG00000021984	Rgs7	0.775388	-0.414051	1	1.03552	0.414051	1
ENSRNOG00000033790	Hnrnpu	1.73938	0.13186	1	1.5878	-0.13186	1
ENSRNOG00000059406	Ier5	0.963996	-0.160881	1	1.07867	0.160881	1
ENSRNOG00000002544	Kifap3	2.41698	-0.139875	1	2.66647	0.139875	1
ENSRNOG00000066712	Sccpdh	1.22246	0.214375	1	1.05278	-0.214375	1
ENSRNOG00000004423	Zbtb18	1.64857	-0.134898	1	1.81217	0.134898	1
ENSRNOG00000003833	Nenf	1.13863	-0.0110796	1	1.14771	0.0110796	1
ENSRNOG00000003385	Glrx2	1.16657	-0.186349	1	1.32892	0.186349	1
ENSRNOG00000070119	Pbx1	1.20849	0.140401	1	1.09593	-0.140401	1
ENSRNOG00000003150	Mpc2	3.367	-0.151535	1	3.74514	0.151535	1
ENSRNOG00000049560	Glul	9.49326	0.0803251	1	8.9918	-0.0803251	1
ENSRNOG00000002618	Ivns1abp	1.05481	-0.0318948	1	1.07867	0.0318948	1
ENSRNOG00000003163	Sdhc	1.74637	-0.0925501	1	1.86394	0.0925501	1
ENSRNOG00000028062	Arpc5	1.14562	0.23089	1	0.975118	-0.23089	1
ENSRNOG00000003706	Ufc1	1.22246	-0.342957	1	1.55329	0.342957	1
ENSRNOG00000005667	Astn1	1.07576	-0.348346	1	1.37207	0.348346	1
ENSRNOG00000004245	Mgst3	4.79204	0.00527993	1	4.78067	-0.00527993	1
ENSRNOG00000066932	Pfdn2	2.61955	-0.0562926	1	2.72688	0.0562926	1
ENSRNOG00000068444	Kcnj10	1.08275	-0.0939558	1	1.15633	0.0939558	1
ENSRNOG00000002569	Mrps14	0.950025	-0.344062	1	1.20811	0.344062	1
ENSRNOG00000002572	Cacybp	1.9699	-0.157884	1	2.20049	0.157884	1
ENSRNOG00000007290	Atp1a2	5.23212	-0.0938703	1	5.59183	0.0938703	1
ENSRNOG00000002934	Atp1b1	12.3224	-0.126269	1	13.4704	0.126269	1
ENSRNOG00000005700	Nsg1	1.92799	-0.276263	1	2.33856	0.276263	1
ENSRNOG00000024689	Hopx	1.05481	-0.152647	1	1.17359	0.152647	1
ENSRNOG00000002050	Igfbp7	2.28425	0.447679	1	1.6741	-0.447679	1
ENSRNOG00000058202	Ppp2r2c	2.23535	-0.261515	1	2.68373	0.261515	1
ENSRNOG00000002106	Usp46	1.12466	-0.152517	1	1.25126	0.152517	1
ENSRNOG00000005428	Ctbp1	2.01182	-0.0345073	1	2.06242	0.0345073	1
ENSRNOG00000009642	Cct4	1.29231	0.0174479	1	1.27715	-0.0174479	1
ENSRNOG00000065188	ENSRNOG00000065188	1.11768	0.0396898	1	1.0873	-0.0396898	1
ENSRNOG00000002205	Ociad1	1.48791	-0.1977	1	1.70861	0.1977	1
ENSRNOG00000027088	Ube2k	1.56475	-0.0737237	1	1.64821	0.0737237	1
ENSRNOG00000005203	Sec61g	2.30521	0.113949	1	2.13145	-0.113949	1
ENSRNOG00000066377	Smim14	1.18055	-0.082976	1	1.25126	0.082976	1
ENSRNOG00000004781	Crmp1	1.13863	0.136146	1	1.03552	-0.136146	1
ENSRNOG00000049351	Nat8l	1.13863	-0.248771	1	1.35481	0.248771	1
ENSRNOG00000013039	Add1	1.62762	0.387913	1	1.24263	-0.387913	1
ENSRNOG00000055471	Ywhah	12.3992	-0.0846109	1	13.1684	0.0846109	1
ENSRNOG00000056162	Man2b2	3.8001	0.056251	1	3.65885	-0.056251	1
ENSRNOG00000023529	Rpl5	6.90165	-0.0462026	1	7.13649	0.0462026	1
ENSRNOG00000002246	Slc30a9	1.26437	0.0555051	1	1.21674	-0.0555051	1
ENSRNOG00000004959	Actr2	3.93981	-0.0643172	1	4.12484	0.0643172	1
ENSRNOG00000004992	Rab1a	1.48092	0.252258	1	1.24263	-0.252258	1
ENSRNOG00000069265	Purb	4.70821	-0.125386	1	5.1431	0.125386	1
ENSRNOG00000065022	RGD1560394	1.06179	-0.254608	1	1.26852	0.254608	1
ENSRNOG00000059061	Uqcr10	6.48252	-0.101219	1	6.9639	0.101219	1
ENSRNOG00000008103	Mdh1	9.68886	-0.0548098	1	10.0791	0.0548098	1
ENSRNOG00000015093	Sparcl1	15.6335	0.117875	1	14.4283	-0.117875	1
ENSRNOG00000061231	Selenom	3.849	0.00508216	1	3.84007	-0.00508216	1
ENSRNOG00000002343	Uchl1	7.19504	-0.0675008	1	7.55069	0.0675008	1
ENSRNOG00000026716	Rpl9-ps30	15.3611	-0.19855	1	17.6557	0.19855	1
ENSRNOG00000008079	Ugp2	1.12466	0.0831113	1	1.06141	-0.0831113	1
ENSRNOG00000002433	G3bp2	1.54379	-0.144751	1	1.70861	0.144751	1
ENSRNOG00000008716	Nefh	1.01289	0.257926	1	0.845678	-0.257926	1
ENSRNOG00000005130	Ogdh	1.16657	0.244285	1	0.983748	-0.244285	1
ENSRNOG00000004057	Ccdc88a	0.936054	-0.334251	1	1.18222	0.334251	1
ENSRNOG00000004426	Rps27a	15.5217	0.13539	1	14.1522	-0.13539	1
ENSRNOG00000002125	Ccni	2.86405	0.0858314	1	2.70099	-0.0858314	1
ENSRNOG00000042419	Acyp2	1.3482	-0.287592	1	1.64821	0.287592	1
ENSRNOG00000003901	Cfap36	1.40408	-0.167893	1	1.57917	0.167893	1
ENSRNOG00000005434	Sptbn1	1.06179	-0.184706	1	1.20811	0.184706	1
ENSRNOG00000004621	Rtn4	4.92476	-0.0678367	1	5.16899	0.0678367	1
ENSRNOG00000003253	Qdpr	1.96292	0.109088	1	1.8208	-0.109088	1
ENSRNOG00000025923	Zmiz2	0.963996	-0.260417	1	1.15633	0.260417	1
ENSRNOG00000027864	Ppia	13.7614	-0.116054	1	14.9374	0.116054	1
ENSRNOG00000000048	Gak	2.92692	-0.119678	1	3.18424	0.119678	1
ENSRNOG00000052080	Camk2b	3.00376	-0.132199	1	3.29642	0.132199	1
ENSRNOG00000064480	Gmfb	1.27834	-0.109897	1	1.3807	0.109897	1
ENSRNOG00000016271	Itm2b	6.55936	0.263362	1	5.47102	-0.263362	1
ENSRNOG00000001030	Tsc22d1	2.92692	-0.217654	1	3.4086	0.217654	1
ENSRNOG00000009982	Pnp	1.06179	0.2406	1	0.897454	-0.2406	1
ENSRNOG00000009987	Akap11	1.41805	-0.0813282	1	1.50151	0.0813282	1
ENSRNOG00000038228	Serp2	1.90704	-0.302542	1	2.35582	0.302542	1
ENSRNOG00000010389	Ndrg2	5.27404	-0.222099	1	6.16137	0.222099	1
ENSRNOG00000007701	Thoc7	0.998923	-0.0633547	1	1.04415	0.0633547	1
ENSRNOG00000016414	Slc22a17	3.88393	-0.219928	1	4.53042	0.219928	1
ENSRNOG00000012594	Sugt1	1.1526	-0.0670543	1	1.20811	0.0670543	1
ENSRNOG00000039297	Mrpl52	1.10371	0.115523	1	1.01827	-0.115523	1
ENSRNOG00000013386	Psmb5	2.61257	-0.100524	1	2.80454	0.100524	1
ENSRNOG00000019895	Nedd8	2.70338	-0.094947	1	2.89084	0.094947	1
ENSRNOG00000010479	Mycbp2	1.53681	-0.269527	1	1.85531	0.269527	1
ENSRNOG00000027839	Ptk2b	1.93498	-0.307723	1	2.39896	0.307723	1
ENSRNOG00000008570	Cadps	1.22246	-0.137732	1	1.34618	0.137732	1
ENSRNOG00000042195	Pabpn1	1.19452	-0.198206	1	1.37207	0.198206	1
ENSRNOG00000014291	Elp3	1.03385	-0.233121	1	1.21674	0.233121	1
ENSRNOG00000053334	Stmn4	2.94089	0.0787068	1	2.78729	-0.0787068	1
ENSRNOG00000011621	LOC100911576	1.72541	0.00779772	1	1.71724	-0.00779772	1
ENSRNOG00000025619	Ap1g2	1.04084	-0.34051	1	1.32029	0.34051	1
ENSRNOG00000009090	Dad1	1.59269	-0.0102331	1	1.60506	0.0102331	1
ENSRNOG00000013505	Vdac2	1.35518	-0.0789164	1	1.43247	0.0789164	1
ENSRNOG00000007895	Pdhb	1.06179	0.0123309	1	1.05278	-0.0123309	1
ENSRNOG00000024022	Ndfip2	1.57872	-0.190239	1	1.80354	0.190239	1
ENSRNOG00000009625	Dpysl2	5.36485	-0.00572146	1	5.39335	0.00572146	1
ENSRNOG00000009820	Bnip3l	1.64159	-0.252789	1	1.95887	0.252789	1
ENSRNOG00000033261	Fam107a	4.40085	-0.198263	1	5.05681	0.198263	1
ENSRNOG00000054782	Ppp3cb	4.12143	-0.0203406	1	4.18524	0.0203406	1
ENSRNOG00000010737	Mbnl2	1.82321	0.00296015	1	1.8208	-0.00296015	1
ENSRNOG00000010555	Phyhip	1.92799	-0.307741	1	2.39033	0.307741	1
ENSRNOG00000000340	Rtraf	1.65556	0.334888	1	1.31166	-0.334888	1
ENSRNOG00000008794	Ube2e1	1.01988	0.0642399	1	0.975118	-0.0642399	1
ENSRNOG00000008140	Rpl15	5.36485	0.0724091	1	5.10858	-0.0724091	1
ENSRNOG00000007203	Psmc6	1.48092	-0.00246101	1	1.48425	0.00246101	1
ENSRNOG00000013658	Nefl	1.45996	0.107922	1	1.35481	-0.107922	1
ENSRNOG00000013916	Nefm	1.22944	-0.27788	1	1.49288	0.27788	1
ENSRNOG00000010989	Ipo5	0.908112	-0.280347	1	1.10456	0.280347	1
ENSRNOG00000009783	Camk2g	1.86512	-0.291736	1	2.28678	0.291736	1
ENSRNOG00000009297	Chchd1	1.37614	-0.212345	1	1.59643	0.212345	1
ENSRNOG00000017558	Tubb2a	4.61042	0.0829705	1	4.35783	-0.0829705	1
ENSRNOG00000019282	Ubqln1	0.991938	-0.0253141	1	1.00964	0.0253141	1
ENSRNOG00000014670	Zmynd11	1.00591	0.1359	1	0.914713	-0.1359	1
ENSRNOG00000063015	LOC100360522	1.00591	0.149446	1	0.906083	-0.149446	1
ENSRNOG00000000133	Txndc15	1.62063	-0.0604081	1	1.69136	0.0604081	1
ENSRNOG00000018122	Tspan17	1.16657	-0.139044	1	1.28578	0.139044	1
ENSRNOG00000018091	Gdi2	1.82321	-0.00382902	1	1.82943	0.00382902	1
ENSRNOG00000014170	Dbn1	0.838257	-0.278497	1	1.01827	0.278497	1
ENSRNOG00000017163	Pfkp	2.33315	0.102481	1	2.1746	-0.102481	1
ENSRNOG00000016383	Commd3	0.970981	-0.150539	1	1.07867	0.150539	1
ENSRNOG00000018281	Uqcrfs1	2.07469	-0.160189	1	2.3213	0.160189	1
ENSRNOG00000018039	Sncb	5.4347	-0.137932	1	5.98878	0.137932	1
ENSRNOG00000017506	Cltb	1.55078	-0.0252045	1	1.57917	0.0252045	1
ENSRNOG00000059510	LOC100910792	1.19452	-0.29413	1	1.46699	0.29413	1
ENSRNOG00000017372	Higd2a	1.54379	-0.108039	1	1.66547	0.108039	1
ENSRNOG00000062731	Diras2	1.06878	-0.133788	1	1.17359	0.133788	1
ENSRNOG00000018343	Isca1	1.46695	-0.188774	1	1.6741	0.188774	1
ENSRNOG00000018456	C17h6orf62-ps1	1.95593	-0.0384808	1	2.01064	0.0384808	1
ENSRNOG00000049920	Psma2	1.42504	0.0640547	1	1.36344	-0.0640547	1
ENSRNOG00000018651	Agtpbp1	1.13863	-0.257873	1	1.36344	0.257873	1
ENSRNOG00000067284	Spin1	1.62063	0.0302623	1	1.5878	-0.0302623	1
ENSRNOG00000019223	Atp5f1c	2.94089	-0.288802	1	3.59845	0.288802	1
ENSRNOG00000018839	Ntrk2	2.24234	0.348894	1	1.76039	-0.348894	1
ENSRNOG00000019113	Hnrnpk	1.87211	0.183957	1	1.64821	-0.183957	1
ENSRNOG00000031325	Abi1	1.13165	-0.0623387	1	1.18222	0.0623387	1
ENSRNOG00000012940	Vps41	2.27727	0.0906025	1	2.14008	-0.0906025	1
ENSRNOG00000017866	Sirt5	0.984952	-0.0953098	1	1.05278	0.0953098	1
ENSRNOG00000023661	Celf2	1.16657	-0.00825706	1	1.17359	0.00825706	1
ENSRNOG00000017466	Kif5b	2.04675	-0.0217333	1	2.07968	0.0217333	1
ENSRNOG00000017904	Nol7	1.44599	-0.109897	1	1.56192	0.109897	1
ENSRNOG00000050767	Nrn1	2.42396	-0.116987	1	2.63196	0.116987	1
ENSRNOG00000018972	Rab18	1.41107	0.182884	1	1.24263	-0.182884	1
ENSRNOG00000002255	Fam162a	1.42504	0.217066	1	1.22537	-0.217066	1
ENSRNOG00000001815	Eif4a2	4.99462	-0.238687	1	5.90249	0.238687	1
ENSRNOG00000034233	Fyttd1	1.04084	0.326363	1	0.828419	-0.326363	1
ENSRNOG00000064186	Tagln3	4.02364	-0.0519558	1	4.17661	0.0519558	1
ENSRNOG00000001709	Ap2m1	5.41375	-0.114141	1	5.86797	0.114141	1
ENSRNOG00000001783	Tra2b	1.06878	0.249999	1	0.897454	-0.249999	1
ENSRNOG00000001682	Ttc3	6.3009	-0.170461	1	7.10197	0.170461	1
ENSRNOG00000001738	Eif4g1	1.30628	-0.157344	1	1.45836	0.157344	1
ENSRNOG00000064222	Rpl35a	1.91402	0.100306	1	1.78628	-0.100306	1
ENSRNOG00000001992	Atp6v1a	3.4159	-0.323007	1	4.28017	0.323007	1
ENSRNOG00000001719	Psmd2	1.29231	0.0767451	1	1.22537	-0.0767451	1
ENSRNOG00000029912	Septin5	5.1972	-0.292827	1	6.3771	0.292827	1
ENSRNOG00000002721	Ndufb4	3.69532	-0.153561	1	4.11621	0.153561	1
ENSRNOG00000001733	Ppp1r2	0.95701	-0.260107	1	1.14771	0.260107	1
ENSRNOG00000001628	Pcp4	2.86405	0.0858314	1	2.70099	-0.0858314	1
ENSRNOG00000001880	Dgcr6	1.32026	-0.0455697	1	1.36344	0.0455697	1
ENSRNOG00000001592	Cct8	1.61365	0.298051	1	1.31166	-0.298051	1
ENSRNOG00000001528	Gap43	4.72917	-0.161844	1	5.29843	0.161844	1
ENSRNOG00000001551	Atp5pf	6.10531	-0.0529652	1	6.34258	0.0529652	1
ENSRNOG00000001849	Mapk1	2.54271	-0.258395	1	3.04617	0.258395	1
ENSRNOG00000067986	ENSRNOG00000067986	2.01182	-0.220374	1	2.34719	0.220374	1
ENSRNOG00000001829	Ube2v2	1.19452	-0.170898	1	1.34618	0.170898	1
ENSRNOG00000002115	Sod1	3.25523	-0.14607	1	3.60707	0.14607	1
ENSRNOG00000002028	Tmem50b	0.901127	-0.222689	1	1.05278	0.222689	1
ENSRNOG00000002021	Son	1.98388	0.172796	1	1.76039	-0.172796	1
ENSRNOG00000001640	Tomm70	1.60666	-0.087418	1	1.70861	0.087418	1
ENSRNOG00000002051	Synj1	2.82912	0.105406	1	2.63196	-0.105406	1
ENSRNOG00000028411	Pcnp	1.19452	-0.319221	1	1.49288	0.319221	1
ENSRNOG00000067943	Ncbp2as2	1.27834	-0.0643827	1	1.33755	0.0643827	1
ENSRNOG00000001611	Rpl24	9.62599	-0.012687	1	9.72529	0.012687	1
ENSRNOG00000001991	Atp5po	5.12036	-0.260664	1	6.14411	0.260664	1
ENSRNOG00000001813	Dnm1l	1.21547	-0.127456	1	1.32892	0.127456	1
ENSRNOG00000001862	Ube2l3	1.69049	0.10657	1	1.57054	-0.10657	1
ENSRNOG00000001989	Alcam	1.36217	-0.0972235	1	1.45836	0.0972235	1
ENSRNOG00000006997	App	8.94141	0.0389451	1	8.71566	-0.0389451	1
ENSRNOG00000002126	Ncam2	1.23643	0.107102	1	1.14771	-0.107102	1
ENSRNOG00000022432	Tmem59l	2.1655	-0.339184	1	2.74414	0.339184	1
ENSRNOG00000019277	Vdac3	2.82912	-0.145001	1	3.13246	0.145001	1
ENSRNOG00000016619	Use1	1.01988	0.28242	1	0.837048	-0.28242	1
ENSRNOG00000010830	Slc25a4	10.094	-0.0359117	1	10.3639	0.0359117	1
ENSRNOG00000019433	Rab3a	6.0145	-0.109419	1	6.49791	0.109419	1
ENSRNOG00000016423	Tacc1	1.01289	0.0169174	1	1.00101	-0.0169174	1
ENSRNOG00000020178	Cope	1.22944	0.142695	1	1.11319	-0.142695	1
ENSRNOG00000011826	Lzts1	1.01988	0.0267652	1	1.00101	-0.0267652	1
ENSRNOG00000017689	Itih3	1.92799	0.19649	1	1.68273	-0.19649	1
ENSRNOG00000058359	Fkbp8	3.20633	-0.0900475	1	3.41723	0.0900475	1
ENSRNOG00000019971	Uba52	14.9978	0.0468471	1	14.5405	-0.0468471	1
ENSRNOG00000000054	Abhd8	2.00483	-0.0213606	1	2.03653	0.0213606	1
ENSRNOG00000017552	Mrpl34	0.80333	-0.398758	1	1.06141	0.398758	1
ENSRNOG00000039417	Dda1	1.08275	0.112495	1	1.00101	-0.112495	1
ENSRNOG00000019572	Lsm4	1.07576	-0.0487858	1	1.11319	0.0487858	1
ENSRNOG00000010189	Rps24	6.32186	0.242375	1	5.35021	-0.242375	1
ENSRNOG00000018823	Nisch	2.15153	0.0205534	1	2.12282	-0.0205534	1
ENSRNOG00000010984	Anxa11	0.901127	-0.162818	1	1.00964	0.162818	1
ENSRNOG00000010155	Pcm1	0.998923	-0.0274352	1	1.01827	0.0274352	1
ENSRNOG00000043387	Cpe	12.9022	-0.022546	1	13.1253	0.022546	1
ENSRNOG00000029441	Klhl2	1.13863	-0.34587	1	1.44973	0.34587	1
ENSRNOG00000011891	Atp6v1b2	3.42288	-0.208453	1	3.96088	0.208453	1
ENSRNOG00000017956	Golga7	1.09672	0.259771	1	0.914713	-0.259771	1
ENSRNOG00000018795	Rpl18a	8.40353	0.192985	1	7.36085	-0.192985	1
ENSRNOG00000019097	Bap1	1.08973	-0.167793	1	1.22537	0.167793	1
ENSRNOG00000012329	Saraf	1.8302	0.114325	1	1.69136	-0.114325	1
ENSRNOG00000015182	Ppp2cb	1.48791	-0.254562	1	1.77765	0.254562	1
ENSRNOG00000020602	Ndufa13	3.85598	-0.284164	1	4.703	0.284164	1
ENSRNOG00000018932	Ccdc124	0.901127	-0.388699	1	1.18222	0.388699	1
ENSRNOG00000013254	Dctn6	0.845243	-0.459268	1	1.16496	0.459268	1
ENSRNOG00000018075	Spcs1	1.2993	0.167536	1	1.15633	-0.167536	1
ENSRNOG00000016064	Tkt	1.54379	0.332002	1	1.22537	-0.332002	1
ENSRNOG00000013961	Ghitm	2.85706	-0.215519	1	3.32231	0.215519	1
ENSRNOG00000057367	Glud1	1.92101	-0.338676	1	2.43348	0.338676	1
ENSRNOG00000016087	Zmat2	1.39011	-0.158532	1	1.55329	0.158532	1
ENSRNOG00000018774	Rps14	9.06715	-0.0521138	1	9.41464	0.0521138	1
ENSRNOG00000013714	Snrpd1	0.88017	-0.256372	1	1.05278	0.256372	1
ENSRNOG00000063070	Pcdhga5	2.00483	-0.307543	1	2.48526	0.307543	1
ENSRNOG00000003691	Tmed7	1.01289	-0.00753561	1	1.01827	0.00753561	1
ENSRNOG00000017568	Rit2	1.36217	-0.324457	1	1.70861	0.324457	1
ENSRNOG00000018676	C18h18orf32	1.45298	-0.021448	1	1.47562	0.021448	1
ENSRNOG00000020423	Apc	1.19452	-0.152402	1	1.32892	0.152402	1
ENSRNOG00000063313	Csnk1a1	1.34121	0.0231281	1	1.32029	-0.0231281	1
ENSRNOG00000054058	Osbpl1a	3.20633	-0.277231	1	3.89184	0.277231	1
ENSRNOG00000045844	Impact	1.97689	-0.175163	1	2.23501	0.175163	1
ENSRNOG00000019525	Hspa9	1.29231	-0.0762665	1	1.36344	0.0762665	1
ENSRNOG00000062721	Pura	2.74529	-0.19619	1	3.14972	0.19619	1
ENSRNOG00000066854	LOC120098269	3.18538	-0.0626818	1	3.33094	0.0626818	1
ENSRNOG00000020204	Srp19	0.963996	-0.271064	1	1.16496	0.271064	1
ENSRNOG00000020167	Reep5	2.2144	-0.164585	1	2.48526	0.164585	1
ENSRNOG00000019422	Egr1	1.43202	0.0530412	1	1.3807	-0.0530412	1
ENSRNOG00000018851	Ppp2r2b	1.45298	0.110196	1	1.34618	-0.110196	1
ENSRNOG00000019875	Matr3	3.90488	-0.130361	1	4.28017	0.130361	1
ENSRNOG00000012852	Bin1	1.7324	0.126078	1	1.5878	-0.126078	1
ENSRNOG00000069286	Ube2d2	1.18753	0.11531	1	1.09593	-0.11531	1
ENSRNOG00000015895	B4galt6	1.11768	0.233959	1	0.94923	-0.233959	1
ENSRNOG00000014503	Celf4	2.9828	-0.271882	1	3.60707	0.271882	1
ENSRNOG00000017852	Nars1	1.39011	0.264498	1	1.15633	-0.264498	1
ENSRNOG00000065095	Cycs	0.88017	-0.401321	1	1.16496	0.401321	1
ENSRNOG00000017036	Sec11c	1.98388	0.151836	1	1.78628	-0.151836	1
ENSRNOG00000014981	Usp14	1.25739	-0.302542	1	1.55329	0.302542	1
ENSRNOG00000018680	Rpl17	10.576	0.0801653	1	10.0187	-0.0801653	1
ENSRNOG00000018914	Napg	1.36217	0.102714	1	1.26852	-0.102714	1
ENSRNOG00000018653	Pfdn1	2.57066	0.0701165	1	2.45074	-0.0701165	1
ENSRNOG00000012405	Tcf4	1.69049	0.146537	1	1.5274	-0.146537	1
ENSRNOG00000017571	Ndufa2	4.5685	-0.132067	1	5.01366	0.132067	1
ENSRNOG00000045637	Rnf14	3.42288	-0.266845	1	4.12484	0.266845	1
ENSRNOG00000013562	Ndfip1	6.3009	0.042334	1	6.12685	-0.042334	1
ENSRNOG00000032878	Cxxc5	1.23643	-0.102933	1	1.32892	0.102933	1
ENSRNOG00000020119	Pcdha5	0.963996	-0.0662444	1	1.00964	0.0662444	1
ENSRNOG00000017032	Atp5f1a	6.97151	-0.101414	1	7.49029	0.101414	1
ENSRNOG00000057774	RGD1560212	1.57173	-0.118988	1	1.70861	0.118988	1
ENSRNOG00000014097	Psmd7	1.04084	0.0559116	1	1.00101	-0.0559116	1
ENSRNOG00000055446	Amfr	1.3482	0.107546	1	1.25126	-0.107546	1
ENSRNOG00000003853	Scoc	1.9699	-0.100399	1	2.11419	0.100399	1
ENSRNOG00000014415	Hsbp1	3.29016	-0.0309241	1	3.36545	0.0309241	1
ENSRNOG00000017209	Tubb3	2.03976	-0.173875	1	2.30404	0.173875	1
ENSRNOG00000018445	Agt	1.03385	0.0964472	1	0.966489	-0.0964472	1
ENSRNOG00000015335	Rpl13	10.1988	0.140077	1	9.26794	-0.140077	1
ENSRNOG00000018784	Jph3	1.06878	-0.123219	1	1.16496	0.123219	1
ENSRNOG00000015843	Itfg1	1.92101	-0.205245	1	2.21775	0.205245	1
ENSRNOG00000020351	Vps4a	1.17356	0.064914	1	1.12182	-0.064914	1
ENSRNOG00000017431	RGD1304884	1.13165	-0.0306298	1	1.15633	0.0306298	1
ENSRNOG00000017612	Vps35	1.46695	0.0262394	1	1.4411	-0.0262394	1
ENSRNOG00000014405	Aprt	1.21547	0.354253	1	0.94923	-0.354253	1
ENSRNOG00000017235	Atp6v0d1	2.87802	-0.000561716	1	2.88221	0.000561716	1
ENSRNOG00000003029	Calr	3.18538	0.368601	1	2.468	-0.368601	1
ENSRNOG00000003011	Gadd45gip1	1.18753	-0.259729	1	1.42385	0.259729	1
ENSRNOG00000016251	Dnaja2	1.85814	-0.339879	1	2.35582	0.339879	1
ENSRNOG00000012482	Ndrg4	8.8506	-0.102728	1	9.51819	0.102728	1
ENSRNOG00000017023	Tcf25	4.07952	0.0317694	1	3.9954	-0.0317694	1
ENSRNOG00000021808	Tecr	2.81515	-0.316756	1	3.51215	0.316756	1
ENSRNOG00000028717	Ndufb7	2.29822	0.0469715	1	2.22638	-0.0469715	1
ENSRNOG00000019980	Tomm20	2.6475	-0.267962	1	3.19287	0.267962	1
ENSRNOG00000019326	Cfdp1	1.01988	0.342541	1	0.802531	-0.342541	1
ENSRNOG00000016991	Arl2bp	1.7324	0.0136033	1	1.71724	-0.0136033	1
ENSRNOG00000016326	Cx3cl1	1.99785	-0.0445261	1	2.06242	0.0445261	1
ENSRNOG00000003520	Prdx2	3.3181	-0.0730606	1	3.49489	0.0730606	1
ENSRNOG00000017817	Cox4i1	14.2643	-0.19329	1	16.3354	0.19329	1
ENSRNOG00000025791	Dync1li2	1.3482	0.308686	1	1.0873	-0.308686	1
ENSRNOG00000011782	Got2	2.10263	0.0471191	1	2.03653	-0.0471191	1
ENSRNOG00000018958	Mt3	24.9801	0.0574947	1	24.0414	-0.0574947	1
ENSRNOG00000000473	Pfdn6	1.10371	-0.364699	1	1.42385	0.364699	1
ENSRNOG00000000798	Gnl1	0.94304	-0.424533	1	1.26852	0.424533	1
ENSRNOG00000053288	Ank3	1.07576	-0.39274	1	1.41522	0.39274	1
ENSRNOG00000000774	Gabbr1	2.31918	-0.189951	1	2.64922	0.189951	1
ENSRNOG00000068887	Ddt	1.50188	-0.147568	1	1.66547	0.147568	1
ENSRNOG00000000547	Tspyl4	3.05265	-0.127668	1	3.33956	0.127668	1
ENSRNOG00000046891	Hk1	1.65556	0.10846	1	1.53603	-0.10846	1
ENSRNOG00000063919	Tspyl1	1.40408	0.033741	1	1.37207	-0.033741	1
ENSRNOG00000054374	Smim29	1.05481	-0.321401	1	1.32029	0.321401	1
ENSRNOG00000000840	Atp6v1g2	2.37506	-0.201797	1	2.73551	0.201797	1
ENSRNOG00000000520	Srsf3	1.22944	0.319573	1	0.983748	-0.319573	1
ENSRNOG00000061216	Tubb5	5.72809	-0.0517565	1	5.94563	0.0517565	1
ENSRNOG00000063854	Ppa1	0.977967	-0.117187	1	1.06141	0.117187	1
ENSRNOG00000000610	Cisd1	2.14454	-0.215665	1	2.49389	0.215665	1
ENSRNOG00000000638	Zfp365	2.1166	-0.264068	1	2.54566	0.264068	1
ENSRNOG00000025909	Uqcc2	2.13756	-0.302542	1	2.64059	0.302542	1
ENSRNOG00000001295	S100b	10.576	-0.00188292	1	10.6055	0.00188292	1
ENSRNOG00000000505	Rpl10a	3.40891	0.107586	1	3.16698	-0.107586	1
ENSRNOG00000000541	Glo1	2.22138	0.0782323	1	2.10557	-0.0782323	1
ENSRNOG00000001201	Cstb	2.82213	0.287773	1	2.31267	-0.287773	1
ENSRNOG00000000481	Cuta	1.06878	0.131354	1	0.975118	-0.131354	1
ENSRNOG00000000437	Agpat1	0.950025	-0.0993281	1	1.01827	0.0993281	1
ENSRNOG00000061176	Nudt3	1.62762	-0.153277	1	1.81217	0.153277	1
ENSRNOG00000000490	Rps10l1	6.48252	0.105781	1	6.03193	-0.105781	1
ENSRNOG00000006589	Mif	5.0994	0.00173183	1	5.09996	-0.00173183	1
ENSRNOG00000001182	Ndufv3	1.19452	0.0902994	1	1.12182	-0.0902994	1
ENSRNOG00000046705	Snx3	2.5497	-0.062967	1	2.66647	0.062967	1
ENSRNOG00000000823	Gcc2	1.03385	-0.105742	1	1.11319	0.105742	1
ENSRNOG00000038883	Ilrun	1.01289	0.0417921	1	0.983748	-0.0417921	1
ENSRNOG00000000847	Csnk2b	0.789359	-0.412167	1	1.05278	0.412167	1
ENSRNOG00000000805	Gja1	2.19344	0.0251221	1	2.15734	-0.0251221	1
ENSRNOG00000048682	Zwint	15.41	-0.185485	1	17.5521	0.185485	1
ENSRNOG00000061544	Spock2	1.60666	0.0256447	1	1.57917	-0.0256447	1
ENSRNOG00000000527	Mtch1	2.69639	-0.0943699	1	2.88221	0.0943699	1
ENSRNOG00000000471	B3galt4	7.39064	0.212615	1	6.38573	-0.212615	1
ENSRNOG00000028356	Chchd10	4.15636	-0.309786	1	5.16036	0.309786	1
ENSRNOG00000008673	Arpc3	2.31918	-0.0472853	1	2.39896	0.0472853	1
ENSRNOG00000001316	Anapc5	0.873185	-0.195627	1	1.00101	0.195627	1
ENSRNOG00000025936	Rpl6	6.02148	0.233928	1	5.12584	-0.233928	1
ENSRNOG00000001274	Vps29	1.42504	-0.309563	1	1.76902	0.309563	1
ENSRNOG00000001269	Ppp1cc	1.53681	0.325489	1	1.22537	-0.325489	1
ENSRNOG00000001285	Atp2a2	3.90488	0.0453809	1	3.78829	-0.0453809	1
ENSRNOG00000027028	Lamtor4	1.35518	-0.0350621	1	1.38933	0.0350621	1
ENSRNOG00000030124	Ptpn11	1.04084	-0.0162382	1	1.05278	0.0162382	1
ENSRNOG00000001309	Camkk2	0.915098	-0.165039	1	1.02689	0.165039	1
ENSRNOG00000001409	Gnb2	2.9828	0.269	1	2.47663	-0.269	1
ENSRNOG00000001070	Cdk2ap1	1.36217	-0.114097	1	1.47562	0.114097	1
ENSRNOG00000029165	Stx1a	1.18055	-0.24188	1	1.39796	0.24188	1
ENSRNOG00000001415	Ap1s1	1.27834	-0.254714	1	1.5274	0.254714	1
ENSRNOG00000001352	Hectd4	1.12466	-0.0287816	1	1.14771	0.0287816	1
ENSRNOG00000001420	Fis1	2.57764	-0.0143349	1	2.60607	0.0143349	1
ENSRNOG00000001436	Ywhag	6.21009	-0.00472676	1	6.23903	0.00472676	1
ENSRNOG00000000921	Ubl3	2.20741	-0.14395	1	2.44211	0.14395	1
ENSRNOG00000001454	Eif4h	2.27028	0.00179163	1	2.26952	-0.00179163	1
ENSRNOG00000001440	Mdh2	3.47178	-0.130443	1	3.80555	0.130443	1
ENSRNOG00000028733	Prkar1b	2.72434	-0.062205	1	2.84769	0.062205	1
ENSRNOG00000001136	Pebp1	7.76087	-0.19203	1	8.87962	0.19203	1
ENSRNOG00000000957	Rpl21	9.1859	0.00819243	1	9.14713	-0.00819243	1
ENSRNOG00000001479	Gtf2i	1.25739	0.31466	1	1.00964	-0.31466	1
ENSRNOG00000000954	Polr1d	1.33423	-0.0751319	1	1.40659	0.0751319	1
ENSRNOG00000001346	Cops6	1.83718	-0.0655032	1	1.92435	0.0655032	1
ENSRNOG00000001170	Cox6a1	15.2283	-0.181874	1	17.3019	0.181874	1
ENSRNOG00000001185	C12h12orf43	3.22729	-0.0770306	1	3.4086	0.0770306	1
ENSRNOG00000065713	Chchd2l1	5.61632	-0.115264	1	6.09233	0.115264	1
ENSRNOG00000001135	Wsb2	1.62063	-0.283846	1	1.97612	0.283846	1
ENSRNOG00000001113	Mmd2	1.15959	-0.0273626	1	1.18222	0.0273626	1
ENSRNOG00000000701	Iscu	1.36915	-0.00241868	1	1.37207	0.00241868	1
ENSRNOG00000027049	Atp5mf	7.61417	-0.0644166	1	7.97353	0.0644166	1
ENSRNOG00000000693	Svop	0.831272	-0.338166	1	1.05278	0.338166	1
ENSRNOG00000000990	Pdap1	1.55078	0.0637293	1	1.48425	-0.0637293	1
ENSRNOG00000000996	Arpc1a	2.10263	0.0716762	1	2.00201	-0.0716762	1
ENSRNOG00000000894	Fry	0.970981	-0.382713	1	1.26852	0.382713	1
ENSRNOG00000011222	Dynll1	9.06715	-0.129282	1	9.9324	0.129282	1
ENSRNOG00000000938	Ran	3.35303	-0.130742	1	3.67611	0.130742	1
ENSRNOG00000000923	Cct6a	1.26437	-0.0521356	1	1.31166	0.0521356	1
ENSRNOG00000025235	Tmem130	1.83718	0.0623716	1	1.76039	-0.0623716	1
ENSRNOG00000001173	Cabp1	1.33423	-0.168791	1	1.50151	0.168791	1
ENSRNOG00000057823	Ubc	6.59429	0.191459	1	5.78167	-0.191459	1
ENSRNOG00000069648	RGD1560398	1.04084	-0.171756	1	1.17359	0.171756	1
ENSRNOG00000001080	Arl6ip4	0.901127	-0.187065	1	1.02689	0.187065	1
ENSRNOG00000029813	AABR07035218.1	1.43901	0.379717	1	1.10456	-0.379717	1
ENSRNOG00000000902	Hsph1	1.6346	-0.0698816	1	1.71724	0.0698816	1
ENSRNOG00000049229	Pomp	4.35195	0.0403453	1	4.23702	-0.0403453	1
ENSRNOG00000030644	Mt-nd1	94.5694	-0.205699	1	109.239	0.205699	1
ENSRNOG00000031033	Mt-nd2	119.598	-0.153831	1	133.272	0.153831	1
ENSRNOG00000034234	Mt-co1	289.031	-0.183126	1	328.684	0.183126	1
ENSRNOG00000030371	Mt-co2	255.263	-0.164087	1	286.478	0.164087	1
ENSRNOG00000033299	Mt-atp8	10.3176	-0.239698	1	12.2019	0.239698	1
ENSRNOG00000031979	Mt-atp6	283.548	-0.120984	1	308.854	0.120984	1
ENSRNOG00000030700	Mt-co3	321.758	-0.185613	1	366.532	0.185613	1
ENSRNOG00000033615	Mt-nd3	24.526	-0.196891	1	28.1576	0.196891	1
ENSRNOG00000031053	Mt-nd4l	5.3858	-0.130046	1	5.90249	0.130046	1
ENSRNOG00000029707	Mt-nd4	106.137	-0.138516	1	117.023	0.138516	1
ENSRNOG00000029971	Mt-nd5	13.7474	-0.133258	1	15.1014	0.133258	1
ENSRNOG00000031766	Mt-cyb	133.905	-0.15921	1	149.771	0.15921	1
ENSRNOG00000070284	ENSRNOG00000070284	1.22944	0.234326	1	1.04415	-0.234326	1
ENSRNOG00000068039	ENSRNOG00000068039	18.267	-0.12806	1	19.9942	0.12806	1
ENSRNOG00000065867	AABR07015057.1	11.8823	-0.0155765	1	12.0293	0.0155765	1
ENSRNOG00000047746	AABR07000398.1	23.4572	-0.152399	1	26.1125	0.152399	1
