# Supplementary material for: Spatial transcriptomics on an expanded dataset at the brain-electrode interface: exploration of variability and identification of novel biomarkers
Source: Front Neurosci. 2026 Jun 15;20:1852774. doi: 10.3389/fnins.2026.1852774 (PMC13311015; doi:10.3389/fnins.2026.1852774)
Supplement: Supplementary file 1 [file Data_Sheet_1.zip › Supplementary_tables/Supplementary-Table-4_variance.xlsx]

## Sheet: MNA_NEAR_ALL_SAMPLES_newsetofge
	Lgals3	S100a4	Gpnmb	Ccl2	Hmox1	Vim	Cxcl3	Spp1	Cxcl2	Il1b	Timp1	Tyrobp	S100a6	Hspb1	Slpi	Hba-a1	Cd9	S100a9	Lyz2	Fcer1g	Ftl1	Nfkbia	Cd63	C3	A2m	Fcgr2a-ps1	Ccl6	Hbb	Npc2	Fabp7	Gfap	Serping1	Fcrl2	Mt2	Cyba	C1qa	C4a	B2m	C1qb	Crip1	RT1-CE16	Cfh	C1qc	Grn	Anxa3	Cd74	Ctsz	Gpx1	Ctsk
x1weekB	1.42908	1.7402	1.89824	1.3847	0.535884	2.48067	0.0259466	1.75443	0.0259466	0.0734938	0.496198	3.08412	1.85751	0.872391	0	7.92502	3.0745	0.359181	2.16383	1.42225	3.77178	0.555697	2.29709	3.49993	1.0886	0.386327	0.0906451	14.2024	4.19353	2.51609	10.6234	0.56518	2.13693	NaN	1.04721	2.7934	0.256404	15.9266	1.86505	0.713547	0.338884	0.800606	0.96015	1.58928	2.25002	0.177023	0.946658	3.36995	0.295547
x1weekC	0.823847	4.39001	0.537998	0.0545099	0.0931185	6.15118	0	1.9626	0	0.0981463	1.22135	2.10724	1.06789	1.56403	0	18.8514	2.73653	0	1.04736	1.16908	2.35631	0.104051	1.83757	0.971027	0.871944	0.262131	0	20.1616	2.39786	4.82763	14.4037	0.126497	0.191265	NaN	0.840808	2.09203	0.116207	12.8582	1.82725	0.199852	0.316905	1.06713	0.84669	1.07316	2.24386	0.472031	0.71789	1.70962	0.102551
x1weekD	2.60393	4.46193	2.68946	0.168873	10.8171	5.27203	0	7.54143	0.107002	0.143639	0.47033	5.21783	2.45235	2.4161	0.116637	10.3586	2.32585	0.511995	2.35357	4.76197	16.8787	0.357543	3.71681	1.50878	1.31844	1.01006	0.149973	7.03074	5.65517	6.2906	19.0374	1.21276	2.12249	NaN	1.1046	5.23448	0.822302	21.6274	5.56813	0.757297	1.03985	1.67928	2.42305	1.92343	4.79492	0.778986	1.66671	3.05139	0
x1weekE	3.88661	9.54523	6.31044	9.11244	5.16152	15.4733	27.9312	75.3424	21.0478	30.7244	3.95092	12.803	12.1172	13.0564	27.6828	288.596	3.80225	65.0648	14.1247	12.583	50.3191	9.41354	11.1504	3.46578	5.15394	9.09784	13.8652	260.76	16.1876	4.51771	31.1628	2.74282	10.6829	NaN	2.79945	24.5767	3.49359	42.4648	13.2462	1.4975	17.6822	3.13667	11.7016	7.12704	6.34937	5.56958	6.45481	9.83108	0.674106
x1weekF	1.08114	1.4968	0.617292	4.24913	2.18454	1.70178	0.0967771	3.69291	0.109524	0.314012	2.69549	2.10137	1.36023	13.8624	0.0483885	25.4761	1.953	0.241943	0.759125	1.1764	8.97444	0.344486	5.35091	1.5465	0.276511	0.0793461	0.0602289	28.3532	2.92796	1.16226	26.4415	1.48102	1.75647	NaN	0.924974	3.47335	0.755659	11.9349	3.00885	0.484957	1.73263	0.817213	1.00737	1.51605	3.65213	0.159654	1.38949	1.32621	0.0876435
x1weekG	0.34041	0.201164	0.465433	0.253133	1.25472	1.24626	0	1.21889	0	0	0.37436	0.580025	0.44144	0.426987	0	1.88656	0.245179	0	0.175858	0.684208	1.65147	0.0526316	0.970519	0.368084	0.0674342	0.217816	0.0583215	2.66936	1.03735	0.582034	4.17874	0.114751	0.690771	NaN	0.223691	2.07432	0.182432	2.78561	0.812603	0.101595	0.305857	0.43696	1.02358	0.993227	0.820275	0.0880346	0.156046	0.781493	0.126284
x1weekH	0.296208	0.833731	0.584078	0	0.108482	0.892836	0	0.976417	0	0	0.258154	2.15768	0.353251	0.916561	0	10.2334	2.77502	0	2.25736	1.99853	5.45763	0.398659	2.59242	2.31104	0.16158	0.451214	0	9.22933	3.50315	1.84467	12.2604	0.714314	1.26423	NaN	0.689062	2.57267	0.35913	14.4147	2.31948	0.427329	1.27732	1.76448	1.07918	1.32168	3.22202	2.60274	0.945812	2.48559	0.197974
Variance	1.7243	10.4807	4.55995	11.6667	15.3786	26.4699	111.288	755.721	63.0466	133.948	2.03974	17.0153	17.4068	36.0079	109.261	10952.1	1.25365	601.372	23.6221	18.2259	301.288	11.8896	11.9614	1.44141	3.15669	10.893	27.2293	8800.15	25.8557	4.53102	88.0025	0.855193	12.9432	#DIV/0!	0.654137	67.4466	1.42924	153.545	18.5227	0.215779	40.8521	0.827112	15.9778	4.78126	3.33712	4.13897	4.52834	9.35177	0.0500756
SD	1.31313	3.23739	2.1354	3.41565	3.92155	5.14489	10.5493	27.4904	7.94019	11.5736	1.4282	4.12496	4.17215	6.00066	10.4528	104.652	1.11966	24.5229	4.86026	4.26918	17.3577	3.44812	3.45852	1.20059	1.77671	3.30045	5.21817	93.8091	5.08485	2.12862	9.38097	0.924766	3.59767	#DIV/0!	0.808787	8.21259	1.19551	12.3913	4.30381	0.46452	6.39156	0.909457	3.99722	2.18661	1.82678	2.03444	2.12799	3.05807	0.223776
Mean	1.49446	3.23844	1.87185	2.17468	2.87934	4.74543	4.0077	13.2127	3.04146	4.4791	1.3524	4.00732	2.80712	4.7307	3.97826	51.9039	2.41605	9.45399	3.26884	3.39935	12.7728	1.6038	3.98797	1.95302	1.27692	1.64353	2.03205	48.9153	5.12895	3.10586	16.8726	0.993905	2.69215	#DIV/0!	1.08997	6.1167	0.855103	17.4303	4.09251	0.59744	3.24195	1.38605	2.72023	2.22055	3.33323	1.40686	1.75392	3.22219	0.212015
x6weekB	6.09963	1.38756	5.09831	0.520055	0.0458913	3.7229	0.0806305	13.0279	0.104218	0.161261	0.384223	4.03468	1.26908	0.803736	0.0943019	57.2963	2.76916	0	16.8101	1.47594	4.62088	0.386206	3.69527	3.39455	1.22166	0.508935	0.0661732	58.8226	3.20048	1.12967	8.09295	4.12379	0.332711	NaN	1.39007	3.81739	0.498783	18.9056	1.69588	2.68594	1.0479	1.11601	0.93485	1.24929	2.5555	3.17742	0.989377	3.70495	3.81196
x6weekC	4.70985	1.8818	5.60757	1.18006	0.46941	3.54866	0.0417155	6.04015	1.01326	0.127894	0.341226	4.92056	2.06906	0.580101	0.0551161	3.91265	3.39632	0	25.6703	2.33025	7.52895	1.04961	3.33772	1.89576	1.39256	0.954874	0.124715	3.81107	4.73337	1.24639	6.84818	2.92197	1.64845	NaN	1.98417	3.90191	1.49159	21.6891	2.40066	2.26335	2.03119	1.7561	1.58654	1.99984	2.90509	1.48397	1.63191	3.4614	2.16096
x6weekF	0.823991	4.46743	0.743829	0	0.290648	12.7362	0.0716972	5.53066	0	0.0816476	1.54635	3.91392	8.54011	5.73297	0.10909	0	1.6663	0.0530279	1.75641	3.67401	6.30811	0.207382	2.3266	2.88495	2.03247	0.218899	0.0827021	0.0582532	2.96757	2.26837	31.2598	2.79404	3.34348	NaN	1.1684	4.44044	2.20521	15.4971	3.34592	1.18967	1.00651	1.03701	3.11792	2.26097	3.35813	1.71601	1.47431	3.27277	0.342913
x6weekG	0.6555	0.761788	0.540022	0.173667	0.151065	0.886605	1.29023	3.36462	1.06114	0.843639	0.075427	1.29029	0.573122	0.200064	0.356134	4.42844	0.450943	1.39016	2.4268	1.35217	4.31954	0.522659	1.45111	0.895781	0.600325	0.336737	0.160758	4.16503	2.32604	0.725268	6.99762	0.832642	0.227482	NaN	0.320998	2.60657	0.78233	9.14494	1.27907	0.280227	1.41278	0.948533	0.870524	1.1047	1.59054	1.1842	0.536456	1.20705	0.269831
x6weekH	3.35655	1.57452	1.62247	0.09255	0.225715	2.57259	0	5.85968	0.181807	0	0.27547	1.71529	2.05827	0.205986	0	0.220879	1.47585	0.533368	4.44011	1.34278	8.17641	0.42241	2.78442	0.648213	1.19649	0.0873417	0	0.388577	3.54055	2.0348	12.4132	3.24434	0.710571	NaN	1.38445	2.19556	0.576873	11.5495	1.46497	1.31007	1.58533	1.05453	1.09389	1.12866	1.56476	0.979333	0.828519	1.68654	2.35066
x6weekI	0.0429937	0.254498	0.0330202	0	0.127104	0.86701	0	0.214657	0	0.0899012	0	2.5525	0.295687	0.124823	0	0	1.22054	0	0.869975	2.06699	2.92918	0.657657	3.03893	1.259	0	0.214644	0	0	4.30311	1.73541	11.4609	0.291936	0.458913	NaN	0.184204	4.20491	0.934421	13.7773	3.1838	0.133721	0.483404	0.866252	1.98425	1.50561	2.52391	0.367709	0.769964	2.50286	0.211331
x6weekJ	1.6207	3.5029	1.93433	0.0359543	0.615305	3.92797	0	3.3978	0	0.0719087	0.344586	2.74199	3.06372	1.26194	0	15.0745	1.45465	0	0.704145	2.34016	8.91726	0.347753	3.05044	2.68917	1.27981	0.626825	0	19.36	3.65621	2.9719	25.6196	1.67628	2.42306	NaN	0.84278	3.93035	0.695452	14.9056	3.32914	0.147702	0.580889	0.852228	2.23236	1.90211	2.47675	0.238207	1.03971	3.18946	0.295845
Variance	5.26508	2.24881	4.99717	0.18838	0.041	16.3572	0.227224	15.6405	0.23345	0.0839045	0.266292	1.73845	7.87485	4.0333	0.0161155	434.891	0.98025	0.276956	95.8441	0.684902	4.95735	0.075661	0.542215	1.13227	0.411855	0.0894956	0.00427737	465.905	0.656038	0.588142	95.635	1.9028	1.44983	#DIV/0!	0.406229	0.712943	0.377333	17.984	0.83292	1.06993	0.305489	0.0958414	0.671255	0.214513	0.427839	0.974021	0.152123	0.908323	2.0515
SD	2.29458	1.4996	2.23544	0.434028	0.202485	4.04441	0.47668	3.9548	0.483166	0.289663	0.516035	1.3185	2.80622	2.00831	0.126947	20.854	0.990076	0.526266	9.79	0.827588	2.22651	0.275065	0.736352	1.06408	0.641759	0.299158	0.0654016	21.5848	0.809962	0.766904	9.77932	1.37942	1.20409	#DIV/0!	0.637361	0.844359	0.614274	4.24076	0.912644	1.03437	0.552711	0.309583	0.819301	0.463155	0.654094	0.986925	0.39003	0.95306	1.43231
Mean	2.47275	1.97578	2.22565	0.286041	0.27502	4.03742	0.212039	5.34792	0.337205	0.196607	0.423898	3.02418	2.55272	1.2728	0.0878059	11.5618	1.77625	0.282366	7.52542	2.08319	6.11433	0.513383	2.81207	1.95249	1.10333	0.421179	0.0620497	12.3722	3.53247	1.73026	14.6703	2.26929	1.30638	#DIV/0!	1.0393	3.5853	1.02638	15.067	2.38563	1.14438	1.164	1.09009	1.68862	1.59303	2.42495	1.30669	1.03861	2.71786	1.34907
	value > 10
	value < 0
[truncated: 17 more columns]
