# Supplementary material for: Spatial transcriptomics on an expanded dataset at the brain-electrode interface: exploration of variability and identification of novel biomarkers
Source: Front Neurosci. 2026 Jun 15;20:1852774. doi: 10.3389/fnins.2026.1852774 (PMC13311015; doi:10.3389/fnins.2026.1852774)
Supplement: Supplementary file 1 [file Data_Sheet_1.zip › Supplementary_tables/Supplementary-Table-5_CosinePearson_1wk.xlsx]

## Sheet: Sheet1
Cosine Similarity															p-value
SampleName	CellType	S100a4	S100a9	Cxcl3	Cxcl2	Ccl2	Il1b	Hmox1	Lgals3	Gpnmb	Spp1	Ighm	Ctsk	Slpi	pval_S100a4	pval_S100a9	pval_Cxcl3	pval_Cxcl2	pval_Ccl2	pval_Il1b	pval_Hmox1	pval_Lgals3	pval_Gpnmb	pval_Spp1	pval_Ighm	pval_Ctsk	pval_Slpi
1weekB	Astrocyte	0.302017	0.118284	NaN	NaN	0.122442	0.0104002	0.19297	0.20853	0.285324	0.164106	NaN	0.324293	NaN	0	0.15097	0	0	0.00147	0.8905	0	0	0	0	0	1e-05	0
1weekB	Neuron 1	0.172991	0.0626384	NaN	NaN	0.074157	0.0298287	0.119184	0.13618	0.167515	0.0772743	NaN	0.276874	NaN	0.43748	0.99437	0	0	0.72191	0.13109	0.48911	0.28412	0.72879	0.9807	0	0.00794	0
1weekB	Neuron 2	0.221847	0.101472	NaN	NaN	0.086596	0.01863	0.177148	0.165323	0.235415	0.120298	NaN	0.384854	NaN	0.0265	0.98068	0	0	0.98929	0.63442	0	0.11232	0.00049	0.83621	0	0	0
1weekB	OPC	0.222658	0.100383	NaN	NaN	0.0928834	0.0207579	0.171509	0.164827	0.223903	0.106869	NaN	0.381184	NaN	0.00665	0.89447	0	0	0.70784	0.4834	9e-05	0.06214	0.02367	0.96896	0	0	0
1weekB	Microglia	0.287506	0.136529	NaN	NaN	0.164501	0.00791223	0.196038	0.216157	0.284942	0.203015	NaN	0.355172	NaN	0	0.00101	0	0	0	0.69686	0	0	0	0	0	0	0
1weekC	Astrocyte	0.593016	0.11395	NaN	0.0940047	0.203011	0.223522	0.250453	0.285943	0.372721	0.206702	0.102841	0.347992	NaN	0	0.99401	0	0.00438	3e-05	6e-05	0	0	0	0	0.00992	0	0
1weekC	Neuron 1	0.415123	0.115897	NaN	0.0884296	0.1831	0.220783	0.233326	0.258071	0.264319	0.155867	0.0796646	0.367592	NaN	0.99864	0.99947	0	0.00756	0.01984	5e-05	0	0	0.01406	0.44878	0.78182	0	0
1weekC	Neuron 2	0.405113	0.0961584	NaN	0.0395659	0.161615	0.211421	0.185443	0.212577	0.213952	0.113329	0.0712094	0.305769	NaN	0	0.83087	0	0.89707	0.03598	0.00019	0.02768	0.00801	0.12377	0.72922	0.37032	1e-05	0
1weekC	OPC	0.391214	0.122932	NaN	0.0772256	0.175615	0.212286	0.216287	0.266937	0.249911	0.149778	0.0681063	0.368094	NaN	0.95599	0.73764	0	0.17842	0.04099	0.00174	0.00096	0	0.03885	0.29553	0.85045	0	0
1weekC	Microglia	0.468989	0.0777213	NaN	0.114088	0.205813	0.233436	0.226756	0.27152	0.338688	0.188181	0.0939651	0.336007	NaN	0	0.99353	0	0.00024	0	0	1e-05	0	0	0	0.04329	0	0
1weekD	Astrocyte	0.354659	0.152006	NaN	NaN	NaN	0.0476693	0.224521	0.178593	0.19586	0.176698	0.0231068	0.123826	0.0413739	0	1e-05	0	0	0	0.0246	0	0	0	0	0.16402	0.02797	0.03655
1weekD	Neuron 1	0.126032	0.0653514	NaN	NaN	NaN	0	0.120452	0.114997	0.128355	0.1109	0.017585	0.120507	0.00994342	0.99232	0.99989	0	0	0	0.99955	0.78983	0.101	0.03066	0.15814	0.30855	0.07827	0.68765
1weekD	Neuron 2	0.156206	0.0910475	NaN	NaN	NaN	0	0.135443	0.117831	0.12759	0.0859718	0.0413976	0.137645	0.0118866	0.02143	0.40096	0	0	0	0.99967	0.02705	0.01055	0.00477	0.42859	0.03494	0.0004	0.42651
1weekD	OPC	0.12859	0.0786866	NaN	NaN	NaN	0.0243522	0.130002	0.0841083	0.095857	0.0799001	0.0290263	0.138102	0.0277986	0.13689	0.45159	0	0	0	0.25662	0.01043	0.25117	0.13176	0.3296	0.15507	4e-05	0.17244
1weekD	Microglia	0.328798	0.189879	NaN	NaN	NaN	0.0802776	0.269979	0.202423	0.238751	0.256581	0.0019702	0.121965	0.0719435	0	0	0	0	0	0.0027	0	0	0	0	0.37924	0.0009	0.00377
1weekE	Astrocyte	0.802009	0.311782	0.0999671	0.113256	0.210567	0.229518	0.444594	0.521313	0.464286	0.808475	0.17067	0.377138	0.307629	0	1	1	1	0.19585	0.8916	0	0	0	0	0.17175	0	0.95769
1weekE	Neuron 1	0.550104	0.212296	0.0734232	0.0838003	0.13588	0.169253	0.355005	0.342354	0.344521	0.608465	0.115842	0.335159	0.20058	1	1	1	1	1	1	1	1	1	1	1	0.98363	1
1weekE	Neuron 2	0.3961	0.158946	0.0580252	0.0648888	0.103495	0.135523	0.271757	0.25025	0.26713	0.472248	0.0958793	0.259432	0.149319	1	1	1	1	1	1	0.9973	1	0.99956	1	0.99978	0.92557	1
1weekE	OPC	0.444725	0.203431	0.0619633	0.0665842	0.125827	0.152801	0.328547	0.283709	0.321818	0.518874	0.128317	0.334773	0.19373	1	1	1	1	1	1	0.99959	1	1	1	0.99994	0.13576	1
1weekE	Microglia	0.794542	0.383319	0.159221	0.174388	0.269629	0.300893	0.495287	0.547759	0.512809	0.843223	0.209176	0.404913	0.379322	0	0	0.05945	0.00395	0	0	0	0	0	0	0	0	0
1weekF	Astrocyte	0.435934	0.114629	0.0622153	0.0334363	0.147368	0.118489	0.261625	0.232347	0.311261	0.249252	NaN	0.372541	0.100004	0	0.38563	0.00533	0.08249	0.00022	8e-05	0	0	0	0	0	0	6e-05
1weekF	Neuron 1	0.176757	0.0906058	0.0425696	0.0300723	0.113386	0.0714416	0.180404	0.140661	0.184358	0.146995	NaN	0.300205	0.03956	1	0.75985	0.15972	0.13753	0.14267	0.43061	0.28712	0.23065	0.10611	0.98175	0	0.00645	0.84819
1weekF	Neuron 2	0.230071	0.0992388	0.0330729	0.0158298	0.101027	0.0804957	0.212299	0.143704	0.210348	0.176296	NaN	0.357721	0.0480165	1	0.99988	0.75216	0.84614	0.99965	0.74728	0.24892	0.99464	0.08004	1	0	0	0.99773
1weekF	OPC	0.200279	0.0917352	0.0403539	0.0239414	0.0952405	0.0685776	0.20999	0.140399	0.206227	0.175687	NaN	0.343749	0.0511587	1	0.98881	0.24469	0.31792	0.97204	0.86657	0.05198	0.80058	0.03493	0.97906	0	0	0.8105
1weekF	Microglia	0.312175	0.112537	0.0624774	0.0275938	0.119005	0.128105	0.256118	0.222496	0.252078	0.227492	NaN	0.351524	0.0963289	0	0.18049	0.00664	0.21569	0.07517	0	0	0	0	0	0	0	0.00026
1weekG	Astrocyte	0.389288	0.0349227	NaN	NaN	0.130981	NaN	0.222669	0.185428	0.269554	0.169123	NaN	0.272782	NaN	0	0.54865	0	0	0	0	0	0	0	0	0	0	0
1weekG	Neuron 1	0.0959168	0.0352709	NaN	NaN	0.0319009	NaN	0.0827201	0.0947166	0.0890775	0.0569865	NaN	0.135984	NaN	0.97815	0.27624	0	0	0.81203	0	0.7285	0.12671	0.90442	0.76047	0	0.40199	0
1weekG	Neuron 2	0.162895	0.0393446	NaN	NaN	0.0843761	NaN	0.131587	0.104854	0.172251	0.119315	NaN	0.244457	NaN	0.99988	0.64916	0	0	0.03432	0	0.88961	0.91742	0.23503	0.02913	0	0	0
1weekG	OPC	0.1364	0.0362332	NaN	NaN	0.0568378	NaN	0.109248	0.108031	0.149739	0.0867886	NaN	0.225871	NaN	0.99871	0.53579	0	0	0.69157	0	0.9216	0.32583	0.43963	0.70111	0	4e-05	0
1weekG	Microglia	0.301983	0.0283142	NaN	NaN	0.127597	NaN	0.274615	0.21001	0.269213	0.273526	NaN	0.205617	NaN	0	0.42933	0	0	5e-05	0	0	0	0	0	0	1e-05	0
1weekH	Astrocyte	0.290424	0.0217401	NaN	NaN	0.103498	NaN	0.139389	0.183205	0.209861	0.0895256	NaN	0.282653	NaN	0	0.46331	0	0	0.00252	0	0.00175	0	0	0	0	0	0
1weekH	Neuron 1	0.147959	0.0135871	NaN	NaN	0.0626715	NaN	0.113243	0.116319	0.135412	0.0252714	NaN	0.236346	NaN	0.54658	0.61299	0	0	0.60455	0	0.07355	0.0539	0.19121	0.48352	0	0.00149	0
1weekH	Neuron 2	0.196116	0.0130771	NaN	NaN	0.11394	NaN	0.145634	0.13638	0.193071	0.0275078	NaN	0.329215	NaN	0.38281	0.98768	0	0	0	0	0	0.01164	0	0.91704	0	0	0
1weekH	OPC	0.189721	0.0111523	NaN	NaN	0.116899	NaN	0.154653	0.134119	0.190676	0.0206379	NaN	0.316586	NaN	0.16745	0.93218	0	0	0	0	0	0.01576	0	0.92997	0	0	0
1weekH	Microglia	0.23559	0.0011361	NaN	NaN	0.111383	NaN	0.132098	0.167976	0.200205	0.111058	NaN	0.253054	NaN	0	0.92397	0	0	0.00017	0	0.00088	0	0	0	0	0	0
Pearson's Correlation Coefficient															p-value
SampleName	CellType	S100a4	S100a9	Cxcl3	Cxcl2	Ccl2	Il1b	Hmox1	Lgals3	Gpnmb	Spp1	Ighm	Ctsk	Slpi	pval_S100a4	pval_S100a9	pval_Cxcl3	pval_Cxcl2	pval_Ccl2	pval_Il1b	pval_Hmox1	pval_Lgals3	pval_Gpnmb	pval_Spp1	pval_Ighm	pval_Ctsk	pval_Slpi
1weekB	Astrocyte	0.175688	0.0642901	NaN	NaN	0.0471963	-0.0256606	0.0498114	0.0902148	0.115363	0.0922682	NaN	-0.0505957	NaN	1.61896e-16	0.00272114	NaN	NaN	0.0278402	0.231926	0.0202571	2.54691e-05	6.99194e-08	1.65597e-05	NaN	0.0183663	NaN
1weekB	Neuron 1	-0.0222311	-0.0373453	NaN	NaN	-0.0174423	0.0208826	-0.0304004	-0.0203535	-0.0439323	-0.0423626	NaN	-0.0400684	NaN	0.300387	0.081846	NaN	NaN	0.416512	0.330666	0.156684	0.343067	0.0406324	0.0483763	NaN	0.0618946	NaN
1weekB	Neuron 2	-0.0213027	-0.00547566	NaN	NaN	-0.0262421	-0.00545926	0.031354	0.00130327	0.00469842	-0.00211078	NaN	0.101908	NaN	0.321028	0.798687	NaN	NaN	0.221514	0.799277	0.14408	0.951595	0.826772	0.921682	NaN	1.94524e-06	NaN
1weekB	OPC	0.00736298	0.00701327	NaN	NaN	0.0118707	0.00433691	0.0213471	0.0171112	0.00274501	-0.0313762	NaN	0.110394	NaN	0.731631	0.743919	NaN	NaN	0.580311	0.839913	0.32002	0.425416	0.898262	0.143797	NaN	2.49992e-07	NaN
1weekB	Microglia	0.119679	0.073831	NaN	NaN	0.0561599	-0.00824866	0.0622452	0.0611889	0.0808155	0.0824108	NaN	0.111283	NaN	2.2125e-08	0.00057404	NaN	NaN	0.00884785	0.700822	0.00370714	0.0043346	0.000162995	0.000120522	NaN	1.99821e-07	NaN
1weekC	Astrocyte	0.350423	-0.00693654	NaN	0.0345563	0.0619181	0.0201625	0.0633002	0.0849649	0.231084	0.122515	0.0355446	-0.00600247	NaN	4.90289e-56	0.762468	NaN	0.132034	0.00692413	0.379616	0.00576474	0.000208259	1.84077e-24	8.39607e-08	0.121327	0.793676	NaN
1weekC	Neuron 1	-0.207368	-0.00336875	NaN	0.0153612	-0.0150639	-0.00875714	0.0101598	-0.0131806	-0.0999611	-0.0127614	-0.0358126	0.0331555	NaN	6.54912e-20	0.883304	NaN	0.50327	0.511568	0.702779	0.657988	0.565748	1.26297e-05	0.578171	0.118543	0.148447	NaN
1weekC	Neuron 2	0.0843972	0.0063182	NaN	-0.0371654	0.022679	0.0611055	-0.00651984	0.0151005	-0.00757158	-0.0232455	0.00947876	0.0419076	NaN	0.000229684	0.783087	NaN	0.105249	0.32301	0.00769964	0.776346	0.510542	0.741467	0.311067	0.679595	0.0677308	NaN
1weekC	OPC	-0.109892	0.0431973	NaN	-0.00361915	0.00997596	0.00723501	0.00382989	0.0615963	-0.0321164	0.0194782	-0.0221363	0.0859437	NaN	1.565e-06	0.059692	NaN	0.874698	0.663794	0.752575	0.867468	0.00722237	0.161594	0.396003	0.334726	0.000175665	NaN
1weekC	Microglia	0.14533	-0.0170032	NaN	0.065127	0.0747887	0.0918146	0.045464	0.0922675	0.143779	0.0626084	0.030035	0.0793889	NaN	1.93895e-10	0.458746	NaN	0.00450126	0.00110144	6.09776e-05	0.0474823	5.60487e-05	3.02547e-10	0.0063212	0.190544	0.000531048	NaN
1weekD	Astrocyte	0.227727	0.0778335	NaN	NaN	NaN	0.0377738	0.149106	0.0921928	0.0943668	0.114898	0.0100463	0.00791194	0.0267962	4.67899e-37	1.73753e-05	NaN	NaN	NaN	0.0372887	1.40875e-16	3.54466e-07	1.86292e-07	2.10471e-10	0.579785	0.662792	0.139649
1weekD	Neuron 1	-0.0816451	-0.0525687	NaN	NaN	NaN	-0.029907	-0.00825178	0.010744	0.0195181	0.0389018	-0.00544729	-0.0111723	-0.0178417	6.5665e-06	0.00374055	NaN	NaN	NaN	0.0992201	0.649258	0.553746	0.28201	0.0319666	0.764008	0.53805	0.325413
1weekD	Neuron 2	0.0531171	0.0359047	NaN	NaN	NaN	-0.0215836	0.0770549	0.0431646	0.0459745	0.0406875	0.0314732	0.0562232	-0.00702785	0.00339466	0.0477631	NaN	NaN	NaN	0.23417	2.10842e-05	0.0173097	0.0112396	0.0248734	0.0827356	0.00192794	0.698509
1weekD	OPC	0.0497227	0.0317327	NaN	NaN	NaN	0.0206932	0.0843683	0.0232046	0.0378309	0.0458337	0.010338	0.0764684	0.0234365	0.00610502	0.0802325	NaN	NaN	NaN	0.254038	3.19081e-06	0.200876	0.0370021	0.0114916	0.568827	2.43629e-05	0.196411
1weekD	Microglia	0.221122	0.142021	NaN	NaN	NaN	0.0529029	0.167651	0.0928173	0.140993	0.162863	-0.00630404	0.0660858	0.0522669	5.52517e-35	3.62692e-15	NaN	NaN	NaN	0.00352615	1.32989e-20	2.95089e-07	5.73437e-15	1.62008e-19	0.72826	0.00026614	0.00394427
1weekE	Astrocyte	0.735424	0.167298	0.043786	0.0571932	0.122012	0.147367	0.212507	0.390632	0.251533	0.743634	0.0621532	0.0505869	0.199646	0	2.11565e-17	0.0273337	0.00393421	6.86162e-10	8.38206e-14	2.51845e-27	2.26712e-93	5.9715e-38	0	0.00172492	0.010776	3.01143e-24
1weekE	Neuron 1	-0.264165	-0.322217	-0.100537	-0.0938534	-0.239702	-0.153481	-0.156918	-0.251536	-0.258157	-0.101923	-0.228772	-0.220414	-0.318	8.10822e-42	1.8933e-62	3.82884e-07	2.15632e-06	1.60435e-34	7.39541e-15	1.80798e-15	5.95899e-38	5.95328e-40	2.63788e-07	1.62667e-31	2.54822e-29	8.7258e-61
1weekE	Neuron 2	-0.154751	-0.130607	-0.0204859	-0.0230373	-0.0932135	-0.0435642	-0.0670022	-0.110145	-0.0906086	-0.0581417	-0.0681179	-0.0804001	-0.119078	4.41088e-15	3.90943e-11	0.302045	0.245793	2.52936e-06	0.0281259	0.00072766	2.6164e-08	4.79208e-06	0.0033756	0.000591825	4.97903e-05	1.74597e-09
1weekE	OPC	-0.337467	-0.126285	-0.0661047	-0.0843644	-0.103554	-0.0790252	-0.0816981	-0.211308	-0.127626	-0.20306	-0.0561403	-0.0363591	-0.128443	1.0856e-68	1.69126e-10	0.000857364	2.06883e-05	1.69113e-07	6.69084e-05	3.75076e-05	4.97559e-27	1.07934e-10	4.80519e-25	0.00465158	0.0669296	8.19032e-11
1weekE	Microglia	0.640634	0.274105	0.140715	0.150808	0.205396	0.250434	0.282696	0.386631	0.304216	0.722062	0.133417	0.123323	0.297507	1.65578e-293	5.17345e-45	1.04992e-12	2.16441e-14	1.34341e-25	1.26554e-37	6.9627e-48	2.3924e-91	1.56068e-55	0	1.4692e-11	4.48756e-10	4.46004e-53
1weekF	Astrocyte	0.376713	0.0450758	0.0624637	0.0328408	0.132874	0.0911524	0.132471	0.167452	0.217005	0.206034	NaN	0.0250187	0.0925116	2.54032e-73	0.0368	0.00379441	0.128292	6.44167e-10	2.3476e-05	7.26039e-10	5.8157e-15	2.74659e-24	5.2833e-22	NaN	0.246662	1.76829e-05
1weekF	Neuron 1	-0.112491	0.0010755	0.0173987	0.0211467	0.0502733	0.00234247	-0.0163378	-0.0153206	-0.0223388	0.00326657	NaN	-0.0400852	-0.0236918	1.74431e-07	0.960287	0.420483	0.327501	0.0198579	0.913638	0.449376	0.478104	0.300962	0.87979	NaN	0.0633671	0.272627
1weekF	Neuron 2	-0.218899	-0.00832795	-0.0255802	-0.0215945	0.00462981	-0.0361777	-0.0221652	-0.122238	-0.113403	0.0129518	NaN	-0.0797078	-0.0873061	1.07524e-24	0.699812	0.236214	0.317359	0.830273	0.0938361	0.304736	1.34149e-08	1.38417e-07	0.548727	NaN	0.00021886	5.12551e-05
1weekF	OPC	-0.15834	-0.0192009	0.006814	0.0115053	0.00519427	-0.0343042	0.022443	-0.0490752	-0.0285585	0.0330942	NaN	-0.00589684	-0.0217592	1.61392e-13	0.37398	0.752399	0.594248	0.809954	0.112132	0.298714	0.0229991	0.186012	0.125371	NaN	0.784843	0.313682
1weekF	Microglia	0.117346	0.0538875	0.0472768	0.0174307	0.063383	0.0847236	0.110433	0.0985832	0.0810055	0.121475	NaN	0.0610888	0.0529544	4.98826e-08	0.0125356	0.0285212	0.419629	0.00330917	8.50881e-05	2.92066e-07	4.75423e-06	0.000172264	1.65216e-08	NaN	0.00464126	0.0141513
1weekG	Astrocyte	0.291989	-0.00171589	NaN	NaN	0.0928938	NaN	0.143017	0.0951247	0.154875	0.115556	NaN	0.0808489	NaN	2.19806e-48	0.933043	NaN	NaN	5.15607e-06	NaN	1.93687e-12	3.03704e-06	2.35804e-14	1.3695e-08	NaN	7.33348e-05	NaN
1weekG	Neuron 1	-0.052195	-0.00661939	NaN	NaN	-0.0341676	NaN	-0.0275106	0.00533744	-0.0465472	-0.03064	NaN	-0.0212989	NaN	0.0105448	0.745849	NaN	NaN	0.0942325	NaN	0.177886	0.793826	0.022585	0.133454	NaN	0.296946	NaN
1weekG	Neuron 2	-0.105388	-0.0245042	NaN	NaN	-0.00836469	NaN	-0.0693065	-0.0819437	-0.0477707	0.0063485	NaN	-0.00195787	NaN	2.28349e-07	0.230135	NaN	NaN	0.682115	NaN	0.000679731	5.84269e-05	0.0192635	0.755912	NaN	0.923627	NaN
1weekG	OPC	-0.0671435	0.00205751	NaN	NaN	-0.0350678	NaN	-0.0576605	-0.00928029	-0.0316003	-0.0378711	NaN	0.0281854	NaN	0.000997089	0.919753	NaN	NaN	0.0858704	NaN	0.00471839	0.649532	0.121702	0.0635965	NaN	0.167479	NaN
1weekG	Microglia	0.174805	0.0114431	NaN	NaN	0.0752632	NaN	0.147792	0.106818	0.13981	0.178855	NaN	0.060116	NaN	6.36926e-18	0.575259	NaN	NaN	0.000223864	NaN	3.4253e-13	1.56065e-07	6.00647e-12	1.05813e-18	NaN	0.00321705	NaN
1weekH	Astrocyte	0.164621	0.014224	NaN	NaN	0.0167548	NaN	0.00100476	0.0850133	0.0594817	0.0959711	NaN	-0.00773496	NaN	3.88891e-21	0.418086	NaN	NaN	0.340166	NaN	0.954389	1.24591e-06	0.000701428	4.35457e-08	NaN	0.659704	NaN
1weekH	Neuron 1	-0.0247539	0.00562534	NaN	NaN	-0.0279681	NaN	0.00147166	-0.00691532	-0.0200918	-0.00575378	NaN	-0.0110034	NaN	0.158733	0.748796	NaN	NaN	0.111293	NaN	0.933235	0.693831	0.252687	0.74326	NaN	0.531057	NaN
1weekH	Neuron 2	-0.082939	-0.0137279	NaN	NaN	0.0394638	NaN	-0.0151934	-0.0605785	0.00381368	-0.0176819	NaN	0.0645295	NaN	2.25093e-06	0.434506	NaN	NaN	0.0246167	NaN	0.387073	0.000557218	0.828133	0.314114	NaN	0.000235809	NaN
1weekH	OPC	-0.0266216	-0.00825724	NaN	NaN	0.0488008	NaN	0.0323172	-0.00928901	0.0185059	-0.0197996	NaN	0.0653162	NaN	0.129591	0.638316	NaN	NaN	0.00544156	NaN	0.0657458	0.59695	0.29209	0.259653	NaN	0.000197554	NaN
1weekH	Microglia	0.0893253	-0.0153945	NaN	NaN	0.0601859	NaN	0.0357614	0.0691114	0.0726127	0.0759843	NaN	0.0439962	NaN	3.4862e-07	0.380819	NaN	NaN	0.000605334	NaN	0.0417118	8.18552e-05	3.48872e-05	1.47962e-05	NaN	0.0122204	NaN
