# Supplementary material for: Spatial transcriptomics on an expanded dataset at the brain-electrode interface: exploration of variability and identification of novel biomarkers
Source: Front Neurosci. 2026 Jun 15;20:1852774. doi: 10.3389/fnins.2026.1852774 (PMC13311015; doi:10.3389/fnins.2026.1852774)
Supplement: Supplementary file 1 [file Data_Sheet_1.zip › Supplementary_tables/Supplementary-Table-6_CosinePearson_6wk.xlsx]

## Sheet: Sheet1
Cosine Similarity																					p-value
SampleName	CellType	Spp1	A2m	Lgals3	Gpnmb	S100a4	Serping1	Vim	Lyz2	S100a6	S100a9	Slpi	Ccl6	Hmox1	Il1b	Cxcl3	Il1rn	Srgn	Ccl2	Cxcl2	pval_Spp1	pval_A2m	pval_Lgals3	pval_Gpnmb	pval_S100a4	pval_Serping1	pval_Vim	pval_Lyz2	pval_S100a6	pval_S100a9	pval_Slpi	pval_Ccl6	pval_Hmox1	pval_Il1b	pval_Cxcl3	pval_Il1rn	pval_Srgn	pval_Ccl2	pval_Cxcl2
6weekB	Astrocyte	0.175082	0.156331	0.160503	0.23603	0.265799	0.191738	0.477128	0.489922	0.382595	0.0402699	NaN	0.105408	0.143865	0.0351253	NaN	NaN	0.474142	0.0915116	NaN	0.97738	3e-05	0.51414	0.00634	0	0.04155	0	0	0	0.99875	0	0.00656	0.04016	0.06082	0	0	0	0.00466	0
6weekB	Neuron 1	0.152298	0.117746	0.141443	0.206399	0.224902	0.166677	0.427536	0.503819	0.304517	0.0622323	NaN	0.105603	0.163677	0.0268938	NaN	NaN	0.464098	0.0672228	NaN	1	0.84457	0.99949	0.96196	0.04331	0.97774	0.0518	0	0.52013	0.74258	0	0.00154	0	0.243	0	0	0	0.66889	0
6weekB	Neuron 2	0.115866	0.109891	0.111361	0.167497	0.197804	0.128215	0.357553	0.390537	0.262977	0.0587931	NaN	0.0750652	0.129558	0.024428	NaN	NaN	0.410585	0.0460952	NaN	0.99997	0.3688	0.98581	0.91913	0.09711	0.97364	0.30881	0.10471	0.35807	0.40829	0	0.41425	0.101	0.27463	0	0	0	0.83732	0
6weekB	OPC	0.148513	0.10901	0.134697	0.209557	0.221213	0.163514	0.423656	0.482934	0.301423	0.0814453	NaN	0.109343	0.1721	0.0128706	NaN	NaN	0.461095	0.0628309	NaN	1	0.93315	0.99914	0.71536	0.0559	0.94155	0.01738	0	0.33332	0.02425	0	0.00091	0	0.83777	0	0	0	0.75076	0
6weekB	Microglia	0.257635	0.207003	0.217523	0.267571	0.271207	0.254649	0.443328	0.489661	0.335138	0.0555193	NaN	0.118551	0.14655	0.0969081	NaN	NaN	0.444596	0.150108	NaN	0	0	0	0	0	0	0	0	0	0.44495	0	0.00129	0.00507	0.00059	0	0	0	0	0
6weekC	Astrocyte	0.260382	0.24122	0.303701	0.350024	0.363375	0.319438	0.568073	0.545727	0.42326	0.132497	NaN	0.10282	0.240384	0.0906862	NaN	0.147924	0.506222	0.135817	0.140759	0.00681	0	0	1e-05	0	0	0	0	0	0.00022	0	0.00322	0	0.00282	0	1e-05	0	0.00266	1e-05
6weekC	Neuron 1	0.249056	0.195706	0.277048	0.337854	0.278178	0.242171	0.478387	0.562682	0.353597	0.119941	NaN	0.0953672	0.236954	0.0790563	NaN	0.138299	0.507723	0.117778	0.125946	0.4946	0.00709	0.25152	0.00239	0.07427	0.80247	0.01219	0	0.91411	0.00122	0	0.00295	0	0.007	0	0	0	0.26526	2e-05
6weekC	Neuron 2	0.174255	0.157703	0.23933	0.264732	0.251507	0.208693	0.429315	0.456239	0.328808	0.0901281	NaN	0.0435332	0.177813	0.0634921	NaN	0.098151	0.441324	0.0868258	0.0720219	0.9998	0.47753	0.43946	0.83301	0.08281	0.71911	0.01316	0.57201	0.18348	0.45034	0	0.9853	0.34641	0.27423	0	0.40284	0	0.83954	0.91588
6weekC	OPC	0.227966	0.18271	0.259207	0.32669	0.26716	0.239396	0.462908	0.533723	0.346093	0.119727	NaN	0.085818	0.232433	0.0681196	NaN	0.130776	0.512865	0.10325	0.101989	0.98904	0.26682	0.89764	0.05327	0.39178	0.76867	0.18806	0.0446	0.94748	0.00285	0	0.13895	0	0.27762	0	0.00048	0	0.90546	0.43053
6weekC	Microglia	0.294818	0.255886	0.327756	0.380446	0.320553	0.335917	0.487719	0.576081	0.393296	0.116688	NaN	0.160155	0.238464	0.123823	NaN	0.174945	0.493171	0.210384	0.205465	0	0	0	0	0	0	0	0	0	0.01431	0	0	0	3e-05	0	0	0	0	0
6weekF	Astrocyte	0.475832	0.420233	0.409797	0.279414	0.672519	0.442778	0.601749	0.333623	0.526448	0.0771679	0.0944018	0.0478463	0.0949996	0.0549994	0.0251205	0.0270348	0.253594	0.0765799	0.0278696	0	0	0	0	0	0	0	0	0	0.04267	0.00768	0.10254	0.00111	0.05857	0.21109	0.25706	0	0.00431	0.30222
6weekF	Neuron 1	0.0485956	0.0192494	0.0404996	0.041459	0.0477835	0.0478559	0.0674342	0.071406	0.0602689	0.0422085	0.0218199	0.0260779	0.0277898	0.0268741	1.44419e-16	0.0400053	0.0773024	0.0125575	0.0317127	0.99949	1	0.99791	0.95448	1	0.99995	1	0.9997	1	0.31986	0.89614	0.29171	0.55437	0.30583	0.85711	0.06969	0.66427	0.719	0.13627
6weekF	Neuron 2	0.127602	0.108029	0.10251	0.0716642	0.159021	0.105836	0.15719	0.102991	0.151574	0.0318923	0.0137589	0.0125235	0.043158	0.0207189	0.0188564	0.0111983	0.0999394	0.000236781	0.0103059	0.72532	0.97057	0.83222	0.96933	0.99999	0.99747	1	1	1	0.94776	0.99993	0.9058	0.59272	0.7915	0.37473	0.74589	0.9641	0.9999	0.84054
6weekF	OPC	0.0319253	0.0335831	0.025893	0.0309618	0.0415188	0.0437625	0.0667986	0.0797608	0.0743718	0.0129548	0.00629937	0.00249599	0.0126775	0.0023011	0.000515895	0.00123274	0.0850488	0.00386993	0.00138234	1	1	1	0.99863	1	1	1	0.99988	1	0.97078	0.99861	0.90368	0.93428	0.93956	0.75295	0.76714	0.69344	0.91075	0.83511
6weekF	Microglia	0.43454	0.475069	0.404182	0.348416	0.507968	0.426874	0.522734	0.391111	0.502494	0.189635	0.182792	0.182827	0.138657	0.130072	0.107134	0.105432	0.280168	0.116256	0.114233	0	0	0	0	0	0	0	0	0	0	0	0	0	1e-05	0.00026	0.00018	0	4e-05	2e-05
6weekG	Astrocyte	0.130946	0.314656	0.21994	0.288968	0.378807	0.370522	0.534814	0.4734	0.442368	0.15205	0.0555246	0.14567	0.152379	0.0866774	0.0352946	0.0466597	0.394359	0.042104	0.0429546	0.01939	0	0	0	0	0	0	0	0	0.40125	0.04601	0	0.00321	0.07694	0.54689	0.03833	0	0.1581	0.26638
6weekG	Neuron 1	0.0733006	0.0736402	0.114338	0.172057	0.137418	0.0878679	0.216186	0.256084	0.179285	0.067424	0.011552	0.0821345	0.137234	0.0404229	0.0113089	0.013157	0.245473	0.00850517	0.0126895	0.81885	0.99995	0.55606	0.16282	0.99994	1	1	0.95187	1	0.99995	0.90313	0.24406	0.00759	0.87148	0.90714	0.65079	0.45778	0.89313	0.88187
6weekG	Neuron 2	0.0939263	0.152693	0.147931	0.226757	0.229559	0.165497	0.342139	0.392902	0.259486	0.121704	0.0159043	0.101468	0.144901	0.0748024	0.0221615	0.0248243	0.353438	0.01691	0.0237238	0.99999	0.99954	0.9826	0.04746	1	1	1	0.10951	1	1	0.99997	0.35773	0.04606	0.75646	0.99867	0.77179	0.00403	0.99852	0.99767
6weekG	OPC	0.104086	0.138073	0.141715	0.230884	0.216406	0.152873	0.317027	0.363089	0.234796	0.124227	0.0359293	0.101103	0.140815	0.0814885	0.0308841	0.0426074	0.339333	0.0302473	0.0407653	0.76312	0.99169	0.77971	0.00083	0.99376	1	1	0.24554	1	0.99755	0.57654	0.16868	0.05321	0.18299	0.7645	0.04301	0.00205	0.60071	0.37807
6weekG	Microglia	0.145791	0.23937	0.194405	0.24263	0.317379	0.305551	0.438483	0.445722	0.360115	0.133844	0.075476	0.1616	0.158374	0.0977144	0.0561652	0.0674927	0.350826	0.0720169	0.0656095	0.00018	0	0	0	0	0	0	0	0	0.29471	0.00274	0	0.00015	0.00652	0.04795	0.00235	0	0.00214	0.0131
6weekH	Astrocyte	0.127708	0.21668	0.239566	0.256221	0.276859	0.263337	0.517157	0.491708	0.420012	0.0728939	NaN	0.0736342	0.176632	NaN	NaN	NaN	0.516331	0.131349	0.0343217	0.03485	0	0	0	0	0	0	0	0	0.7802	0	0.12172	0	0	0	0	0	0.22468	0.07237
6weekH	Neuron 1	0.0915886	0.145812	0.184742	0.230323	0.234371	0.185028	0.389544	0.500125	0.320357	0.0677235	NaN	0.0754912	0.169789	NaN	NaN	NaN	0.502684	0.151325	0.0264419	0.99999	0.1316	0.91941	3e-05	0.00166	0.91413	1	0	0.98611	0.99695	0	0.04525	0	0	0	0	0	1e-05	0.20739
6weekH	Neuron 2	0.090441	0.108204	0.184751	0.155962	0.194249	0.106512	0.289467	0.376111	0.244477	0.0486706	NaN	0.0754655	0.157138	NaN	NaN	NaN	0.391893	0.11625	0.0223278	0.52439	0.52553	0.01473	0.68644	0.05675	0.99953	0.99964	0.00281	0.90978	0.87383	0	0.06957	0.00229	0	0	0	0.00013	0.17738	0.28681
6weekH	OPC	0.0957221	0.121428	0.191156	0.240631	0.229364	0.16739	0.36122	0.487703	0.298205	0.0650486	NaN	0.0760979	0.172705	NaN	NaN	NaN	0.479005	0.145494	0.0288269	0.97558	0.92646	0.23767	0	0.00688	0.98025	1	0	0.99524	0.95928	0	0.0691	0	0	0	0	0	0.00718	0.1956
6weekH	Microglia	0.138237	0.170408	0.239353	0.23731	0.243637	0.233349	0.400121	0.487478	0.345127	0.0890803	NaN	0.0824288	0.15428	NaN	NaN	NaN	0.470361	0.110691	0.0606391	0.00149	3e-05	0	0	0	0	8e-05	0	0	0.06883	0	0.02714	0.00472	0	0	0	0	0.39058	0.00366
6weekI	Astrocyte	0.048415	0.217062	0.179355	0.243349	0.352789	0.293967	0.534541	0.480112	0.449917	0.0730675	NaN	0.113678	0.193076	0.0110715	NaN	NaN	0.478177	NaN	NaN	0.00804	0	0.00011	0	0	0	0	0	0	0.14717	0	0.0003	0	0.88477	0	0	0	0	0
6weekI	Neuron 1	0.0160879	0.094753	0.126954	0.134462	0.191363	0.147825	0.308255	0.325928	0.251419	0.0567431	NaN	0.0602645	0.144141	0.00952692	NaN	NaN	0.359982	NaN	NaN	0.60578	0.67211	0.28764	0.77458	0.92546	0.9917	1	0.63344	1	0.3355	0	0.68883	0.06386	0.57134	0	0	0.00032	0	0
6weekI	Neuron 2	0.0236225	0.115024	0.122599	0.182065	0.242003	0.174048	0.396216	0.457073	0.325116	0.0638546	NaN	0.0979433	0.187879	0.0180403	NaN	NaN	0.452814	NaN	NaN	0.8429	0.99861	1	0.90591	1	1	1	0.0001	1	0.75739	0	0.03815	0	0.68978	0	0	0	0	0
6weekI	OPC	0.0252997	0.116143	0.143089	0.196431	0.231956	0.198099	0.40614	0.456435	0.332462	0.0713426	NaN	0.0919872	0.189821	0.0189228	NaN	NaN	0.445651	NaN	NaN	0.61223	0.9082	0.78103	0.03461	0.99994	0.99917	1	0	1	0.19985	0	0.18369	0	0.53337	0	0	0	0	0
6weekI	Microglia	0.0586975	0.160816	0.204559	0.255707	0.31688	0.296363	0.48089	0.479637	0.400828	0.0547976	NaN	0.0986937	0.21127	0.00933634	NaN	NaN	0.447484	NaN	NaN	0.0089	4e-05	0	0	0	0	0	0	0	0.46704	0	0.02131	0	0.64421	0	0	0	0	0
6weekJ	Astrocyte	0.179145	0.388128	0.255354	0.381403	0.508974	0.454901	0.548891	0.472485	0.50219	0.0242634	0.0745485	0.0915809	0.205652	0.0541755	NaN	NaN	0.403912	0.0480167	NaN	0	0	0	0	0	0	0	0	0	0.40171	0.00218	0.00072	0	0.01567	0	0	0	0.03977	0
6weekJ	Neuron 1	0.0501367	0.0810494	0.115702	0.103034	0.149307	0.108242	0.187513	0.212916	0.171166	0.0433879	0.0322306	0.0402964	0.0937298	0.0131777	NaN	NaN	0.212941	0.0224131	NaN	0.95777	0.99453	0.43636	0.99518	0.99936	1	1	0.97563	1	0.08282	0.23836	0.27583	0.53179	0.38639	0	0	0.42844	0.2287	0
6weekJ	Neuron 2	0.109717	0.141522	0.159878	0.172905	0.212604	0.179008	0.258583	0.29112	0.233049	0.0343269	0.0375332	0.0412113	0.149282	0.0309717	NaN	NaN	0.31592	0.0142945	NaN	0.80476	1	0.93843	1	1	1	1	1	1	0.19791	0.33481	0.83332	0.28695	0.05232	0	0	0.62533	0.78323	0
6weekJ	OPC	0.0891248	0.141051	0.162462	0.192275	0.220605	0.20408	0.287539	0.328464	0.264319	0.041937	0.0523284	0.0598573	0.156355	0.0186396	NaN	NaN	0.311675	0.0220224	NaN	0.90039	0.96594	0.22302	0.53899	0.99998	1	1	0.53026	1	0.07898	0.032	0.07755	0.01092	0.48425	0	0	0.00993	0.37224	0
6weekJ	Microglia	0.205887	0.343263	0.292779	0.352439	0.427606	0.449023	0.52102	0.489664	0.493244	0.0113254	0.0677659	0.0604925	0.218568	0.0806855	NaN	NaN	0.394403	0.0593497	NaN	0	0	0	0	0	0	0	0	0	0.70176	0.00968	0.06197	0	0.00083	0	0	0	0.01076	0
Pearson's Correlation Coefficient																					p-value
SampleName	CellType	Spp1	A2m	Lgals3	Gpnmb	S100a4	Serping1	Vim	Lyz2	S100a6	S100a9	Slpi	Ccl6	Hmox1	Il1b	Cxcl3	Il1rn	Srgn	Ccl2	Cxcl2	pval_Spp1	pval_A2m	pval_Lgals3	pval_Gpnmb	pval_S100a4	pval_Serping1	pval_Vim	pval_Lyz2	pval_S100a6	pval_S100a9	pval_Slpi	pval_Ccl6	pval_Hmox1	pval_Il1b	pval_Cxcl3	pval_Il1rn	pval_Srgn	pval_Ccl2	pval_Cxcl2
6weekB	Astrocyte	0.0383229	0.0767413	0.0451874	0.0415655	0.0723687	0.0374463	0.0868394	0.0311722	0.14841	-0.0737821	NaN	0.0138725	-0.0268126	0.0140472	NaN	NaN	0.0317976	0.0501942	NaN	0.0992067	0.000949101	0.0518573	0.0737227	0.00183099	0.107186	0.000182801	0.179949	1.3802e-10	0.00148608	NaN	0.550756	0.248785	0.545749	NaN	NaN	0.171367	0.0307725	NaN
6weekB	Neuron 1	0.00116609	-0.0334814	-0.00693176	-0.039395	-0.042438	-0.0122352	-0.0477173	0.0994737	-0.08026	-0.00788513	NaN	0.00883449	0.0123707	-0.0128722	NaN	NaN	-0.0496558	-0.020612	NaN	0.960004	0.149783	0.76562	0.0900994	0.0678648	0.598745	0.0400446	1.79814e-05	0.000545771	0.734525	NaN	0.703989	0.594703	0.579852	NaN	NaN	0.0326136	0.375332	NaN
6weekB	Neuron 2	-0.0168651	0.00870051	-0.00948256	-0.0217605	-0.0221857	-0.0317751	-0.027655	-0.0256294	-0.0168716	-0.00395121	NaN	-0.0096576	-0.00365804	0.00366831	NaN	NaN	0.00876885	-0.0244123	NaN	0.468239	0.708271	0.68341	0.349305	0.339966	0.171669	0.234223	0.270291	0.468067	0.865069	NaN	0.677891	0.874995	0.874647	NaN	NaN	0.706085	0.293705	NaN
6weekB	OPC	0.00583582	-0.0542502	-0.0156877	-0.00283898	-0.0336711	-0.0169711	-0.0146895	0.052417	-0.060253	0.0456242	NaN	0.0266211	0.0454404	-0.0520754	NaN	NaN	-0.0104863	-0.0250861	NaN	0.801832	0.0195542	0.499863	0.902826	0.147487	0.465447	0.527537	0.0240841	0.00949809	0.0496312	NaN	0.252182	0.0505581	0.0250218	NaN	NaN	0.652002	0.280579	NaN
6weekB	Microglia	0.138831	0.0968721	0.0883283	0.0658758	0.0768282	0.107097	0.0977429	0.122303	0.0669283	0.00956205	NaN	0.0297807	0.0229642	0.0706728	NaN	NaN	0.0871951	0.0741086	NaN	1.97773e-09	2.96823e-05	0.000141191	0.00456648	0.000936458	3.85408e-06	2.51328e-05	1.29483e-07	0.0039574	0.680902	NaN	0.200184	0.323287	0.00234118	NaN	NaN	0.000171926	0.00141541	NaN
6weekC	Astrocyte	0.0735303	0.120091	0.100345	0.102948	0.184696	0.172072	0.202911	0.0395674	0.123985	0.0510852	NaN	0.0339198	0.0514249	0.0428926	NaN	0.0711242	0.0250917	0.0604325	0.0826077	0.0018851	3.63388e-07	2.17568e-05	1.31985e-05	3.74033e-15	2.52811e-13	4.94663e-18	0.094779	1.49301e-07	0.0309588	NaN	0.152117	0.0298579	0.0701043	NaN	0.00264881	0.289493	0.0106781	0.000478232
6weekC	Neuron 1	0.0770373	0.00249146	0.0292266	0.0764783	-0.00208023	-0.0325974	-0.0946774	0.123726	-0.102457	0.00673608	NaN	0.00446759	0.02865	0.00715497	NaN	0.0454049	-0.042738	0.0300452	0.0720466	0.00112828	0.91625	0.217258	0.00122619	0.930034	0.16875	6.1984e-05	1.58525e-07	1.45151e-05	0.776166	NaN	0.850431	0.22647	0.762652	NaN	0.0551833	0.0711209	0.204645	0.00232769
6weekC	Neuron 2	-0.0802488	-0.0282606	0.00099455	-0.0482998	0.0138599	-0.0178364	-0.0196847	-0.0396821	-0.00679677	-0.020497	NaN	-0.106387	-0.0599223	-0.0247569	NaN	-0.017952	-0.0186546	-0.0341884	-0.0538253	0.000692326	0.232847	0.966516	0.0413683	0.55853	0.451514	0.406015	0.0938258	0.774204	0.386915	NaN	6.69475e-06	0.0113588	0.295978	NaN	0.448585	0.431025	0.148896	0.0229961
6weekC	OPC	0.00495069	-0.0279671	-0.0196703	0.0561286	-0.0287174	-0.0165393	-0.107697	0.0334792	-0.0920388	0.0122029	NaN	-0.0295134	0.0225877	-0.019615	NaN	0.0327907	0.0225658	-0.00861011	-0.0167901	0.83448	0.237737	0.406358	0.0177432	0.225379	0.485092	5.14203e-06	0.157514	9.90035e-05	0.606499	NaN	0.212777	0.340337	0.407679	NaN	0.166237	0.340805	0.716291	0.478497
6weekC	Microglia	0.0927317	0.103568	0.125521	0.143059	0.111136	0.15147	0.0895148	0.1801	0.0962546	0.0361599	NaN	0.106424	0.0650261	0.0712825	NaN	0.0776202	0.109713	0.134535	0.129892	8.76502e-05	1.1696e-05	1.04318e-07	1.28347e-09	2.5336e-06	1.273e-10	0.000153197	1.7967e-14	4.658e-05	0.126829	NaN	6.64564e-06	0.00600484	0.00259096	NaN	0.00103392	3.40423e-06	1.16768e-08	3.67473e-08
6weekF	Astrocyte	0.395958	0.319101	0.309934	0.208	0.520787	0.332976	0.438714	0.216035	0.382729	0.0483853	0.0610815	0.0332932	0.0497831	0.0415653	0.01957	0.0210441	0.136402	0.050779	0.0210226	8.08077e-120	3.62489e-76	9.69896e-72	2.0805e-32	1.4768e-220	3.59996e-83	1.07159e-149	6.92895e-35	1.99189e-111	0.00636007	0.000569371	0.060526	0.00499219	0.019096	0.269993	0.235549	1.12904e-14	0.00418625	0.236029
6weekF	Neuron 1	-0.0638037	-0.10111	-0.0763003	-0.0503481	-0.112104	-0.0832354	-0.089774	-0.0629829	-0.102674	-0.00556817	-0.0325018	-0.00722613	-0.01388	-0.00394699	-0.0192217	0.0161379	-0.0344408	-0.0246465	0.0106735	0.000318621	1.10826e-08	1.65784e-05	0.00451921	2.32461e-10	2.61004e-06	3.9794e-07	0.000380468	6.54902e-09	0.753653	0.0669069	0.683807	0.434025	0.82396	0.278611	0.363034	0.0521764	0.164742	0.547454
6weekF	Neuron 2	0.00863276	-0.026951	-0.0254938	-0.044699	-0.037007	-0.0594273	-0.0527779	-0.0746905	-0.0488957	-0.0192312	-0.0549651	-0.029678	-0.0180376	-0.0170984	0.00246217	-0.0122017	-0.0635161	-0.0570527	-0.0138697	0.626574	0.128701	0.150697	0.0117183	0.0369383	0.000801398	0.00291407	2.4925e-05	0.00582569	0.278375	0.00193389	0.0943206	0.3093	0.335174	0.889632	0.491628	0.00033913	0.00129025	0.434366
6weekF	OPC	-0.0619315	-0.0476242	-0.0555929	-0.0383638	-0.0907274	-0.0497148	-0.0601288	-0.0102303	-0.0464636	-0.0147474	-0.0200158	-0.0161212	-0.0242762	-0.0180674	-0.0138284	-0.0135968	-0.00675473	-0.0162792	-0.0133994	0.000476121	0.00723896	0.00171465	0.0305412	2.99105e-07	0.00505224	0.000693958	0.564211	0.00878971	0.405853	0.259231	0.363532	0.17118	0.308502	0.435736	0.443463	0.703423	0.358847	0.450111
6weekF	Microglia	0.345265	0.36709	0.305014	0.263957	0.385803	0.301934	0.385681	0.264122	0.36229	0.123362	0.126942	0.13826	0.087406	0.0957996	0.0772025	0.0842723	0.17952	0.0947101	0.0862437	1.10407e-89	5.38061e-102	1.99102e-69	8.03268e-52	2.41786e-113	5.29511e-68	2.88369e-113	6.92222e-52	3.32921e-99	2.96478e-12	6.79129e-13	4.87722e-15	7.98672e-07	6.24083e-08	1.31455e-05	1.95434e-06	1.96677e-24	8.79874e-08	1.11707e-06
6weekG	Astrocyte	0.0614831	0.251743	0.117328	0.115286	0.22874	0.313338	0.305383	0.160236	0.285639	0.076054	0.0598689	0.0746349	0.00693378	0.0292884	0.0365917	0.0472905	0.0642505	0.0357595	0.044928	0.0035724	8.87694e-34	2.48793e-08	4.34055e-08	5.01738e-28	2.61615e-52	1.19909e-49	2.24603e-14	2.15262e-43	0.000310999	0.00455387	0.000402427	0.7427	0.16546	0.0830964	0.0250781	0.00232638	0.0903496	0.0333233
6weekG	Neuron 1	0.00613881	-0.107279	-0.0293339	-0.0228703	-0.0883362	-0.126104	-0.127648	-0.0637699	-0.0757762	-0.0421832	-0.0164572	0.00627478	0.0241942	-0.0179553	-0.00224785	-0.000911499	-0.0518508	-0.015928	-0.000863218	0.771326	3.50994e-07	0.164804	0.278843	2.78432e-05	2.04411e-09	1.29314e-09	0.00250921	0.000327206	0.0457135	0.435856	0.766406	0.251949	0.395239	0.915246	0.965578	0.0140297	0.450759	0.967401
6weekG	Neuron 2	-0.0381699	-0.157836	-0.130475	-0.0963676	-0.160297	-0.262024	-0.221051	-0.0910865	-0.235858	-0.0424414	-0.115685	-0.0548906	-0.0508707	-0.00341575	-0.00313633	-0.00616657	-0.101553	-0.0548778	-0.00640185	0.0706384	5.48395e-14	5.51152e-10	4.80518e-06	2.19569e-14	1.50596e-36	3.08115e-26	1.55021e-05	9.67575e-30	0.0444024	3.89561e-08	0.00930259	0.0159521	0.871528	0.881957	0.77032	1.43226e-06	0.00931914	0.761817
6weekG	OPC	0.00675909	-0.0879202	-0.060585	0.00588359	-0.0655532	-0.124352	-0.113349	-0.045787	-0.13085	-0.00184095	0.00848123	-0.0216533	-0.0113323	0.0151086	0.00498413	0.0346048	-0.0135697	0.00469203	0.0339821	0.748961	3.03779e-05	0.00409171	0.780584	0.00189044	3.41365e-09	7.2925e-08	0.0300905	4.91456e-10	0.930545	0.688018	0.30523	0.591587	0.474394	0.813454	0.101247	0.520561	0.824203	0.107545
6weekG	Microglia	0.07993	0.11984	0.0743191	0.0683436	0.142633	0.148848	0.162142	0.169256	0.129164	0.0576286	0.0581102	0.0841192	0.0503945	0.0451369	0.0396568	0.0509998	0.0714739	0.0536757	0.0506553	0.00015046	1.23873e-08	0.000425931	0.00119748	1.14019e-11	1.37422e-12	1.09484e-14	6.93682e-16	8.20285e-10	0.00632064	0.00589574	6.61698e-05	0.0169672	0.032511	0.0603441	0.0156864	0.00070345	0.0109879	0.0164045
6weekH	Astrocyte	0.0808371	0.182262	0.114471	0.0932409	0.0996211	0.191679	0.28436	0.0333449	0.216566	0.0115266	NaN	-0.00972822	0.0326574	NaN	NaN	NaN	0.0776861	0.00651085	0.00725095	0.000410004	1.04633e-15	5.38444e-07	4.543e-05	1.31035e-05	3.08292e-17	8.43807e-37	0.145504	1.1244e-21	0.614932	NaN	0.671161	0.153993	NaN	NaN	NaN	0.000685284	0.776303	0.751669
6weekH	Neuron 1	-0.0215276	-0.00211751	-0.0735777	0.0175093	-0.0215882	-0.0252883	-0.0794067	0.078549	-0.0908172	-0.0181201	NaN	-0.0214661	-0.0152732	NaN	NaN	NaN	-0.0053056	0.0644152	-0.0217471	0.347431	0.926373	0.00130294	0.444763	0.346074	0.269692	0.000518838	0.000596437	7.14143e-05	0.42904	NaN	0.34881	0.505048	NaN	NaN	NaN	0.816894	0.00489232	0.342534
6weekH	Neuron 2	0.0327657	-0.0130711	0.0363378	-0.0344094	0.00387353	-0.0841421	-0.0370189	-0.0112117	-0.0291255	-0.0109013	NaN	0.0278058	0.00770607	NaN	NaN	NaN	0.00424085	0.0129491	0.00395812	0.152632	0.56837	0.112665	0.133074	0.865762	0.000234578	0.106077	0.624628	0.203614	0.634252	NaN	0.224865	0.736643	NaN	NaN	NaN	0.853171	0.571986	0.862859
6weekH	OPC	0.0227838	-0.0595618	0.00929232	0.0666469	0.00865173	-0.0481904	-0.06553	0.0786588	-0.0725428	-0.0126339	NaN	-0.0082048	0.0297411	NaN	NaN	NaN	0.00602348	0.0481488	-0.000196695	0.320015	0.00927842	0.685087	0.00359412	0.705747	0.0353541	0.00419854	0.000585933	0.00152447	0.581377	NaN	0.720292	0.194217	NaN	NaN	NaN	0.79265	0.0355128	0.993151
6weekH	Microglia	0.0575925	0.0564011	0.100342	0.0506269	0.072123	0.0851669	0.086621	0.142345	0.0883993	0.0386489	NaN	0.0322024	0.0180852	NaN	NaN	NaN	0.115763	0.0184457	0.0443838	0.0118878	0.013765	1.13305e-05	0.0270494	0.00162381	0.000196479	0.000152285	4.26955e-10	0.000110923	0.0915477	NaN	0.159814	0.429929	NaN	NaN	NaN	3.99923e-07	0.420792	0.0526365
6weekI	Astrocyte	0.0341827	0.176288	0.0512399	0.0839326	0.184155	0.182934	0.24281	0.0464301	0.217087	0.0106574	NaN	0.029334	0.0256107	-0.0241905	NaN	NaN	0.0575344	NaN	NaN	0.104785	3.48329e-17	0.0149996	6.64214e-05	1.23319e-18	2.09129e-18	1.36449e-31	0.0275381	1.94711e-25	0.61314	NaN	0.163957	0.224307	0.251071	NaN	NaN	0.00630159	NaN	NaN
6weekI	Neuron 1	-0.00800452	-0.0153205	0.00148215	-0.0418853	-0.0289485	-0.038015	-0.0476893	-0.0443264	-0.0421793	0.00539718	NaN	-0.0420023	-0.00700786	-0.00369495	NaN	NaN	-0.00384435	NaN	NaN	0.704142	0.467326	0.943945	0.046824	0.16957	0.0712216	0.0235961	0.0353914	0.0453006	0.797919	NaN	0.0462128	0.739547	0.860854	NaN	NaN	0.855289	NaN	NaN
6weekI	Neuron 2	-0.0626058	-0.155672	-0.18294	-0.142692	-0.197708	-0.256166	-0.217521	-0.0238384	-0.209581	-0.0224383	NaN	-0.0338771	-0.0117347	-0.00740731	NaN	NaN	-0.0747432	NaN	NaN	0.00294998	1.08321e-13	2.08624e-18	1.01695e-11	2.72449e-21	4.34719e-35	1.55497e-25	0.258037	8.79623e-24	0.287059	NaN	0.107929	0.577729	0.725286	NaN	NaN	0.000384147	NaN	NaN
6weekI	OPC	-0.0215267	-0.065389	-0.0306536	-0.0207422	-0.11546	-0.065663	-0.0525418	0.0553385	-0.0656314	0.00666409	NaN	-0.0221714	0.0208691	0.000951935	NaN	NaN	0.00744573	NaN	NaN	0.307096	0.00190061	0.1458	0.325065	3.89114e-08	0.00181848	0.0126214	0.00860799	0.00182776	0.751893	NaN	0.292833	0.322113	0.96398	NaN	NaN	0.723919	NaN	NaN
6weekI	Microglia	0.0346926	0.0280022	0.10065	0.0979491	0.122839	0.138255	0.140324	0.139853	0.112335	-0.000384233	NaN	0.0168749	0.0819606	-0.00483856	NaN	NaN	0.105617	NaN	NaN	0.0997034	0.183957	1.69335e-06	3.19524e-06	4.92792e-09	4.38651e-11	2.2315e-11	2.60472e-11	8.98989e-08	0.985457	NaN	0.423367	9.83124e-05	0.818449	NaN	NaN	5.04868e-07	NaN	NaN
6weekJ	Astrocyte	0.140377	0.329708	0.136636	0.26888	0.38239	0.363676	0.386687	0.225456	0.341425	0.00551821	0.0523896	0.0668256	0.0879557	0.0516874	NaN	NaN	0.14056	0.0377227	NaN	2.3547e-11	4.25909e-58	7.90605e-11	1.68836e-38	4.09194e-79	3.44567e-71	5.21568e-81	2.8156e-27	1.9776e-62	0.793803	0.0130219	0.00153082	2.99079e-05	0.0142919	NaN	NaN	2.21748e-11	0.0738735	NaN
6weekJ	Neuron 1	-0.0197587	-0.0599872	-0.0218686	-0.0830666	-0.0462372	-0.11522	-0.0596531	-0.0388298	-0.0568254	0.0203238	0.0127791	-0.00247583	-0.031788	0.00806874	NaN	NaN	-0.0346678	0.00869521	NaN	0.349288	0.00445661	0.300229	8.10377e-05	0.0284355	4.3572e-08	0.00468362	0.0657845	0.00706542	0.335675	0.544969	0.906647	0.132058	0.702323	NaN	NaN	0.100476	0.680441	NaN
6weekJ	Neuron 2	-0.0150602	-0.176677	-0.156724	-0.237179	-0.266505	-0.350006	-0.335634	-0.260693	-0.360236	0.0165519	-0.02113	-0.0492089	-0.108604	0.0260693	NaN	NaN	-0.169944	-0.0350243	NaN	0.475614	3.31571e-17	8.04744e-14	4.32083e-30	7.92265e-38	1.00471e-65	2.89287e-60	3.25621e-36	8.66462e-70	0.433015	0.316852	0.0196891	2.47815e-07	0.216831	NaN	NaN	5.12332e-16	0.0970241	NaN
6weekJ	OPC	-0.0157674	-0.035522	0.00116256	-0.0219444	-0.0481593	-0.0714479	-0.0425791	0.0283284	-0.0489446	0.0290926	0.024168	0.0162215	0.0184931	0.00568298	NaN	NaN	-0.00843311	-0.00210874	NaN	0.455135	0.0923647	0.956086	0.298556	0.0224645	0.000702755	0.0436227	0.179576	0.0203581	0.168116	0.252252	0.442254	0.381024	0.787791	NaN	NaN	0.689564	0.920438	NaN
6weekJ	Microglia	0.121713	0.215004	0.154376	0.200673	0.237981	0.276826	0.282418	0.248389	0.287826	-0.00561056	0.0441846	0.031213	0.108813	0.0544286	NaN	NaN	0.15101	0.0442386	NaN	7.18484e-09	6.72253e-25	1.89128e-13	7.77754e-22	2.73737e-30	8.55042e-41	1.86349e-42	6.27059e-33	4.23104e-44	0.790432	0.036273	0.139198	2.34915e-07	0.00988132	NaN	NaN	6.29336e-13	0.0360456	NaN
