# Supplementary material for: Spatial transcriptomics on an expanded dataset at the brain-electrode interface: exploration of variability and identification of novel biomarkers
Source: Front Neurosci. 2026 Jun 15;20:1852774. doi: 10.3389/fnins.2026.1852774 (PMC13311015; doi:10.3389/fnins.2026.1852774)
Supplement: Supplementary file 1 [file Data_Sheet_1.zip › Supplementary_tables/Supplementary-Table-7_JointNMF.xlsx]

## Sheet: Sheet1
1-week Joint Statistics
	Cosineθ													Cosine p-value													Pearson correlation coefficient (r)													Pearson p-value
	S100a4	S100a9	Cxcl3	Cxcl2	Ccl2	Il1b	Hmox1	Lgals3	Gpnmb	Spp1	Ighm	Ctsk	Slpi	S100a4	S100a9	Cxcl3	Cxcl2	Ccl2	Il1b	Hmox1	Lgals3	Gpnmb	Spp1	Ighm	Ctsk	Slpi	S100a4	S100a9	Cxcl3	Cxcl2	Ccl2	Il1b	Hmox1	Lgals3	Gpnmb	Spp1	Ighm	Ctsk	Slpi	S100a4	S100a9	Cxcl3	Cxcl2	Ccl2	Il1b	Hmox1	Lgals3	Gpnmb	Spp1
Astrocyte	0.611575	0.215604	0.0678823	0.0794707	0.174954	0.174426	0.327241	0.375133	0.370579	0.545681	0.116585	0.331469	0.20306	0	0	0.00054	0	0	0	0	0	0	0	0	0	0	0.521233	0.177971	0.070439	0.0789471	0.130375	0.154697	0.22776	0.279419	0.255146	0.501703	0.0997169	0.117383	0.202121	0	4.35743e-124	1.23511e-20	1.59504e-25	5.50214e-67	7.24679e-94	4.93444e-204	3.01421873667077e-310	2.80299e-257	0
Neuron1	0.245657	0.0894746	0.0286407	0.0327951	0.0950195	0.0944933	0.166799	0.164972	0.183804	0.222898	0.0495717	0.257616	0.0688821	1	1	0.9996	0.99929	0.14186	0.12624	0.01282	0.01403	0.00066	1	0.68369	0	1	0.0573127	-0.00312722	0.0110171	0.00959335	0.0201797	0.0414239	0.0244707	0.0302837	0.0251669	0.0696028	0.00458822	0.0594988	0.00144137	3.59508e-14	0.679623	0.145683	0.205186	0.00769481	4.43155e-08	0.00122903	6.33054e-05	0.000887268	3.48686e-20
Neuron2	0.320903	0.117304	0.0353417	0.043503	0.111868	0.106	0.220039	0.208491	0.241251	0.299425	0.0599202	0.335497	0.09398	1	1	1	1	0.94337	0.99882	0	0.00542	0	1	0.99659	0	1	0.0699276	-0.00929165	0.00677912	0.0109133	0.0205077	0.0291965	0.046078	0.0292528	0.0379099	0.144815	-0.00632085	0.106303	0.00438497	2.33329e-20	0.219796	0.370652	0.149516	0.00675868	0.000115035	1.14158e-09	0.000111587	5.49598e-07	2.26368e-82
OPC	0.256694	0.102224	0.0279171	0.0326537	0.101174	0.0925607	0.196859	0.174743	0.218915	0.240134	0.0554783	0.324944	0.0778015	1	1	1	1	0.92537	0.99932	0.00361	0.98611	0	1	0.961	0	1	0.0172714	-0.000357982	-0.000119679	-0.00315937	0.0228686	0.0215892	0.036751	0.011456	0.0361672	0.059035	0.00257504	0.120674	-0.00113177	0.022548	0.962294	0.98739	0.676516	0.00252444	0.00435304	1.20431e-06	0.130302	1.77263e-06	6.05035e-15
Microglia	0.661846	0.301942	0.128627	0.142288	0.215641	0.247569	0.388292	0.436434	0.406926	0.692911	0.166591	0.321468	0.308743	0	0	0	0	0	0	0	0	0	0	0	0	0	0.479476	0.229029	0.108464	0.115741	0.148885	0.192299	0.259077	0.288321	0.258662	0.546446	0.130014	0.155232	0.256527	0	2.36673e-206	8.45301e-47	4.38489e-53	5.21017e-87	6.30961e-145	1.75723e-265	0	1.31185e-264	0
6-week Joint Statistics
	Cosineθ																			Cosine p-value																			Pearson correlation coefficeint (r)
	Spp1	A2m	Lgal3	Gpnmb	S100a4	Serping1	Vim	Lyz2	S100a6	S100a9	Slpi	Ccl6	Hmox1	Il1b	Cxcl3	Il1rn	Srgn	Ccl2	Cxcl2	Spp1	A2m	Lgal3	Gpnmb	S100a4	Serping1	Vim	Lyz2	S100a6	S100a9	Slpi	Ccl6	Hmox1	Il1b	Cxcl3	Il1rn	Srgn	Ccl2	Cxcl2	Spp1	A2m	Lgal3	Gpnmb	S100a4	Serping1	Vim	Lyz2	S100a6	S100a9	Slpi
Astrocyte	0.179836	0.25614	0.233343	0.278631	0.365349	0.325783	0.528624	0.468651	0.433713	0.0813082	0.0288598	0.0994363	0.179929	0.0453841	0.0127474	0.0517373	0.452037	0.0821242	0.0494266	0	0	0	0	0	0	0	0	0	0.54812	0.99648	0	0	0.07438	0.82432	0.00048	0	1e-05	0.00198	0.0941362	0.161732	0.117192	0.136449	0.214784	0.199976	0.304454	0.191946	0.237781	0.0237305	-0.0108554
Neuron1	0.112869	0.119575	0.161801	0.215044	0.184582	0.164919	0.353213	0.432761	0.263887	0.0733067	0.00594778	0.0826813	0.169834	0.0370984	0.00865918	0.0486604	0.43106	0.0826711	0.0417889	1	1	0.93511	0	1	1	1	0	1	0.99594	1	1e-05	0	0.7847	0.98221	0.00214	0	0	0.15002	-0.0414102	-0.0696421	-0.0209629	0.0224853	-0.0894129	-0.0800194	0.0334552	0.140397	-0.0459958	0.00534056	-0.0741402
Neuron2	0.0992894	0.082802	0.154189	0.17951	0.140674	0.12043	0.27734	0.35414	0.208488	0.0521588	0.00623019	0.0621888	0.145713	0.0284957	0.00354164	0.0499984	0.360946	0.06573	0.0361202	0.99938	1	0.00016	3e-05	1	1	1	0	1	0.99625	1	0.06359	0	0.72446	0.98249	0.00083	0	0.00643	0.14808	-0.0134669	-0.0690744	0.0172079	0.0228543	-0.0723575	-0.0722302	0.0161814	0.107914	-0.0304813	-0.00478828	-0.0396547
OPC	0.120041	0.107912	0.168916	0.231399	0.171244	0.164256	0.343355	0.43926	0.255551	0.0748533	0.00937343	0.0822596	0.177187	0.0362315	0.00975159	0.0614741	0.429624	0.0815147	0.0475826	1	1	0.01396	0	1	1	1	0	1	0.84586	1	2e-05	0	0.65415	0.92555	0	0	0	0.00488	-0.0196241	-0.0604407	0.0127448	0.0679513	-0.0735332	-0.044017	0.0615106	0.185423	-0.0150823	0.0145747	-0.0433844
Microglia	0.200515	0.23727	0.249995	0.289169	0.305067	0.319235	0.457641	0.481344	0.385301	0.0925383	0.0499511	0.121414	0.188928	0.0717867	0.0310489	0.0758514	0.4266	0.109163	0.0865957	0	0	0	0	0	0	0	0	0	0	0.00253	0	0	0	0.00401	0	0	0	0	0.100215	0.125983	0.130596	0.14468	0.145608	0.165468	0.219011	0.241338	0.175262	0.0477476	0.0232578
[truncated: 27 more columns]
