# Supplementary material for: Spatial transcriptomics on an expanded dataset at the brain-electrode interface: exploration of variability and identification of novel biomarkers
Source: Front Neurosci. 2026 Jun 15;20:1852774. doi: 10.3389/fnins.2026.1852774 (PMC13311015; doi:10.3389/fnins.2026.1852774)
Supplement: Supplementary file 1 [file Data_Sheet_1.zip › Supplementary_tables/Supplementary-Table-9_DEGs_1wkvs6wk_far.xlsx]

## Sheet: 1weekfar_vs_6weekfar
FeatureID	FeatureName	1week_far Average	1week_far Log2 Fold Change	1week_far P-Value	6week_far Average	6week_far Log2 Fold Change	6week_far P-Value
ENSRNOG00000002919	Gfap	6.42049	2.82449	1.84917e-09	0.900041	-2.82449	1.84917e-09
ENSRNOG00000012804	C1qc	1.20708	1.92684	0.0145736	0.312111	-1.92684	0.0145736
ENSRNOG00000012807	C1qa	2.50303	1.57588	0.0152479	0.834715	-1.57588	0.0152479
ENSRNOG00000012749	C1qb	1.48108	1.72557	0.02151	0.442762	-1.72557	0.02151
ENSRNOG00000043098	Mt2A	1.39962	1.29479	0.038342	0.566155	-1.29479	0.038342
ENSRNOG00000020715	Ddb1	0.459136	-1.12328	0.114	1.00892	1.12328	0.114
ENSRNOG00000034237	Rpl39	4.658	0.816174	0.277738	2.64206	-0.816174	0.277738
ENSRNOG00000012053	S100a16	1.42184	0.962964	0.47196	0.72584	-0.962964	0.47196
ENSRNOG00000018850	Ttc9b	2.4586	0.757046	0.629874	1.45168	-0.757046	0.629874
ENSRNOG00000069588	ENSRNOG00000069588	1.92541	-0.819892	0.653409	3.40419	0.819892	0.653409
ENSRNOG00000054140	Myl6	5.99838	0.720733	0.653409	3.63646	-0.720733	0.653409
ENSRNOG00000066117	Rpl37a-ps1	7.29433	0.681841	0.846827	4.54376	-0.681841	0.846827
ENSRNOG00000048273	Apod	1.31076	1.12941	0.892895	0.595188	-1.12941	0.892895
ENSRNOG00000064090	Tmsb10	16.0697	0.661652	0.958554	10.1545	-0.661652	0.958554
ENSRNOG00000016356	Got1	1.12562	0.198644	1	0.979883	-0.198644	1
ENSRNOG00000011160	Sv2b	1.65141	-0.0827894	1	1.74927	0.0827894	1
ENSRNOG00000016227	Glrx3	1.31816	0.0449291	1	1.27748	-0.0449291	1
ENSRNOG00000032699	Ttyh1	3.99892	-0.181815	1	4.5365	0.181815	1
ENSRNOG00000050445	Gde1	1.39962	0.0516801	1	1.35006	-0.0516801	1
ENSRNOG00000031947	LOC100361060	1.38481	0.0287189	1	1.35732	-0.0287189	1
ENSRNOG00000018117	Ndufv1	1.93281	-0.102765	1	2.0759	0.102765	1
ENSRNOG00000017079	Pgm2l1	1.02195	-0.0907448	1	1.08876	0.0907448	1
ENSRNOG00000046005	Scd2	7.16844	0.048205	1	6.93177	-0.048205	1
ENSRNOG00000027098	Sez6l2	1.37741	0.0678187	1	1.31377	-0.0678187	1
ENSRNOG00000068327	Pdcd5	1.83654	0.53751	1	1.26296	-0.53751	1
ENSRNOG00000025940	Mettl9	1.00714	0.256386	1	0.841974	-0.256386	1
ENSRNOG00000021153	Fkbp2	2.57708	-0.0826186	1	2.72916	0.0826186	1
ENSRNOG00000067799	Selenow	11.4488	0.146218	1	10.3432	-0.146218	1
ENSRNOG00000052256	Dact3	1.34038	-0.0409153	1	1.3791	0.0409153	1
ENSRNOG00000019497	Mrpl17	1.08119	0.262607	1	0.900041	-0.262607	1
ENSRNOG00000037897	Rps19	6.20574	0.17329	1	5.50186	-0.17329	1
ENSRNOG00000034075	Ube2ql1	1.41443	0.375277	1	1.08876	-0.375277	1
ENSRNOG00000018761	Eif3c	0.947893	-0.159726	1	1.05973	0.159726	1
ENSRNOG00000014303	Lrp11	1.24411	-0.101783	1	1.33554	0.101783	1
ENSRNOG00000018454	Apoe	17.4175	-0.0759171	1	18.3565	0.0759171	1
ENSRNOG00000029784	Pak1	1.82914	-0.171903	1	2.06138	0.171903	1
ENSRNOG00000020296	Atp5mk	9.93066	0.289605	1	8.12214	-0.289605	1
ENSRNOG00000019106	LOC100365810	5.69476	0.352991	1	4.45665	-0.352991	1
ENSRNOG00000017418	Rps3	6.40568	0.211403	1	5.5309	-0.211403	1
ENSRNOG00000067065	Capns1	1.16265	0.389985	1	0.885524	-0.389985	1
ENSRNOG00000014330	Pcmt1	1.57735	0.0354763	1	1.53878	-0.0354763	1
ENSRNOG00000020263	Atp1a3	1.918	-0.0469454	1	1.98154	0.0469454	1
ENSRNOG00000068445	Rplp2	7.02774	0.109931	1	6.51078	-0.109931	1
ENSRNOG00000015844	Snrpd2	2.54006	0.315432	1	2.03961	-0.315432	1
ENSRNOG00000016611	Hras	1.21449	-0.227011	1	1.42265	0.227011	1
ENSRNOG00000023150	Gpi	0.90346	-0.228439	1	1.05973	0.228439	1
ENSRNOG00000042592	Rgs10	1.07378	0.348179	1	0.841974	-0.348179	1
ENSRNOG00000020235	Hnrnpl	1.25151	-0.234315	1	1.47345	0.234315	1
ENSRNOG00000021017	Car11	0.918271	-0.505343	1	1.30651	0.505343	1
ENSRNOG00000021027	Dbp	0.822001	-0.37338	1	1.06698	0.37338	1
ENSRNOG00000021035	Rpl18	3.836	0.129446	1	3.50581	-0.129446	1
ENSRNOG00000012524	Zfp91	0.925677	-0.428629	1	1.24844	0.428629	1
ENSRNOG00000001488	Psmb1	3.0066	0.032268	1	2.93965	-0.032268	1
ENSRNOG00000064385	Ftl1	3.02141	0.62786	1	1.95251	-0.62786	1
ENSRNOG00000020233	Rabac1	2.69557	0.223059	1	2.30817	-0.223059	1
ENSRNOG00000020982	LOC687780	10.064	-0.172915	1	11.3449	0.172915	1
ENSRNOG00000014791	Peg3	1.59957	-0.163926	1	1.79282	0.163926	1
ENSRNOG00000019453	Rps5	3.91746	0.280906	1	3.22273	-0.280906	1
ENSRNOG00000020206	Ctsd	2.02168	0.201938	1	1.75653	-0.201938	1
ENSRNOG00000062814	Cend1	1.56254	-0.0442605	1	1.61136	0.0442605	1
ENSRNOG00000019560	Pde2a	1.07378	-0.173774	1	1.21215	0.173774	1
ENSRNOG00000015865	Ap2s1	2.28827	0.201556	1	1.9888	-0.201556	1
ENSRNOG00000018007	Gtf2h5	1.28854	0.320059	1	1.03069	-0.320059	1
ENSRNOG00000054391	Snrpn	4.25071	-0.0869513	1	4.51472	0.0869513	1
ENSRNOG00000019578	Rps16	9.81958	0.103464	1	9.13832	-0.103464	1
ENSRNOG00000020746	Lin7b	1.37	-0.083174	1	1.45168	0.083174	1
ENSRNOG00000017446	Ndufs8	1.99946	0.186055	1	1.75653	-0.186055	1
ENSRNOG00000017243	Bnip3	2.0587	-0.0220855	1	2.09042	0.0220855	1
ENSRNOG00000021103	Nrxn2	0.859028	-0.358304	1	1.10328	0.358304	1
ENSRNOG00000037580	Psmd8	1.01454	-0.0426657	1	1.04521	0.0426657	1
ENSRNOG00000068955	Rps13	6.55379	0.219969	1	5.62526	-0.219969	1
ENSRNOG00000020533	Htra1	0.851622	-0.342119	1	1.0815	0.342119	1
ENSRNOG00000018960	Syne1	0.992325	-0.386319	1	1.29925	0.386319	1
ENSRNOG00000029366	Prrt2	0.98492	-0.0447432	1	1.01618	0.0447432	1
ENSRNOG00000011282	Ppp2r1a	3.9619	0.0153233	1	3.91953	-0.0153233	1
ENSRNOG00000013009	Ldha	5.12455	0.159369	1	4.58731	-0.159369	1
ENSRNOG00000019529	Btbd1	0.962704	-0.147311	1	1.06698	0.147311	1
ENSRNOG00000020660	Cfl1	6.19833	0.128501	1	5.66881	-0.128501	1
ENSRNOG00000019193	Stx1b	1.54033	0.121368	1	1.41539	-0.121368	1
ENSRNOG00000050104	Clip3	1.19968	-0.410455	1	1.59685	0.410455	1
ENSRNOG00000018390	Pld3	1.93281	-0.0358902	1	1.98154	0.0358902	1
ENSRNOG00000020595	Rps11	6.87963	0.32185	1	5.50186	-0.32185	1
ENSRNOG00000020618	Rpl13a	11.234	0.242426	1	9.49398	-0.242426	1
ENSRNOG00000012383	Ndufc2	3.014	0.158112	1	2.70012	-0.158112	1
ENSRNOG00000020650	Slc17a7	4.25071	-0.209004	1	4.91393	0.209004	1
ENSRNOG00000018042	Mrpl48	1.02195	-0.19219	1	1.1686	0.19219	1
ENSRNOG00000020851	Aplp1	4.07298	-0.106164	1	4.38407	0.106164	1
ENSRNOG00000018176	Rab6a	3.0066	-0.093559	1	3.20821	0.093559	1
ENSRNOG00000014078	Ndufb8	3.85822	0.356185	1	3.01223	-0.356185	1
ENSRNOG00000012061	Prkcb	3.67308	-0.125315	1	4.00663	0.125315	1
ENSRNOG00000016770	Calm3	8.02006	-0.0912559	1	8.54313	0.0912559	1
ENSRNOG00000028746	Gsto1	1.88838	-0.0156752	1	1.90896	0.0156752	1
ENSRNOG00000015304	Tmem160	1.80692	0.107376	1	1.67669	-0.107376	1
ENSRNOG00000019973	Arl3	2.65854	-0.172915	1	2.99772	0.172915	1
ENSRNOG00000020075	Eef1g	2.52525	-0.0210341	1	2.56221	0.0210341	1
ENSRNOG00000001494	Napa	1.66622	0.0807136	1	1.57507	-0.0807136	1
ENSRNOG00000032677	Tssc4	3.70271	0.321429	1	2.96143	-0.321429	1
ENSRNOG00000010117	Eif3a	1.01454	-0.129543	1	1.11053	0.129543	1
ENSRNOG00000021125	Prdx5	2.96957	0.0287189	1	2.91062	-0.0287189	1
ENSRNOG00000015852	Arhgap35	0.747947	-0.428139	1	1.00892	0.428139	1
ENSRNOG00000018107	Zfand5	1.65141	0.00318382	1	1.64766	-0.00318382	1
ENSRNOG00000016411	Rps12	8.56066	0.412102	1	6.43094	-0.412102	1
ENSRNOG00000020941	Psenen	1.03676	-0.162647	1	1.16134	0.162647	1
ENSRNOG00000020247	Cnih2	1.37741	-0.0682428	1	1.44442	0.0682428	1
ENSRNOG00000015670	Stx7	1.08119	0.228391	1	0.921816	-0.228391	1
ENSRNOG00000027514	Ube2m	3.40649	0.0571629	1	3.27354	-0.0571629	1
ENSRNOG00000024309	Cox6b1	2.51043	0.683222	1	1.56056	-0.683222	1
ENSRNOG00000070266	Ccdc85b	1.6366	0.129648	1	1.49523	-0.129648	1
ENSRNOG00000021102	Scn1b	2.63633	-0.276136	1	3.19369	0.276136	1
ENSRNOG00000013331	Sdha	2.02168	-0.125914	1	2.20655	0.125914	1
ENSRNOG00000021067	Fxyd7	0.829406	-0.340927	1	1.05247	0.340927	1
ENSRNOG00000021175	Otub1	1.18487	0.0835114	1	1.11779	-0.0835114	1
ENSRNOG00000020781	Tbcb	1.59216	0.283761	1	1.30651	-0.283761	1
ENSRNOG00000021338	Tmem132a	1.33297	-0.086145	1	1.41539	0.086145	1
ENSRNOG00000021202	Rtn3	4.45806	-0.291773	1	5.45831	0.291773	1
ENSRNOG00000018337	Caly	1.24411	0.0808702	1	1.17586	-0.0808702	1
ENSRNOG00000018237	Gstp1	1.16265	0.0196167	1	1.14683	-0.0196167	1
ENSRNOG00000019435	Psd	1.19227	-0.464321	1	1.64766	0.464321	1
ENSRNOG00000062531	Ndufs6l1	3.88044	0.173109	1	3.44048	-0.173109	1
ENSRNOG00000053659	C1h11orf58	0.859028	-0.377041	1	1.11779	0.377041	1
ENSRNOG00000019570	Gng3	1.644	-0.355257	1	2.10493	0.355257	1
ENSRNOG00000018129	Ndufab1	2.466	0.277997	1	2.03235	-0.277997	1
ENSRNOG00000018367	Taldo1	1.13303	-0.0354114	1	1.16134	0.0354114	1
ENSRNOG00000012415	Mpc1	2.86589	0.148851	1	2.58399	-0.148851	1
ENSRNOG00000016930	Ube2s	1.0886	0.0190038	1	1.07424	-0.0190038	1
ENSRNOG00000017127	Rpl28	6.47233	0.360989	1	5.03733	-0.360989	1
ENSRNOG00000018708	Ppp1ca	2.14757	0.163746	1	1.91622	-0.163746	1
ENSRNOG00000017751	Arl6ip1	1.24411	-0.0781963	1	1.31377	0.0781963	1
ENSRNOG00000019721	Ypel3	2.39935	0.208108	1	2.0759	-0.208108	1
ENSRNOG00000017822	Oga	1.11822	-0.0452817	1	1.15408	0.0452817	1
ENSRNOG00000058842	Sptbn2	2.39935	-0.0905095	1	2.55496	0.0905095	1
ENSRNOG00000058909	Rps9	4.75427	0.138225	1	4.31875	-0.138225	1
ENSRNOG00000060293	Ndufa3	2.25125	0.0334568	1	2.19929	-0.0334568	1
ENSRNOG00000017406	Atrnl1	1.01454	-0.370551	1	1.31377	0.370551	1
ENSRNOG00000019048	Sod2	1.95503	-0.155052	1	2.17752	0.155052	1
ENSRNOG00000019534	Ap2a2	1.60697	-0.0548458	1	1.66943	0.0548458	1
ENSRNOG00000048562	AC109542.1	1.18487	0.220084	1	1.01618	-0.220084	1
ENSRNOG00000061215	Crym	1.82173	0.392124	1	1.38635	-0.392124	1
ENSRNOG00000017158	Eif4g2	3.57681	-0.145175	1	3.95583	0.145175	1
ENSRNOG00000018020	Apbb1	2.10314	0.0907799	1	1.97428	-0.0907799	1
ENSRNOG00000036742	Uqcrc2	2.28087	0.125256	1	2.09042	-0.125256	1
ENSRNOG00000016343	Dkk3	1.5033	-0.193674	1	1.72024	0.193674	1
ENSRNOG00000017241	Dpcd	1.56254	0.156727	1	1.40087	-0.156727	1
ENSRNOG00000022619	Fth1	43.3735	0.532985	1	29.9699	-0.532985	1
ENSRNOG00000020248	Ina	1.42184	-0.267567	1	1.71298	0.267567	1
ENSRNOG00000050585	Pgam1	5.00606	0.164944	1	4.46391	-0.164944	1
ENSRNOG00000015221	Eif3f	2.30308	0.231972	1	1.95977	-0.231972	1
ENSRNOG00000047988	Bola2	2.67335	0.243163	1	2.25736	-0.243163	1
ENSRNOG00000012206	Dennd5a	1.55514	-0.0117331	1	1.56781	0.0117331	1
ENSRNOG00000047098	Hbb	7.24249	0.0346256	1	7.06968	-0.0346256	1
ENSRNOG00000018320	Rps15a	10.2713	0.14333	1	9.298	-0.14333	1
ENSRNOG00000016863	Pnma8b	1.32557	-0.433624	1	1.79282	0.433624	1
ENSRNOG00000031859	RGD1562402	5.98357	-0.0117249	1	6.03173	0.0117249	1
ENSRNOG00000010146	Ndn	1.37741	0.157761	1	1.23393	-0.157761	1
ENSRNOG00000070574	Atp5mpl-ps1	2.192	-0.0743746	1	2.30817	0.0743746	1
ENSRNOG00000015691	Inka2	1.00714	-0.221977	1	1.17586	0.221977	1
ENSRNOG00000016580	Rps23	12.8188	0.269273	1	10.6335	-0.269273	1
ENSRNOG00000066942	Cox6b1	1.66622	-0.0398454	1	1.71298	0.0398454	1
ENSRNOG00000016387	Rpl34	6.65747	0.150757	1	5.99543	-0.150757	1
ENSRNOG00000046947	Ak5	1.19227	-0.17059	1	1.3428	0.17059	1
ENSRNOG00000021157	Ctss	2.14757	-0.0200254	1	2.17752	0.0200254	1
ENSRNOG00000071119	ENSRNOG00000071119	2.68076	0.0326988	1	2.62028	-0.0326988	1
ENSRNOG00000067555	Sub1	5.67255	0.00632217	1	5.64703	-0.00632217	1
ENSRNOG00000011627	Zfr	1.94762	-0.0510083	1	2.01783	0.0510083	1
ENSRNOG00000011951	Plk2	1.05897	-0.252567	1	1.26296	0.252567	1
ENSRNOG00000011383	Ndufs4	1.31816	0.0946822	1	1.23393	-0.0946822	1
ENSRNOG00000049819	Dnajc19	1.30335	0.210922	1	1.12505	-0.210922	1
ENSRNOG00000011937	Sgtb	1.20708	-0.314169	1	1.50249	0.314169	1
ENSRNOG00000053086	Selenop	2.99919	0.109092	1	2.77997	-0.109092	1
ENSRNOG00000009057	Sec62	2.03649	-0.152775	1	2.26462	0.152775	1
ENSRNOG00000020979	Psmb4	2.31789	0.173593	1	2.05413	-0.173593	1
ENSRNOG00000048342	Tbca	2.11795	0.298808	1	1.72024	-0.298808	1
ENSRNOG00000014795	Nr2f1	0.90346	-0.168318	1	1.01618	0.168318	1
ENSRNOG00000054204	Gria2	3.84341	-0.252694	1	4.58005	0.252694	1
ENSRNOG00000010124	Trim2	1.87357	-0.379201	1	2.43882	0.379201	1
ENSRNOG00000016163	Slc1a3	3.6953	-0.288585	1	4.51472	0.288585	1
ENSRNOG00000021042	Psmd4	1.05897	0.221364	1	0.907299	-0.221364	1
ENSRNOG00000016552	Hmgcs1	2.10314	-0.246916	1	2.49689	0.246916	1
ENSRNOG00000064545	Rpl37	12.7966	0.171573	1	11.3594	-0.171573	1
ENSRNOG00000009205	Lmo4	2.82146	-0.131945	1	3.09208	0.131945	1
ENSRNOG00000050090	Slc6a17	0.762758	-0.410393	1	1.01618	0.410393	1
ENSRNOG00000033134	Mef2c	1.096	-0.410324	1	1.45894	0.410324	1
ENSRNOG00000011893	Rps3a	6.77595	0.224067	1	5.79946	-0.224067	1
ENSRNOG00000020386	Ash1l	1.11081	-0.142267	1	1.22667	0.142267	1
ENSRNOG00000009990	Zranb2	0.977514	-0.485854	1	1.37184	0.485854	1
ENSRNOG00000016541	Enc1	4.20627	-0.0716617	1	4.42036	0.0716617	1
ENSRNOG00000030237	Cox7c	15.1293	0.189848	1	13.2611	-0.189848	1
ENSRNOG00000013741	Ube2d3	1.37	-0.226538	1	1.60411	0.226538	1
ENSRNOG00000019908	Lamtor2	2.08092	0.134847	1	1.89444	-0.134847	1
ENSRNOG00000064742	Atp5pb	3.93968	0.161898	1	3.52032	-0.161898	1
ENSRNOG00000039848	Taf9	1.22189	-0.0308699	1	1.24844	0.0308699	1
ENSRNOG00000012060	Gucy1b1	1.17746	-0.149199	1	1.30651	0.149199	1
ENSRNOG00000061058	Csde1	1.82914	-0.0992338	1	1.95977	0.0992338	1
ENSRNOG00000061213	Mrps36	1.20708	0.138343	1	1.09602	-0.138343	1
ENSRNOG00000016912	Btf3	1.86616	0.230353	1	1.58959	-0.230353	1
ENSRNOG00000013507	Selenot	1.65881	0.16302	1	1.48071	-0.16302	1
ENSRNOG00000014654	C2h4orf3	1.05157	0.257853	1	0.878266	-0.257853	1
ENSRNOG00000017427	Pfn2	4.69503	0.262516	1	3.91228	-0.262516	1
ENSRNOG00000030019	Atp1a1	6.81298	-0.159023	1	7.6068	0.159023	1
ENSRNOG00000049075	Fabp5	1.30335	0.286871	1	1.06698	-0.286871	1
ENSRNOG00000011949	Ndufb5	4.25811	0.463934	1	3.08482	-0.463934	1
ENSRNOG00000017428	Map1b	7.61276	-0.146648	1	8.427	0.146648	1
ENSRNOG00000011705	Stmn2	5.25044	0.167239	1	4.67441	-0.167239	1
ENSRNOG00000016530	Nsa2	1.096	-4.00764e-05	1	1.09602	4.00764e-05	1
ENSRNOG00000016961	Rps27	8.2052	0.446795	1	6.01721	-0.446795	1
ENSRNOG00000009629	Car2	1.26633	0.0626662	1	1.21215	-0.0626662	1
ENSRNOG00000011066	Marchf6	1.21449	0.383814	1	0.929075	-0.383814	1
ENSRNOG00000017441	Tpm3	0.955298	-0.432729	1	1.29199	0.432729	1
ENSRNOG00000009882	Ppp3ca	2.11054	-0.415036	1	2.81626	0.415036	1
ENSRNOG00000032922	Dclk1	3.42871	-0.0171819	1	3.46951	0.0171819	1
ENSRNOG00000019868	Psma5	1.17006	0.297208	1	0.95085	-0.297208	1
ENSRNOG00000043094	Oxct1	0.910866	-0.226538	1	1.06698	0.226538	1
ENSRNOG00000031814	Sort1	1.58476	-0.223088	1	1.85089	0.223088	1
ENSRNOG00000066065	Basp1	6.36125	-0.0717112	1	6.68498	0.0717112	1
ENSRNOG00000070835	Ndufc1	2.81406	0.284953	1	2.30817	-0.284953	1
ENSRNOG00000010199	Glrb	1.41443	0.337557	1	1.11779	-0.337557	1
ENSRNOG00000011632	Cct5	1.7847	0.0710652	1	1.69846	-0.0710652	1
ENSRNOG00000043377	Fdps	1.94022	0.0287189	1	1.9017	-0.0287189	1
ENSRNOG00000031997	Ttll7	0.918271	-0.336414	1	1.16134	0.336414	1
ENSRNOG00000020279	Syt11	1.89579	-0.0531194	1	1.96703	0.0531194	1
ENSRNOG00000004978	Prkacb	2.70298	-0.233658	1	3.17918	0.233658	1
ENSRNOG00000015987	Rap1gds1	1.31076	-0.0269291	1	1.33554	0.0269291	1
ENSRNOG00000055257	Selenof	2.82146	0.0062349	1	2.809	-0.0062349	1
ENSRNOG00000010306	H2az1	2.53265	0.246213	1	2.13397	-0.246213	1
ENSRNOG00000018569	Ahcyl1	1.39962	-0.296243	1	1.72024	0.296243	1
ENSRNOG00000011817	Rpl22l1	5.02828	0.280763	1	4.13729	-0.280763	1
ENSRNOG00000023226	S100a10	1.2293	0.644239	1	0.783907	-0.644239	1
ENSRNOG00000048617	Ensa	3.78417	0.0543043	1	3.64371	-0.0543043	1
ENSRNOG00000024845	Mrps21	0.881244	-0.203942	1	1.01618	0.203942	1
ENSRNOG00000010248	Serpini1	1.67362	-0.122013	1	1.82186	0.122013	1
ENSRNOG00000011653	Washc2c	0.673893	-0.695647	1	1.09602	0.695647	1
ENSRNOG00000043114	Tomm7	3.73233	0.104977	1	3.46951	-0.104977	1
ENSRNOG00000012764	Agap3	1.02935	0.0390609	1	1.00166	-0.0390609	1
ENSRNOG00000071062	Ndufa5	3.85822	0.0370342	1	3.75985	-0.0370342	1
ENSRNOG00000031671	Rasgef1a	1.02935	0.00825481	1	1.02343	-0.00825481	1
ENSRNOG00000010601	Srpk2	1.25892	-0.115671	1	1.36458	0.115671	1
ENSRNOG00000021866	Bola3	0.933082	-0.152521	1	1.03795	0.152521	1
ENSRNOG00000005587	Suclg1	1.59957	-0.11662	1	1.73476	0.11662	1
ENSRNOG00000007356	Chmp3	1.32557	0.225951	1	1.13231	-0.225951	1
ENSRNOG00000007806	Arf5	2.37714	-0.0240685	1	2.41705	0.0240685	1
ENSRNOG00000010420	Sem1	3.11027	0.311767	1	2.50415	-0.311767	1
ENSRNOG00000010746	Rpl32	12.4189	0.261466	1	10.3577	-0.261466	1
ENSRNOG00000063021	Atp6v1fnb	2.78444	0.079345	1	2.6348	-0.079345	1
ENSRNOG00000008656	Snca	3.67308	0.204461	1	3.18644	-0.204461	1
ENSRNOG00000030269	Atp2b2	1.99206	-0.13287	1	2.18478	0.13287	1
ENSRNOG00000005512	Ndufa4	14.4406	0.0376199	1	14.0668	-0.0376199	1
ENSRNOG00000005890	Serbp1	2.02168	-0.158651	1	2.25736	0.158651	1
ENSRNOG00000010048	C4h2orf81	1.15524	-0.471076	1	1.60411	0.471076	1
ENSRNOG00000007304	Herc3	1.08119	0.0584663	1	1.03795	-0.0584663	1
ENSRNOG00000007808	Nap1l5	2.55487	-0.0602148	1	2.66383	0.0602148	1
ENSRNOG00000005630	AABR07060778.1	4.22849	-0.182097	1	4.7978	0.182097	1
ENSRNOG00000056207	Capza2	1.43665	0.193106	1	1.2557	-0.193106	1
ENSRNOG00000006527	Slc6a1	0.962704	-0.166677	1	1.0815	0.166677	1
ENSRNOG00000011946	Ptn	5.24303	-0.0676933	1	5.49461	0.0676933	1
ENSRNOG00000009236	Necap1	0.910866	-0.216757	1	1.05973	0.216757	1
ENSRNOG00000061684	Ndufa9	1.05897	-0.176396	1	1.19764	0.176396	1
ENSRNOG00000011905	Atp6v1e1	5.82806	0.12917	1	5.32766	-0.12917	1
ENSRNOG00000007151	Cdk14	1.17746	-0.180734	1	1.33554	0.180734	1
ENSRNOG00000060594	Atn1	2.88811	0.188533	1	2.53318	-0.188533	1
ENSRNOG00000026528	Mrps33	0.98492	-0.190594	1	1.12505	0.190594	1
ENSRNOG00000017708	Pcbp1	1.71065	0.309271	1	1.3791	-0.309271	1
ENSRNOG00000013141	Eno2	3.86563	-0.022763	1	3.92679	0.022763	1
ENSRNOG00000019219	Vamp1	1.03676	0.123876	1	0.95085	-0.123876	1
ENSRNOG00000050578	Rheb	1.58476	-0.0109908	1	1.59685	0.0109908	1
ENSRNOG00000015630	Cct7	1.35519	0.10107	1	1.26296	-0.10107	1
ENSRNOG00000010474	Hmces	0.88865	-0.191969	1	1.01618	0.191969	1
ENSRNOG00000046345	Rpn1	1.68843	0.260592	1	1.40813	-0.260592	1
ENSRNOG00000012247	Rab7a	0.881244	-0.321778	1	1.10328	0.321778	1
ENSRNOG00000013000	Ldhb	4.30995	-0.0577246	1	4.48569	0.0577246	1
ENSRNOG00000010005	Ndufb2	5.05049	0.0629177	1	4.83409	-0.0629177	1
ENSRNOG00000018317	Aak1	1.59957	-0.023511	1	1.62588	0.023511	1
ENSRNOG00000015514	Bcat1	6.30941	0.0102333	1	6.264	-0.0102333	1
ENSRNOG00000010239	Cnbp	2.35492	-0.1133	1	2.5477	0.1133	1
ENSRNOG00000068364	Smim10l1	1.42924	-0.500651	1	2.02509	0.500651	1
ENSRNOG00000008218	Atp6v0e2	1.65141	0.0678895	1	1.57507	-0.0678895	1
ENSRNOG00000018630	LOC108351137	25.7412	0.0245756	1	25.3028	-0.0245756	1
ENSRNOG00000060350	Iqsec1	1.07378	-0.358885	1	1.3791	0.358885	1
ENSRNOG00000010452	Cycs-ps9	1.81433	0.0228662	1	1.78557	-0.0228662	1
ENSRNOG00000015290	Tpi1	5.58368	-0.0274971	1	5.69058	0.0274971	1
ENSRNOG00000060098	Ptms	2.70298	-0.0216353	1	2.74367	0.0216353	1
ENSRNOG00000016589	Mlf2	2.54746	-0.0838604	1	2.70012	0.0838604	1
ENSRNOG00000046449	Npy	1.39962	0.285692	1	1.14683	-0.285692	1
ENSRNOG00000016704	Pcyox1	0.98492	-0.190594	1	1.12505	0.190594	1
ENSRNOG00000011944	Snx10	1.03676	0.112988	1	0.958108	-0.112988	1
ENSRNOG00000014508	Mgll	1.24411	-0.0861015	1	1.32103	0.0861015	1
ENSRNOG00000011175	Hnrnpa2b1	2.13276	-0.127272	1	2.32994	0.127272	1
ENSRNOG00000011814	Cbx3	1.14043	-0.218719	1	1.32829	0.218719	1
ENSRNOG00000053362	Gabarapl1	2.36973	-0.191746	1	2.70738	0.191746	1
ENSRNOG00000008393	Tax1bp1	1.5033	-0.0131013	1	1.517	0.0131013	1
ENSRNOG00000010284	St3gal5	1.01454	0.114876	1	0.936333	-0.114876	1
ENSRNOG00000055860	Arl8b	1.72546	-0.209441	1	1.99606	0.209441	1
ENSRNOG00000006818	Arl6ip5	0.970109	-0.05617	1	1.00892	0.05617	1
ENSRNOG00000010184	Brk1	2.23643	0.18443	1	1.96703	-0.18443	1
ENSRNOG00000007104	Itpr1	2.28087	-0.310843	1	2.83077	0.310843	1
ENSRNOG00000008994	Arpc4	1.2367	-0.0135919	1	1.24844	0.0135919	1
ENSRNOG00000016143	Gpr162	0.836812	-0.338063	1	1.05973	0.338063	1
ENSRNOG00000065122	Hypk	0.970109	-0.193674	1	1.11053	0.193674	1
ENSRNOG00000015294	Paxx	0.962704	-0.0977294	1	1.03069	0.0977294	1
ENSRNOG00000013102	Npdc1	1.88838	0.109856	1	1.74927	-0.109856	1
ENSRNOG00000033863	Ajm1	1.59216	0.0762473	1	1.50975	-0.0762473	1
ENSRNOG00000004783	Fam171b	1.68103	-0.277942	1	2.03961	0.277942	1
ENSRNOG00000007316	Idh3b	1.15524	0.094521	1	1.0815	-0.094521	1
ENSRNOG00000010170	Tubb4b	2.64373	0.245748	1	2.22833	-0.245748	1
ENSRNOG00000057817	Epb41l1	1.13303	-0.163926	1	1.27022	0.163926	1
ENSRNOG00000010607	Rnf208	0.918271	-0.21495	1	1.06698	0.21495	1
ENSRNOG00000004763	Sirpa	0.784974	-0.496601	1	1.11053	0.496601	1
ENSRNOG00000008452	Eid1	1.88097	0.110183	1	1.74201	-0.110183	1
ENSRNOG00000005256	Zc3h15	1.66622	0.0873466	1	1.56781	-0.0873466	1
ENSRNOG00000021269	Chgb	2.22903	0.206428	1	1.93073	-0.206428	1
ENSRNOG00000007518	Nckap1	3.30281	-0.0800394	1	3.49129	0.0800394	1
ENSRNOG00000005457	Lamp5	1.45146	-0.225746	1	1.69846	0.225746	1
ENSRNOG00000008810	Nsmf	2.07352	-0.108318	1	2.23559	0.108318	1
ENSRNOG00000025715	Dynlrb1	4.2433	0.213486	1	3.65823	-0.213486	1
ENSRNOG00000025443	Map1lc3a	3.27319	-0.143014	1	3.61468	0.143014	1
ENSRNOG00000042821	Cd59	1.05157	0.111775	1	0.972625	-0.111775	1
ENSRNOG00000045555	Romo1	1.57735	0.0422654	1	1.53152	-0.0422654	1
ENSRNOG00000005884	Emc7	1.19968	-0.073764	1	1.26296	0.073764	1
ENSRNOG00000005195	Cst3	44.7731	-0.0108159	1	45.1037	0.0108159	1
ENSRNOG00000021259	Prnp	6.45011	-0.0280555	1	6.57611	0.0280555	1
ENSRNOG00000007512	Srp14	2.14016	0.079345	1	2.02509	-0.079345	1
ENSRNOG00000014480	Sys1	1.30335	0.367041	1	1.00892	-0.367041	1
ENSRNOG00000024852	Tmx4	1.3626	0.247217	1	1.14683	-0.247217	1
ENSRNOG00000036971	Smim26	1.66622	0.405954	1	1.2557	-0.405954	1
ENSRNOG00000058586	Tyro3	1.08119	-0.451089	1	1.48071	0.451089	1
ENSRNOG00000010945	Ywhab	3.64346	-0.0173591	1	3.68726	0.0173591	1
ENSRNOG00000005284	Itpka	0.933082	-0.331325	1	1.17586	0.331325	1
ENSRNOG00000015550	Ptgds	1.29595	-0.319204	1	1.61862	0.319204	1
ENSRNOG00000014272	Rpl35	14.0703	0.229518	1	11.9981	-0.229518	1
ENSRNOG00000005184	Nop10	2.35492	0.107727	1	2.18478	-0.107727	1
ENSRNOG00000005719	Emc4	1.66622	0.325336	1	1.32829	-0.325336	1
ENSRNOG00000004810	Plcb1	1.66622	-0.179008	1	1.88718	0.179008	1
ENSRNOG00000005924	Dstn	1.55514	0.274085	1	1.28474	-0.274085	1
ENSRNOG00000016272	Edf1	2.37714	0.00648897	1	2.36624	-0.00648897	1
ENSRNOG00000015857	Ctsa	1.14784	0.302894	1	0.929075	-0.302894	1
ENSRNOG00000007542	Scg5	7.50168	0.109174	1	6.95354	-0.109174	1
ENSRNOG00000015396	Sptan1	2.91773	-0.351197	1	3.72356	0.351197	1
ENSRNOG00000025580	LOC679539	1.44406	-0.144474	1	1.59685	0.144474	1
ENSRNOG00000018111	Slc12a5	1.39962	-0.429331	1	1.88718	0.429331	1
ENSRNOG00000017123	B2m	6.7019	0.543747	1	4.59456	-0.543747	1
ENSRNOG00000006037	Snap25	23.053	-0.164795	1	25.8399	0.164795	1
ENSRNOG00000070974	Rpl7a	4.82833	0.268522	1	4.00663	-0.268522	1
ENSRNOG00000005018	Scn2a	0.910866	-0.293209	1	1.11779	0.293209	1
ENSRNOG00000049484	Atp9a	1.28114	-0.354886	1	1.6404	0.354886	1
ENSRNOG00000015420	Stxbp1	1.74027	-0.127557	1	1.9017	0.127557	1
ENSRNOG00000011732	Psmb7	1.9106	0.0625336	1	1.82912	-0.0625336	1
ENSRNOG00000010150	Strbp	1.10341	-0.0823124	1	1.1686	0.0823124	1
ENSRNOG00000018294	Hspa5	1.29595	0.0787596	1	1.22667	-0.0787596	1
ENSRNOG00000009862	Olfm1	8.84206	-0.106038	1	9.51576	0.106038	1
ENSRNOG00000009552	Serinc3	1.75508	0.0166461	1	1.73476	-0.0166461	1
ENSRNOG00000010235	Pkig	1.05897	0.176276	1	0.936333	-0.176276	1
ENSRNOG00000016220	Rpl12	5.25784	0.00656964	1	5.2333	-0.00656964	1
ENSRNOG00000017295	Sh3glb2	1.41443	-0.154503	1	1.57507	0.154503	1
ENSRNOG00000007998	Ssb	0.962704	-0.250741	1	1.14683	0.250741	1
ENSRNOG00000022860	Swi5	2.08833	0.00345216	1	2.08316	-0.00345216	1
ENSRNOG00000000007	Gad1	0.88865	-0.33782	1	1.12505	0.33782	1
ENSRNOG00000062930	ENSRNOG00000062930	9.18271	0.298979	1	7.46163	-0.298979	1
ENSRNOG00000001516	Rapgef4	2.31789	-0.0945128	1	2.47511	0.0945128	1
ENSRNOG00000033835	Dnm1	2.28087	-0.340063	1	2.88884	0.340063	1
ENSRNOG00000009781	Dync1i2	1.27373	-0.0912417	1	1.35732	0.0912417	1
ENSRNOG00000022681	Bbln	2.85108	0.12133	1	2.62028	-0.12133	1
ENSRNOG00000018901	Rab14	0.970109	-0.0867583	1	1.03069	0.0867583	1
ENSRNOG00000001596	Atp5mc3	5.49482	0.122994	1	5.04458	-0.122994	1
ENSRNOG00000047374	Gnas	12.8854	-0.0767158	1	13.5877	0.0767158	1
ENSRNOG00000008822	Fkbp1a	4.48768	0.0145284	1	4.44214	-0.0145284	1
ENSRNOG00000005668	Ndufa8	4.88757	0.017847	1	4.82683	-0.017847	1
ENSRNOG00000014230	Map1a	4.52471	-0.245275	1	5.36395	0.245275	1
ENSRNOG00000019047	Ola1	1.37	0.228028	1	1.1686	-0.228028	1
ENSRNOG00000011726	Grin1	1.11822	-0.345405	1	1.42265	0.345405	1
ENSRNOG00000052968	Hnrnpa3	1.28114	-0.164962	1	1.43716	0.164962	1
ENSRNOG00000014573	Ckmt1	1.67362	-0.339489	1	2.11945	0.339489	1
ENSRNOG00000015018	Pdia3	1.04416	0.0389147	1	1.01618	-0.0389147	1
ENSRNOG00000064233	Serf2	5.51703	0.465842	1	3.99212	-0.465842	1
ENSRNOG00000017447	Eif2s2	1.53292	0.129246	1	1.40087	-0.129246	1
ENSRNOG00000019987	Scand1	1.87357	0.486022	1	1.33554	-0.486022	1
ENSRNOG00000056853	Psma7	1.93281	0.0232229	1	1.9017	-0.0232229	1
ENSRNOG00000019848	Rbm39	1.34779	-0.319767	1	1.68395	0.319767	1
ENSRNOG00000013657	Stmn3	9.79736	0.0944847	1	9.17461	-0.0944847	1
ENSRNOG00000015202	Dnajc5	0.977514	-0.264727	1	1.17586	0.264727	1
ENSRNOG00000060449	Rps21	16.2253	0.230419	1	13.8272	-0.230419	1
ENSRNOG00000017939	Chn1	5.69476	-0.0899256	1	6.06076	0.0899256	1
ENSRNOG00000009155	Ndufs3	2.00687	-0.00793955	1	2.01783	0.00793955	1
ENSRNOG00000017737	Dgkz	1.86616	-0.217106	1	2.17026	0.217106	1
ENSRNOG00000007989	Chst1	1.28114	-0.193674	1	1.4662	0.193674	1
ENSRNOG00000069579	C1qtnf4	1.918	-0.206301	1	2.21381	0.206301	1
ENSRNOG00000058478	Mapk8ip1	1.42924	-0.126256	1	1.56056	0.126256	1
ENSRNOG00000010379	Celf1	1.11081	-0.0274971	1	1.13231	0.0274971	1
ENSRNOG00000011414	Psmc3	1.45887	0.363455	1	1.13231	-0.363455	1
ENSRNOG00000048701	Rpl38-ps9	3.65087	0.589069	1	2.4243	-0.589069	1
ENSRNOG00000062419	ENSRNOG00000062419	11.1007	-0.211697	1	12.8546	0.211697	1
ENSRNOG00000051720	Nudc	1.06638	-0.1401	1	1.17586	0.1401	1
ENSRNOG00000012879	Fabp3	1.0886	0.0682473	1	1.03795	-0.0682473	1
ENSRNOG00000070149	Fut9	1.38481	0.0134522	1	1.37184	-0.0134522	1
ENSRNOG00000011804	Stx12	1.01454	0.10382	1	0.943591	-0.10382	1
ENSRNOG00000042458	AABR07046707.1	1.42924	0.0663893	1	1.36458	-0.0663893	1
ENSRNOG00000071131	LOC120102992	1.28114	0.0370342	1	1.24844	-0.0370342	1
ENSRNOG00000027694	Rps7-ps23	1.42924	-0.126256	1	1.56056	0.126256	1
ENSRNOG00000063187	Micos10	2.71779	0.117653	1	2.50415	-0.117653	1
ENSRNOG00000012550	Uqcrh	7.84233	0.18375	1	6.90273	-0.18375	1
ENSRNOG00000067358	Gng10	1.95503	0.202051	1	1.69846	-0.202051	1
ENSRNOG00000023601	Elavl4	1.16265	-0.304125	1	1.43716	0.304125	1
ENSRNOG00000016727	Akr1a1	3.33244	-0.0246622	1	3.38967	0.0246622	1
ENSRNOG00000017194	Prdx1	1.54773	0.084753	1	1.45894	-0.084753	1
ENSRNOG00000008223	Cnr1	0.88865	-0.290823	1	1.08876	0.290823	1
ENSRNOG00000024539	Ndufb6	3.52498	0.534247	1	2.43156	-0.534247	1
ENSRNOG00000019655	Atp6v0b	4.36919	0.188609	1	3.83243	-0.188609	1
ENSRNOG00000008672	Chmp5	1.17746	0.00191886	1	1.17586	-0.00191886	1
ENSRNOG00000018602	Camta1	1.644	-0.315039	1	2.04687	0.315039	1
ENSRNOG00000016810	Stmn1	11.2192	0.145624	1	10.14	-0.145624	1
ENSRNOG00000007029	Dnaja1	2.15498	-0.116847	1	2.3372	0.116847	1
ENSRNOG00000026260	Rpl11	6.47974	0.218543	1	5.56719	-0.218543	1
ENSRNOG00000015967	Sh3bgrl3	1.32557	0.301403	1	1.07424	-0.301403	1
ENSRNOG00000043300	Enho	0.644271	-0.630791	1	1.00166	0.630791	1
ENSRNOG00000013536	Cdc42	3.11768	0.146192	1	2.81626	-0.146192	1
ENSRNOG00000017309	Rsrp1	1.18487	-0.298576	1	1.45894	0.298576	1
ENSRNOG00000015385	Pink1	0.918271	-0.272283	1	1.11053	0.272283	1
ENSRNOG00000014208	Dctn3	1.82173	-0.00590743	1	1.82912	0.00590743	1
ENSRNOG00000014445	Hp1bp3	0.999731	-0.54203	1	1.45894	0.54203	1
ENSRNOG00000067661	Camk2n1	5.20601	-0.219209	1	6.06076	0.219209	1
ENSRNOG00000017279	Tmem50a	0.999731	-0.00275931	1	1.00166	0.00275931	1
ENSRNOG00000007330	Capzb	1.60697	0.189573	1	1.40813	-0.189573	1
ENSRNOG00000017829	Ssu72	1.5107	-0.0265106	1	1.53878	0.0265106	1
ENSRNOG00000017895	Eno1	4.19146	0.173109	1	3.7163	-0.173109	1
ENSRNOG00000016047	Macf1	0.770163	-0.406783	1	1.02343	0.406783	1
ENSRNOG00000052887	Dnajc6	1.93281	-0.00932044	1	1.94525	0.00932044	1
ENSRNOG00000016398	Clstn1	4.71725	-0.290493	1	5.77042	0.290493	1
ENSRNOG00000006357	Sgip1	0.962704	-0.241639	1	1.13957	0.241639	1
ENSRNOG00000010580	Acot7	1.22189	0.0462063	1	1.18312	-0.0462063	1
ENSRNOG00000046227	Tprg1l	1.22189	0.0200541	1	1.20489	-0.0200541	1
ENSRNOG00000007967	Sdhb	1.34038	0.241893	1	1.13231	-0.241893	1
ENSRNOG00000018289	Park7	2.21422	0.128255	1	2.02509	-0.128255	1
ENSRNOG00000018647	Mrpl20	1.74768	0.155911	1	1.56781	-0.155911	1
ENSRNOG00000034242	Vcp	2.03649	0.0392113	1	1.98154	-0.0392113	1
ENSRNOG00000016137	Rad23b	1.19227	0.168897	1	1.05973	-0.168897	1
ENSRNOG00000012081	Txn1	3.29541	0.171407	1	2.92513	-0.171407	1
ENSRNOG00000009778	Tmem59	1.2367	-0.237175	1	1.45894	0.237175	1
ENSRNOG00000008116	Plpp3	0.851622	-0.293209	1	1.04521	0.293209	1
ENSRNOG00000011413	Scp2	2.75481	-0.0318756	1	2.81626	0.0318756	1
ENSRNOG00000063197	Atp6v1g1	3.52498	0.00175187	1	3.52032	-0.00175187	1
ENSRNOG00000057589	Rnf11	2.07352	0.146337	1	1.87267	-0.146337	1
ENSRNOG00000039530	Ccl27	1.26633	0.325701	1	1.00892	-0.325701	1
ENSRNOG00000014635	Clta	2.43638	0.339759	1	1.92347	-0.339759	1
ENSRNOG00000008431	Gabbr2	1.25151	-0.198515	1	1.43716	0.198515	1
ENSRNOG00000011498	Psip1	1.34779	0.0130373	1	1.33554	-0.0130373	1
ENSRNOG00000007663	Rps6	5.53925	0.299091	1	4.50021	-0.299091	1
ENSRNOG00000062108	Tomm5	1.34779	0.186867	1	1.18312	-0.186867	1
ENSRNOG00000006345	Sec61b	1.14043	0.17556	1	1.00892	-0.17556	1
ENSRNOG00000050983	Hpcal4	2.16238	-0.107441	1	2.32994	0.107441	1
ENSRNOG00000014302	Dlgap3	1.00714	-0.149373	1	1.11779	0.149373	1
ENSRNOG00000011463	Psmb2	1.40703	0.0439053	1	1.36458	-0.0439053	1
ENSRNOG00000006979	Hpca	2.31049	-0.239683	1	2.72916	0.239683	1
ENSRNOG00000010237	Map7d1	0.992325	-0.207348	1	1.14683	0.207348	1
ENSRNOG00000054626	Rps8	11.782	0.131041	1	10.7569	-0.131041	1
ENSRNOG00000014375	Adgrb2	1.05897	-0.437981	1	1.43716	0.437981	1
ENSRNOG00000047185	Eif3i	1.12562	0.263739	1	0.936333	-0.263739	1
ENSRNOG00000010299	Eps15	1.17746	-0.203942	1	1.35732	0.203942	1
ENSRNOG00000021663	Vxn	2.85108	-0.068822	1	2.99046	0.068822	1
ENSRNOG00000013300	Atp5if1	7.21287	0.0169297	1	7.12774	-0.0169297	1
ENSRNOG00000006833	Rb1cc1	1.05157	-0.319204	1	1.31377	0.319204	1
ENSRNOG00000026646	Ndufs5	2.27346	0.341309	1	1.79282	-0.341309	1
ENSRNOG00000011421	Smap2	0.80719	-0.36983	1	1.04521	0.36983	1
ENSRNOG00000012616	Ppt1	0.881244	-0.321778	1	1.10328	0.321778	1
ENSRNOG00000030862	Atp6v1h	1.644	0.164283	1	1.4662	-0.164283	1
ENSRNOG00000008555	Rps20-ps10	6.34644	0.181096	1	5.59622	-0.181096	1
ENSRNOG00000009683	Sdcbp	1.37741	-0.331277	1	1.73476	0.331277	1
ENSRNOG00000005963	Rab2a	2.03649	0.323462	1	1.62588	-0.323462	1
ENSRNOG00000042421	C5h1orf122	1.58476	0.393207	1	1.20489	-0.393207	1
ENSRNOG00000056870	Gdi1	2.83627	-0.0445301	1	2.92513	0.0445301	1
ENSRNOG00000053456	Lage3	1.11822	0.232252	1	0.95085	-0.232252	1
ENSRNOG00000010365	Syn1	1.71806	-0.590911	1	2.59125	0.590911	1
ENSRNOG00000007682	Gria3	1.41443	-0.281136	1	1.72024	0.281136	1
ENSRNOG00000055572	Idh3g	1.19227	0.1494	1	1.07424	-0.1494	1
ENSRNOG00000002563	Mcts1	1.24411	0.429598	1	0.921816	-0.429598	1
ENSRNOG00000003201	Rps4x	5.45038	0.427535	1	4.05018	-0.427535	1
ENSRNOG00000008329	Ndufb11	1.85876	0.224639	1	1.58959	-0.224639	1
ENSRNOG00000071176	Ndufa1	4.69503	0.0795884	1	4.44214	-0.0795884	1
ENSRNOG00000002389	Morf4l2	1.51811	-0.191671	1	1.73476	0.191671	1
ENSRNOG00000003611	Dynlt3	1.32557	-0.0568568	1	1.3791	0.0568568	1
ENSRNOG00000002419	Plp1	7.59055	0.300215	1	6.16238	-0.300215	1
ENSRNOG00000003858	Atp6ap2	2.76962	0.0916257	1	2.59851	-0.0916257	1
ENSRNOG00000004613	Gpm6b	1.57735	-0.124632	1	1.72024	0.124632	1
ENSRNOG00000032729	Bex1	3.74714	-0.0133451	1	3.78162	0.0133451	1
ENSRNOG00000003229	Tspan7	6.32422	0.0525375	1	6.09705	-0.0525375	1
ENSRNOG00000047931	Tmsb4x	46.9799	0.395388	1	35.7113	-0.395388	1
ENSRNOG00000039587	Wdr13	0.829406	-0.40849	1	1.10328	0.40849	1
ENSRNOG00000011494	Rpl36a	4.22849	0.182966	1	3.72356	-0.182966	1
ENSRNOG00000058249	Pgk1	3.13249	0.138254	1	2.84529	-0.138254	1
ENSRNOG00000055939	Zcchc18	1.31816	-0.228932	1	1.54604	0.228932	1
ENSRNOG00000056703	Atrx	1.39222	-0.279403	1	1.69121	0.279403	1
ENSRNOG00000003261	Usp9x	1.31816	-0.242353	1	1.56056	0.242353	1
ENSRNOG00000033844	Bex2	1.35519	-0.229079	1	1.58959	0.229079	1
ENSRNOG00000003099	Ubqln2	1.02935	-0.242878	1	1.21941	0.242878	1
ENSRNOG00000031367	Hprt1	1.68103	-0.00875579	1	1.69121	0.00875579	1
ENSRNOG00000025730	Armcx3	0.955298	-0.0884646	1	1.01618	0.0884646	1
ENSRNOG00000028822	Bex3	2.0587	0.0287189	1	2.01783	-0.0287189	1
ENSRNOG00000012786	Pgrmc1	1.70324	-0.190994	1	1.94525	0.190994	1
ENSRNOG00000049985	Gprasp1	1.59957	0.0488032	1	1.54604	-0.0488032	1
ENSRNOG00000054689	Cox7b	9.41228	0.278207	1	7.75922	-0.278207	1
ENSRNOG00000006756	Maged1	1.644	-0.0158712	1	1.66217	0.0158712	1
ENSRNOG00000005387	Rbm3	1.19968	-0.0234324	1	1.21941	0.0234324	1
ENSRNOG00000047339	Pja1	1.62179	-0.155706	1	1.80734	0.155706	1
ENSRNOG00000046021	Pcsk1n	3.63606	-0.0511344	1	3.76711	0.0511344	1
ENSRNOG00000069303	Sh3bgrl	1.35519	0.10107	1	1.26296	-0.10107	1
ENSRNOG00000025383	Pdha1	1.06638	-0.398702	1	1.40813	0.398702	1
ENSRNOG00000042753	Fgf13	1.25151	-0.0457059	1	1.29199	0.0457059	1
ENSRNOG00000046390	Tceal3	1.03676	-0.0605484	1	1.0815	0.0605484	1
ENSRNOG00000034198	Tceal9	1.2367	0.192218	1	1.0815	-0.192218	1
ENSRNOG00000039980	Slc25a5	1.82173	0.0944431	1	1.70572	-0.0944431	1
ENSRNOG00000051885	LOC100360413	1.5033	-0.647584	1	2.35898	0.647584	1
ENSRNOG00000059720	Syp	2.65854	-0.254215	1	3.17192	0.254215	1
ENSRNOG00000007014	Cnksr2	1.25892	-0.341331	1	1.59685	0.341331	1
ENSRNOG00000003809	Sat1	1.04416	0.0185947	1	1.03069	-0.0185947	1
ENSRNOG00000001465	Ids	2.50303	0.0117956	1	2.48237	-0.0117956	1
ENSRNOG00000056765	Rpl10	5.03568	0.211411	1	4.34778	-0.211411	1
ENSRNOG00000067086	Calm2	21.1276	0.122705	1	19.4017	-0.122705	1
ENSRNOG00000050220	Nrxn1	0.866433	-0.695968	1	1.40813	0.695968	1
ENSRNOG00000026742	Ypel5	0.859028	-0.240468	1	1.01618	0.240468	1
ENSRNOG00000007237	Id2	0.970109	-0.13634	1	1.06698	0.13634	1
ENSRNOG00000004526	Cox7a2l	2.80665	0.245428	1	2.36624	-0.245428	1
ENSRNOG00000012062	Npc2	1.51811	0.64913	1	0.965367	-0.64913	1
ENSRNOG00000004696	Arhgap5	0.970109	-0.410703	1	1.29199	0.410703	1
ENSRNOG00000004612	Ppp1cb	2.50303	-0.00908312	1	2.51866	0.00908312	1
ENSRNOG00000006364	Dld	1.39962	0.389121	1	1.06698	-0.389121	1
ENSRNOG00000007114	Psma6	1.56995	0.156098	1	1.40813	-0.156098	1
ENSRNOG00000025388	Mrpl33	1.33297	0.110712	1	1.23393	-0.110712	1
ENSRNOG00000005260	Acp1	0.844217	-0.295716	1	1.03795	0.295716	1
ENSRNOG00000047088	Rab10	1.31076	0.164602	1	1.1686	-0.164602	1
ENSRNOG00000004629	Fkbp3	4.2433	0.0982288	1	3.96308	-0.0982288	1
ENSRNOG00000004196	Rps29	16.0401	0.294019	1	13.0796	-0.294019	1
ENSRNOG00000006865	Laptm4a	2.52525	0.170447	1	2.24284	-0.170447	1
ENSRNOG00000006180	Pum2	1.79952	0.040593	1	1.74927	-0.040593	1
ENSRNOG00000006867	Etv1	1.17746	-0.410904	1	1.56781	0.410904	1
ENSRNOG00000005063	Atl1	1.49589	-0.1133	1	1.61862	0.1133	1
ENSRNOG00000005345	Vsnl1	6.19093	-0.225093	1	7.23662	0.225093	1
ENSRNOG00000047891	Foxg1	0.90346	-0.198692	1	1.03795	0.198692	1
ENSRNOG00000004496	Rock2	2.20681	-0.0464874	1	2.27914	0.0464874	1
ENSRNOG00000051650	Ywhaq	2.95476	0.106521	1	2.74367	-0.106521	1
ENSRNOG00000004794	Rtn1	7.49428	-0.0462071	1	7.73745	0.0462071	1
ENSRNOG00000050197	Pdia6	1.32557	0.0693609	1	1.26296	-0.0693609	1
ENSRNOG00000007851	Psma3	1.01454	0.171459	1	0.900041	-0.171459	1
ENSRNOG00000039091	Pnpla8	1.96243	-0.206017	1	2.26462	0.206017	1
ENSRNOG00000004060	Calm1	33.9538	-0.144488	1	37.5259	0.144488	1
ENSRNOG00000004067	Nrcam	1.88097	-0.00483364	1	1.88718	0.00483364	1
ENSRNOG00000009263	Ifi27	2.81406	0.253638	1	2.35898	-0.253638	1
ENSRNOG00000008373	Rps7	8.24222	0.188803	1	7.22936	-0.188803	1
ENSRNOG00000006587	Setd3	1.05157	-0.0687976	1	1.10328	0.0687976	1
ENSRNOG00000009166	Ddx24	0.659082	-0.598369	1	1.00166	0.598369	1
ENSRNOG00000004883	Erh	1.7847	0.233337	1	1.517	-0.233337	1
ENSRNOG00000009080	Atp6v1d	3.03622	-0.146267	1	3.36064	0.146267	1
ENSRNOG00000005513	Srsf5	1.44406	0.0659999	1	1.3791	-0.0659999	1
ENSRNOG00000014476	Evl	0.918271	-0.253424	1	1.09602	0.253424	1
ENSRNOG00000003951	Psmc1	1.84395	0.301016	1	1.49523	-0.301016	1
ENSRNOG00000006178	Dync1h1	1.49589	-0.0406548	1	1.53878	0.0406548	1
ENSRNOG00000059714	Hsp90aa1	16.714	-0.0447704	1	17.2387	0.0447704	1
ENSRNOG00000010218	Eif5	1.918	-0.40424	1	2.54044	0.40424	1
ENSRNOG00000004973	Ppp2r5c	1.19968	-0.0571812	1	1.24844	0.0571812	1
ENSRNOG00000011572	Klc1	3.92487	-0.05057	1	4.0647	0.05057	1
ENSRNOG00000033688	Cep170b	0.829406	-0.49983	1	1.17586	0.49983	1
ENSRNOG00000011542	Coa8	1.0886	0.319309	1	0.871007	-0.319309	1
ENSRNOG00000005041	Crip2	1.01454	0.137243	1	0.921816	-0.137243	1
ENSRNOG00000010872	Ckb	10.6194	-0.148004	1	11.7659	0.148004	1
ENSRNOG00000007334	Ly6h	1.85135	0.0813992	1	1.74927	-0.0813992	1
ENSRNOG00000059744	Atxn7l3b	1.52552	-0.0192611	1	1.54604	0.0192611	1
ENSRNOG00000046975	Sult4a1	1.70324	-0.0264226	1	1.73476	0.0264226	1
ENSRNOG00000009539	Khdrbs3	1.30335	0.229538	1	1.11053	-0.229538	1
ENSRNOG00000014058	Tomm22	1.04416	0.134072	1	0.95085	-0.134072	1
ENSRNOG00000005358	Pmm1	1.13303	-0.096812	1	1.21215	0.096812	1
ENSRNOG00000067873	ENSRNOG00000067873	2.70298	0.3301	1	2.14849	-0.3301	1
ENSRNOG00000003890	Nap1l1	1.25892	-0.253868	1	1.50249	0.253868	1
ENSRNOG00000018920	Slc25a17	1.70324	-0.125157	1	1.85815	0.125157	1
ENSRNOG00000014633	Vps28	1.40703	0.138542	1	1.27748	-0.138542	1
ENSRNOG00000024128	Aco2	1.66622	-0.0818395	1	1.76379	0.0818395	1
ENSRNOG00000007648	Rab11b	1.0886	0.307435	1	0.878266	-0.307435	1
ENSRNOG00000006762	Snu13	1.18487	0.055855	1	1.13957	-0.055855	1
ENSRNOG00000004773	Yaf2	1.03676	0.0808074	1	0.979883	-0.0808074	1
ENSRNOG00000009570	Pdxp	0.98492	-0.199813	1	1.13231	0.199813	1
ENSRNOG00000068480	ENSRNOG00000068480	8.4866	0.164463	1	7.57051	-0.164463	1
ENSRNOG00000052025	Tle5	3.39168	-0.128931	1	3.70904	0.128931	1
ENSRNOG00000068679	Rpl30	2.07352	-0.246246	1	2.4606	0.246246	1
ENSRNOG00000007769	Marchf2	1.04416	0.271575	1	0.863749	-0.271575	1
ENSRNOG00000020464	Mrpl54	1.53292	-0.110045	1	1.65491	0.110045	1
ENSRNOG00000020431	Matk	1.05157	-0.00123431	1	1.05247	0.00123431	1
ENSRNOG00000051170	Ddx17	0.873839	-0.34325	1	1.11053	0.34325	1
ENSRNOG00000021317	Cct2	1.20708	-0.0146085	1	1.21941	0.0146085	1
ENSRNOG00000020266	Eef2	5.30228	-0.0628806	1	5.53816	0.0628806	1
ENSRNOG00000006235	Nell2	2.76222	-0.0825981	1	2.92513	0.0825981	1
ENSRNOG00000007400	Srebf2	1.01454	-0.237796	1	1.19764	0.237796	1
ENSRNOG00000042886	Rps28	4.5173	0.223052	1	3.86872	-0.223052	1
ENSRNOG00000006901	Cd320	2.82146	0.253001	1	2.36624	-0.253001	1
ENSRNOG00000014637	Atxn10	1.39962	-0.115671	1	1.517	0.115671	1
ENSRNOG00000012457	Cyc1	2.0587	-0.0270689	1	2.09768	0.0270689	1
ENSRNOG00000016156	Nptxr	1.76249	-0.0927821	1	1.87992	0.0927821	1
ENSRNOG00000024967	Uqcrb	3.81379	0.181965	1	3.36064	-0.181965	1
ENSRNOG00000046955	Cbx6	1.20708	-0.0813346	1	1.27748	0.0813346	1
ENSRNOG00000016896	Rpl3	4.48027	0.232974	1	3.81066	-0.232974	1
ENSRNOG00000026963	Hsp90b1	1.72546	-0.245575	1	2.04687	0.245575	1
ENSRNOG00000019552	Lsm7	1.18487	-0.12418	1	1.29199	0.12418	1
ENSRNOG00000007686	Septin3	1.51811	-0.179598	1	1.72024	0.179598	1
ENSRNOG00000017801	Atf4	1.48849	-0.0204287	1	1.50975	0.0204287	1
ENSRNOG00000070907	Smdt1	2.62152	0.0867662	1	2.46785	-0.0867662	1
ENSRNOG00000008569	Ndufa6	5.43557	0.173109	1	4.81957	-0.173109	1
ENSRNOG00000010834	Mpped1	1.35519	-0.202607	1	1.56056	0.202607	1
ENSRNOG00000025053	Lrp1	1.5033	-0.150605	1	1.66943	0.150605	1
ENSRNOG00000014844	Kif21a	0.829406	-0.389507	1	1.08876	0.389507	1
ENSRNOG00000032871	Mlc1	2.16979	0.427491	1	1.61136	-0.427491	1
ENSRNOG00000010807	Cox6c	11.2266	0.133222	1	10.2343	-0.133222	1
ENSRNOG00000010588	Tns2	1.096	0.171072	1	0.972625	-0.171072	1
ENSRNOG00000054775	Arf3	3.36206	-0.311483	1	4.17358	0.311483	1
ENSRNOG00000032828	Mapk8ip2	1.0886	-0.0379521	1	1.11779	0.0379521	1
ENSRNOG00000005299	Kif5a	4.86536	-0.214817	1	5.64703	0.214817	1
ENSRNOG00000057988	Pfkm	2.27346	-0.0487905	1	2.35172	0.0487905	1
ENSRNOG00000056487	Oxr1	1.83654	-0.181204	1	2.08316	0.181204	1
ENSRNOG00000008797	Tmpo	4.30995	0.0511641	1	4.15906	-0.0511641	1
ENSRNOG00000025481	Dctn2	1.644	0.437301	1	1.21215	-0.437301	1
ENSRNOG00000007407	Ndufa12	2.80665	0.0594157	1	2.69286	-0.0594157	1
ENSRNOG00000009094	Nudt4	1.9106	-0.0312884	1	1.95251	0.0312884	1
ENSRNOG00000054274	Cacnb3	0.792379	-0.345677	1	1.00892	0.345677	1
ENSRNOG00000002632	Naca	4.30254	0.222072	1	3.68726	-0.222072	1
ENSRNOG00000024870	Anks1b	0.999731	-0.0736428	1	1.05247	0.0736428	1
ENSRNOG00000002642	Ptges3	1.40703	-0.214031	1	1.63314	0.214031	1
ENSRNOG00000002840	Atp5f1b	11.2118	0.0939751	1	10.5029	-0.0939751	1
ENSRNOG00000004628	Dazap2	1.31816	0.0862699	1	1.24119	-0.0862699	1
ENSRNOG00000015320	Atp5mc2	3.19914	0.335731	1	2.53318	-0.335731	1
ENSRNOG00000040281	Zc3h10	17.8248	0.270817	1	14.7708	-0.270817	1
ENSRNOG00000036827	Ppp1r1a	1.17746	0.0932592	1	1.10328	-0.0932592	1
ENSRNOG00000004026	Atp2b1	2.29568	-0.245099	1	2.7219	0.245099	1
ENSRNOG00000012985	Pfdn5	2.54746	-0.0406744	1	2.62028	0.0406744	1
ENSRNOG00000053468	Tuba1a	18.7653	0.20078	1	16.3241	-0.20078	1
ENSRNOG00000059605	Ddn	1.59957	-0.394605	1	2.10493	0.394605	1
ENSRNOG00000025584	Agap2	1.13303	-0.259083	1	1.35732	0.259083	1
ENSRNOG00000004846	Atp6v1c1	1.69584	-0.17564	1	1.91622	0.17564	1
ENSRNOG00000036852	Pcbp2	1.3626	-0.0173285	1	1.3791	0.0173285	1
ENSRNOG00000064438	ENSRNOG00000064438	0.873839	-0.352588	1	1.11779	0.352588	1
ENSRNOG00000055579	Tmbim6	1.46627	0.0287189	1	1.43716	-0.0287189	1
ENSRNOG00000030520	Sarnp	1.2367	0.241127	1	1.04521	-0.241127	1
ENSRNOG00000005535	Ikzf4	10.5157	0.402062	1	7.9552	-0.402062	1
ENSRNOG00000007650	Cd63	1.14784	0.572654	1	0.76939	-0.572654	1
ENSRNOG00000007784	Bloc1s1	1.71806	-0.135001	1	1.88718	0.135001	1
ENSRNOG00000008195	Ywhaz	7.67201	-0.0642166	1	8.02053	0.0642166	1
ENSRNOG00000023520	Cs	1.25151	-0.0131013	1	1.26296	0.0131013	1
ENSRNOG00000008615	Mal2	1.54773	-0.306884	1	1.91622	0.306884	1
ENSRNOG00000004252	Eif3h	1.46627	0.149644	1	1.32103	-0.149644	1
ENSRNOG00000008987	Ndufb9	6.65747	0.11458	1	6.14786	-0.11458	1
ENSRNOG00000019459	Oaz1	6.47233	0.205668	1	5.61074	-0.205668	1
ENSRNOG00000018212	Abhd17a	1.2293	0.232514	1	1.04521	-0.232514	1
ENSRNOG00000014625	Atp5f1d	3.66568	0.185254	1	3.22273	-0.185254	1
ENSRNOG00000024349	Cbarp	1.26633	-0.313201	1	1.57507	0.313201	1
ENSRNOG00000011489	R3hdm4	0.740541	-0.452621	1	1.01618	0.452621	1
ENSRNOG00000024568	Ndufs7	1.94762	0.136475	1	1.77105	-0.136475	1
ENSRNOG00000013604	Gpx4	7.5313	0.0806615	1	7.12049	-0.0806615	1
ENSRNOG00000024603	Rps15	9.8566	0.286564	1	8.07859	-0.286564	1
ENSRNOG00000061246	Cyrib	1.55514	0.0151085	1	1.53878	-0.0151085	1
ENSRNOG00000006086	Lynx1	1.03676	-0.0215543	1	1.05247	0.0215543	1
ENSRNOG00000008414	Bsg	7.08698	0.073066	1	6.73579	-0.073066	1
ENSRNOG00000029450	Adgrb1	1.30335	-0.349166	1	1.66217	0.349166	1
ENSRNOG00000060123	Kifc2	0.90346	-0.386319	1	1.18312	0.386319	1
ENSRNOG00000029941	Grina	2.56968	-0.263047	1	3.08482	0.263047	1
ENSRNOG00000068956	Rpl8-ps7	3.89525	-0.0768269	1	4.10825	0.0768269	1
ENSRNOG00000006471	Pvalb	2.21422	-0.15609	1	2.46785	0.15609	1
ENSRNOG00000009378	Rpl4	6.72411	-0.0119672	1	6.77934	0.0119672	1
ENSRNOG00000009198	Rab6b	1.096	-0.0740407	1	1.15408	0.0740407	1
ENSRNOG00000030625	Tf	2.39935	0.442277	1	1.76379	-0.442277	1
ENSRNOG00000018939	Rexo2	1.05897	0.143361	1	0.958108	-0.143361	1
ENSRNOG00000014846	Anp32a	1.05157	0.00868116	1	1.04521	-0.00868116	1
ENSRNOG00000023020	Fdx2	1.15524	0.0379374	1	1.12505	-0.0379374	1
ENSRNOG00000058938	Camkv	1.15524	-0.246516	1	1.37184	0.246516	1
ENSRNOG00000006075	Fez1	1.62179	-0.0602861	1	1.69121	0.0602861	1
ENSRNOG00000011329	Pkm	3.19173	-0.138235	1	3.51306	0.138235	1
ENSRNOG00000031890	Ncam1	0.918271	-0.253424	1	1.09602	0.253424	1
ENSRNOG00000034066	Hspa8	8.37552	0.126253	1	7.67212	-0.126253	1
ENSRNOG00000064634	Sorl1	1.35519	-0.342537	1	1.72024	0.342537	1
ENSRNOG00000025463	LOC100125362	1.54773	-0.411854	1	2.06138	0.411854	1
ENSRNOG00000016781	Ppib	1.44406	0.234038	1	1.22667	-0.234038	1
ENSRNOG00000047225	Tma7	3.09546	0.309073	1	2.49689	-0.309073	1
ENSRNOG00000058898	Nedd4	1.49589	-0.377408	1	1.94525	0.377408	1
ENSRNOG00000006545	Septin7	4.00633	-0.110719	1	4.326	0.110719	1
ENSRNOG00000021528	Tusc2	1.27373	0.205959	1	1.10328	-0.205959	1
ENSRNOG00000006604	Thy1	3.75454	0.110513	1	3.47677	-0.110513	1
ENSRNOG00000032134	Uqcrc1	2.23643	0.211197	1	1.93073	-0.211197	1
ENSRNOG00000020833	Cspg5	1.21449	-0.0228114	1	1.23393	0.0228114	1
ENSRNOG00000027503	Rps25	6.0132	0.483942	1	4.29697	-0.483942	1
ENSRNOG00000009170	Dmxl2	1.096	-0.186741	1	1.24844	0.186741	1
ENSRNOG00000028884	Atp5mg	9.48633	0.0966908	1	8.86976	-0.0966908	1
ENSRNOG00000015780	Rcn2	1.15524	-0.0689778	1	1.21215	0.0689778	1
ENSRNOG00000018184	Tpm1	1.19227	0.0110169	1	1.18312	-0.0110169	1
ENSRNOG00000022980	Sdhd	1.12562	0.188075	1	0.987142	-0.188075	1
ENSRNOG00000009888	Timm8b	6.02801	0.279415	1	4.96474	-0.279415	1
ENSRNOG00000047179	Aplp2	1.76249	-0.337201	1	2.22833	0.337201	1
ENSRNOG00000016474	Tspan3	2.70298	0.213502	1	2.32994	-0.213502	1
ENSRNOG00000057676	Polr2m	1.05157	-0.0305783	1	1.07424	0.0305783	1
ENSRNOG00000063103	Arpp19	2.47341	0.126717	1	2.26462	-0.126717	1
ENSRNOG00000058866	Myo5a	1.04416	-0.428864	1	1.40813	0.428864	1
ENSRNOG00000011138	Rpl29	6.30941	0.0474444	1	6.10431	-0.0474444	1
ENSRNOG00000009439	Eef1a1	7.24249	0.210667	1	6.25674	-0.210667	1
ENSRNOG00000012406	Pcbp4	1.00714	0.244108	1	0.849232	-0.244108	1
ENSRNOG00000010784	Scg3	2.38454	-0.0871018	1	2.53318	0.0871018	1
ENSRNOG00000042903	Cox7a2	5.45779	0.0345955	1	5.32766	-0.0345955	1
ENSRNOG00000051671	Herc1	1.01454	-0.138881	1	1.11779	0.138881	1
ENSRNOG00000058412	Morf4l1	5.02828	0.0717876	1	4.78328	-0.0717876	1
ENSRNOG00000016592	Gnai2	1.05157	-0.142327	1	1.16134	0.142327	1
ENSRNOG00000014025	Rasgrf1	1.41443	-0.174221	1	1.59685	0.174221	1
ENSRNOG00000008919	Arpp21	2.11795	-0.329936	1	2.66383	0.329936	1
ENSRNOG00000009054	Elmod1	1.52552	-0.294602	1	1.87267	0.294602	1
ENSRNOG00000010277	Idh3a	1.11081	0.000337115	1	1.11053	-0.000337115	1
ENSRNOG00000011381	Acsbg1	1.04416	-0.0407025	1	1.07424	0.0407025	1
ENSRNOG00000018645	Rpsa	7.01293	0.323138	1	5.60348	-0.323138	1
ENSRNOG00000018700	Mobp	1.48849	0.155549	1	1.33554	-0.155549	1
ENSRNOG00000011663	Rnf7	1.28114	0.079345	1	1.21215	-0.079345	1
ENSRNOG00000047853	Ss18l2	1.15524	-0.0945128	1	1.23393	0.0945128	1
ENSRNOG00000069661	Ubl5	2.11795	0.0237008	1	2.08316	-0.0237008	1
ENSRNOG00000020474	Pin1	2.34752	-0.220641	1	2.73642	0.220641	1
ENSRNOG00000018848	Eif1b	1.6366	0.456813	1	1.19038	-0.456813	1
ENSRNOG00000009161	Clasp2	1.17006	0.0469811	1	1.13231	-0.0469811	1
ENSRNOG00000019321	Cck	22.4162	0.375517	1	17.275	-0.375517	1
ENSRNOG00000054172	Ctnnb1	1.15524	-0.111289	1	1.24844	0.111289	1
ENSRNOG00000048812	Gpx1	1.37	0.760523	1	0.805682	-0.760523	1
ENSRNOG00000047734	Chst2	1.30335	-0.0428343	1	1.3428	0.0428343	1
ENSRNOG00000017193	Lingo1	1.42184	-0.344608	1	1.80734	0.344608	1
ENSRNOG00000018671	Commd4	1.03676	-0.386319	1	1.35732	0.386319	1
ENSRNOG00000019007	Rpl14	8.14595	0.281569	1	6.6995	-0.281569	1
ENSRNOG00000018816	Cox5a	4.76909	0.189447	1	4.18084	-0.189447	1
ENSRNOG00000019428	Higd1a	1.94762	-0.0613133	1	2.03235	0.0613133	1
ENSRNOG00000009029	Nptn	5.03568	0.1138	1	4.65263	-0.1138	1
ENSRNOG00000013874	Rplp1	22.505	0.208406	1	19.4743	-0.208406	1
ENSRNOG00000010176	Map2k1	2.03649	0.171459	1	1.80734	-0.171459	1
ENSRNOG00000011302	Rab11a	1.00714	0.160967	1	0.900041	-0.160967	1
ENSRNOG00000013508	Rpl31	4.25811	-0.0492836	1	4.40585	0.0492836	1
ENSRNOG00000056246	Gls	1.45887	-0.471207	1	2.02509	0.471207	1
ENSRNOG00000048320	Ndufa11	2.56227	0.369479	1	1.98154	-0.369479	1
ENSRNOG00000047247	Ptprs	1.75508	-0.27122	1	2.11945	0.27122	1
ENSRNOG00000011677	Slc39a10	0.940487	-0.52587	1	1.35732	0.52587	1
ENSRNOG00000018273	Ncl	1.62179	-0.266737	1	1.95251	0.266737	1
ENSRNOG00000019834	Hsp90ab1	9.56039	0.0264874	1	9.38511	-0.0264874	1
ENSRNOG00000037402	Cops9	2.51784	-0.00059665	1	2.51866	0.00059665	1
ENSRNOG00000010350	Rcan2	0.747947	-0.593476	1	1.13231	0.593476	1
ENSRNOG00000011825	Ndufb3	2.91773	-0.168939	1	3.28079	0.168939	1
ENSRNOG00000014525	Hspd1	1.11081	-0.264258	1	1.33554	0.264258	1
ENSRNOG00000051624	Hspe1	2.30308	-0.0522011	1	2.38801	0.0522011	1
ENSRNOG00000046002	Micos13	3.04362	-0.00245698	1	3.04853	0.00245698	1
ENSRNOG00000067120	Paqr8	0.881244	-0.273844	1	1.06698	0.273844	1
ENSRNOG00000013484	Gsta1	1.9106	0.14466	1	1.7275	-0.14466	1
ENSRNOG00000042503	Ndufv2	2.96957	0.0467754	1	2.87432	-0.0467754	1
ENSRNOG00000012178	Lmbrd1	1.31816	0.0449291	1	1.27748	-0.0449291	1
ENSRNOG00000003597	Tuba4a	4.56914	-0.0307349	1	4.66715	0.0307349	1
ENSRNOG00000014765	Vapa	1.95503	-0.116189	1	2.11945	0.116189	1
ENSRNOG00000015528	Pja2	4.53211	0.0263673	1	4.4494	-0.0263673	1
ENSRNOG00000015633	Cul3	1.07378	-0.173774	1	1.21215	0.173774	1
ENSRNOG00000013977	Bzw1	1.28854	0.158002	1	1.15408	-0.158002	1
ENSRNOG00000015428	Mff	1.74027	-0.253545	1	2.0759	0.253545	1
ENSRNOG00000016133	Sumo1	1.37741	0.140985	1	1.24844	-0.140985	1
ENSRNOG00000017707	Abi2	2.11795	-0.123787	1	2.30817	0.123787	1
ENSRNOG00000023993	Kif1a	2.53265	-0.203852	1	2.91788	0.203852	1
ENSRNOG00000067240	LOC103690742	3.15471	-0.285757	1	3.84695	0.285757	1
ENSRNOG00000015278	Myl12b	2.01427	0.127123	1	1.84363	-0.127123	1
ENSRNOG00000016196	Dlgap1	1.98465	-0.35103	1	2.53318	0.35103	1
ENSRNOG00000011849	Ndufs1	1.11822	0.000522025	1	1.11779	-0.000522025	1
ENSRNOG00000024186	Eef1b2	3.73233	0.260666	1	3.11385	-0.260666	1
ENSRNOG00000018584	LOC100359583	3.25838	0.0820347	1	3.07756	-0.0820347	1
ENSRNOG00000017297	Cab39	1.05897	-0.141206	1	1.1686	0.141206	1
ENSRNOG00000017359	Itm2c	4.658	-0.207348	1	5.37847	0.207348	1
ENSRNOG00000017144	Mea1	1.3626	0.0843669	1	1.28474	-0.0843669	1
ENSRNOG00000017495	Klhdc3	1.06638	0.197401	1	0.929075	-0.197401	1
ENSRNOG00000014180	Prickle4	3.42871	0.27199	1	2.83803	-0.27199	1
ENSRNOG00000016653	Ngef	1.82173	-0.384858	1	2.38075	0.384858	1
ENSRNOG00000011841	Map2	3.5546	-0.1515	1	3.94857	0.1515	1
ENSRNOG00000017730	Psmd1	1.12562	0.230824	1	0.958108	-0.230824	1
ENSRNOG00000047781	Slc25a23	1.88838	0.0629346	1	1.80734	-0.0629346	1
ENSRNOG00000063418	ENSRNOG00000063418	5.94655	0.0305144	1	5.82123	-0.0305144	1
ENSRNOG00000014162	Plekhb2	1.65141	-0.152611	1	1.83637	0.152611	1
ENSRNOG00000047505	Tubb4a	1.46627	0.126185	1	1.3428	-0.126185	1
ENSRNOG00000016660	Cox5b	9.5826	0.166557	1	8.53587	-0.166557	1
ENSRNOG00000012207	Dst	1.39962	-0.156313	1	1.56056	0.156313	1
ENSRNOG00000014806	Pnkd	1.08119	0.333573	1	0.856491	-0.333573	1
ENSRNOG00000018586	Retreg2	1.2293	-0.238628	1	1.45168	0.238628	1
ENSRNOG00000019704	Resp18	1.40703	-0.142045	1	1.5533	0.142045	1
ENSRNOG00000013213	Epha4	1.42924	-0.33137	1	1.80008	0.33137	1
ENSRNOG00000019587	Ptprn	1.11822	-0.478241	1	1.56056	0.478241	1
ENSRNOG00000014718	Acsl3	0.799785	-0.578136	1	1.19764	0.578136	1
ENSRNOG00000014289	Arpc2	1.84395	-0.129618	1	2.01783	0.129618	1
ENSRNOG00000059348	Ube2b	1.28114	-0.367541	1	1.65491	0.367541	1
ENSRNOG00000012840	Sparc	1.79211	0.19198	1	1.56781	-0.19198	1
ENSRNOG00000066088	Ubb	18.1803	0.00541154	1	18.1097	-0.00541154	1
ENSRNOG00000013118	Atox1	1.65881	0.0223211	1	1.63314	-0.0223211	1
ENSRNOG00000002827	Rbfox1	2.08092	-0.435356	1	2.81626	0.435356	1
ENSRNOG00000003815	Slc25a11	1.04416	-0.134417	1	1.14683	0.134417	1
ENSRNOG00000003975	Pfn1	2.92514	0.419671	1	2.18478	-0.419671	1
ENSRNOG00000049219	Rnf187	2.29568	-0.129302	1	2.5114	0.129302	1
ENSRNOG00000002928	Guk1	3.65087	0.0316423	1	3.57113	-0.0316423	1
ENSRNOG00000003125	Rogdi	0.940487	-0.180734	1	1.06698	0.180734	1
ENSRNOG00000004608	Pam16	2.00687	-0.0284765	1	2.04687	0.0284765	1
ENSRNOG00000003328	Cdip1	0.992325	-0.234315	1	1.1686	0.234315	1
ENSRNOG00000020970	Rundc3a	1.26633	0.00377256	1	1.26296	-0.00377256	1
ENSRNOG00000060229	Arf1	3.39908	0.0287189	1	3.3316	-0.0287189	1
ENSRNOG00000053943	Cops3	1.02935	0.215487	1	0.885524	-0.215487	1
ENSRNOG00000017417	Gabarap	2.27346	0.382616	1	1.74201	-0.382616	1
ENSRNOG00000007227	Mien1	1.39962	0.180722	1	1.23393	-0.180722	1
ENSRNOG00000010038	Psmc5	1.94762	0.0178306	1	1.92347	-0.0178306	1
ENSRNOG00000002755	Pafah1b1	0.933082	-0.162505	1	1.04521	0.162505	1
ENSRNOG00000061543	Ap2b1	1.11081	-0.0727263	1	1.1686	0.0727263	1
ENSRNOG00000023344	Rpl23a	6.8426	0.250851	1	5.74865	-0.250851	1
ENSRNOG00000012620	Syngr3	1.07378	0.0486185	1	1.03795	-0.0486185	1
ENSRNOG00000003226	Mprip	0.88865	-0.478683	1	1.24119	0.478683	1
ENSRNOG00000002749	Spag9	1.22189	-0.344435	1	1.5533	0.344435	1
ENSRNOG00000006532	H3f3a	1.85876	0.218096	1	1.59685	-0.218096	1
ENSRNOG00000003846	Pitpna	1.05157	-0.0402284	1	1.0815	0.0402284	1
ENSRNOG00000058739	Snn	0.770163	-0.456708	1	1.05973	0.456708	1
ENSRNOG00000011227	Atp1b2	0.866433	-0.317457	1	1.0815	0.317457	1
ENSRNOG00000004686	Spop	1.12562	-0.017674	1	1.13957	0.017674	1
ENSRNOG00000006989	Vamp2	4.27292	-0.16922	1	4.80506	0.16922	1
ENSRNOG00000004107	Rpl23	6.8352	0.274988	1	5.64703	-0.274988	1
ENSRNOG00000008921	Dynll2	2.61411	-0.103588	1	2.809	0.103588	1
ENSRNOG00000005290	Ywhae	4.9246	0.0527462	1	4.74699	-0.0527462	1
ENSRNOG00000052113	Ppp1r9b	1.02195	-0.344193	1	1.29925	0.344193	1
ENSRNOG00000003542	Hcfc1r1	3.09546	0.0848893	1	2.91788	-0.0848893	1
ENSRNOG00000014179	Rps2	7.30174	0.199192	1	6.35835	-0.199192	1
ENSRNOG00000014568	Ndufb10	1.88097	0.165091	1	1.67669	-0.165091	1
ENSRNOG00000052730	Psmb3	1.6366	0.331282	1	1.29925	-0.331282	1
ENSRNOG00000020487	Coa3	1.16265	-0.126932	1	1.27022	0.126932	1
ENSRNOG00000066047	Rpl38-ps9	4.94682	0.381158	1	3.79614	-0.381158	1
ENSRNOG00000006248	Trim37	0.822001	-0.512654	1	1.17586	0.512654	1
ENSRNOG00000058561	Srrm2	1.28114	-0.348517	1	1.63314	0.348517	1
ENSRNOG00000004814	Elob	6.0132	0.0959176	1	5.62526	-0.0959176	1
ENSRNOG00000018242	Camkk1	1.05897	-0.317056	1	1.32103	0.317056	1
ENSRNOG00000004333	Flywch1	1.17006	-0.174098	1	1.32103	0.174098	1
ENSRNOG00000006542	Atp6v0c	7.29433	-0.0482051	1	7.54147	0.0482051	1
ENSRNOG00000030628	Eif4a1	1.08119	0.217164	1	0.929075	-0.217164	1
ENSRNOG00000021540	Rnf227	1.05157	-0.246038	1	1.24844	0.246038	1
ENSRNOG00000002436	Mmd	2.26606	-0.00839426	1	2.27914	0.00839426	1
ENSRNOG00000005133	Mapt	1.59216	-0.147131	1	1.76379	0.147131	1
ENSRNOG00000009722	Chd3	0.999731	-0.00275931	1	1.00166	0.00275931	1
ENSRNOG00000033568	Mapk8ip3	1.06638	-0.345961	1	1.35732	0.345961	1
ENSRNOG00000002671	Nme2	5.03568	0.437415	1	3.7163	-0.437415	1
ENSRNOG00000002693	Nme1	2.91773	0.245037	1	2.4606	-0.245037	1
ENSRNOG00000069121	Atp5mc1	3.59163	0.162369	1	3.20821	-0.162369	1
ENSRNOG00000009823	Naa38	2.08092	-0.0891176	1	2.21381	0.0891176	1
ENSRNOG00000039350	Gng13	3.89525	0.209291	1	3.3679	-0.209291	1
ENSRNOG00000052620	Rack1	2.88071	0.269727	1	2.38801	-0.269727	1
ENSRNOG00000002886	Myh10	0.970109	-0.0867583	1	1.03069	0.0867583	1
ENSRNOG00000064200	ENSRNOG00000064200	3.02141	0.485507	1	2.15574	-0.485507	1
ENSRNOG00000023095	Npepps	0.947893	-0.0789949	1	1.00166	0.0789949	1
ENSRNOG00000033169	Cpeb4	0.740541	-0.643986	1	1.16134	0.643986	1
ENSRNOG00000003626	Atp5pd	6.25757	0.217957	1	5.37847	-0.217957	1
ENSRNOG00000003967	Vmp1	1.13303	0.0287189	1	1.11053	-0.0287189	1
ENSRNOG00000003990	Grb2	1.096	0.0384341	1	1.06698	-0.0384341	1
ENSRNOG00000032492	Usp22	1.32557	0.0943073	1	1.24119	-0.0943073	1
ENSRNOG00000004291	Cltc	2.79184	-0.300822	1	3.44048	0.300822	1
ENSRNOG00000061270	Git1	1.69584	-0.0741583	1	1.78557	0.0741583	1
ENSRNOG00000003343	Canx	1.98465	0.111497	1	1.83637	-0.111497	1
ENSRNOG00000003147	Sqstm1	3.03622	-0.0956414	1	3.2445	0.0956414	1
ENSRNOG00000003905	Nsf	3.4139	-0.082428	1	3.61468	0.082428	1
ENSRNOG00000029886	Hba-a1	4.3766	-0.622915	1	6.74305	0.622915	1
ENSRNOG00000020644	Nsg2	2.68816	-0.0745112	1	2.83077	0.0745112	1
ENSRNOG00000019551	Psmb6	2.31789	-0.0253885	1	2.35898	0.0253885	1
ENSRNOG00000003661	Sumo2	4.42844	0.0628383	1	4.2389	-0.0628383	1
ENSRNOG00000036688	Arhgdia	1.66622	0.302003	1	1.35006	-0.302003	1
ENSRNOG00000056837	Abr	1.55514	-0.0767304	1	1.6404	0.0767304	1
ENSRNOG00000006557	Cyfip2	4.68763	-0.223275	1	5.47283	0.223275	1
ENSRNOG00000036686	Npb	1.82914	0.241448	1	1.54604	-0.241448	1
ENSRNOG00000004214	Rpl26	11.7598	0.341822	1	9.27623	-0.341822	1
ENSRNOG00000030680	Ddx5	3.42871	-0.1133	1	3.70904	0.1133	1
ENSRNOG00000032825	Rpl30l2	5.45038	0.344786	1	4.28971	-0.344786	1
ENSRNOG00000049361	Gas7	1.04416	-0.368428	1	1.35006	0.368428	1
ENSRNOG00000036701	Actg1	14.3813	0.241122	1	12.1651	-0.241122	1
ENSRNOG00000067979	Uqcrq	6.50936	0.107906	1	6.03899	-0.107906	1
ENSRNOG00000011452	Aldoc	5.52444	-0.0112792	1	5.56719	0.0112792	1
ENSRNOG00000004741	Rpl19	11.3303	0.0972248	1	10.59	-0.0972248	1
ENSRNOG00000006375	Vdac1	1.11822	-0.36721	1	1.44442	0.36721	1
ENSRNOG00000004616	Npm1	1.82914	-0.0614789	1	1.90896	0.0614789	1
ENSRNOG00000006500	Snf8	1.11822	0.106721	1	1.03795	-0.106721	1
ENSRNOG00000016596	Hspa4	1.0886	0.108889	1	1.00892	-0.108889	1
ENSRNOG00000005828	Skp1	5.73919	0.27108	1	4.75425	-0.27108	1
ENSRNOG00000019798	Stub1	1.13303	-0.281923	1	1.3791	0.281923	1
ENSRNOG00000002835	Luc7l3	0.844217	-0.392578	1	1.11053	0.392578	1
ENSRNOG00000003399	Hnrnph1	0.866433	-0.268547	1	1.04521	0.268547	1
ENSRNOG00000068243	Cdk5r1	1.03676	-0.34743	1	1.32103	0.34743	1
ENSRNOG00000009066	Thra	1.39962	0.00611749	1	1.39361	-0.00611749	1
ENSRNOG00000016478	Eif5a	4.16184	0.292266	1	3.39693	-0.292266	1
ENSRNOG00000003256	Ccng1	1.93281	0.0342359	1	1.88718	-0.0342359	1
ENSRNOG00000036798	Dusp3	1.22189	-0.111941	1	1.32103	0.111941	1
ENSRNOG00000018829	RGD1308134	3.36946	-0.0332088	1	3.44774	0.0332088	1
ENSRNOG00000003241	Gabrg2	1.32557	-0.421942	1	1.77831	0.421942	1
ENSRNOG00000047656	Gaa	0.918271	-0.185406	1	1.04521	0.185406	1
ENSRNOG00000003645	Hnrnpab	1.14784	0.407231	1	0.863749	-0.407231	1
ENSRNOG00000063470	Nhp2	1.02195	0.30217	1	0.827457	-0.30217	1
ENSRNOG00000003177	Mat2b	1.30335	0.0700597	1	1.24119	-0.0700597	1
ENSRNOG00000003512	Gabra1	2.74741	-0.317819	1	3.42596	0.317819	1
ENSRNOG00000014107	Omg	1.34038	-0.114538	1	1.45168	0.114538	1
ENSRNOG00000020674	Rpl27	4.85795	0.399784	1	3.68001	-0.399784	1
ENSRNOG00000036814	Atp6v0a1	0.881244	-0.214138	1	1.02343	0.214138	1
ENSRNOG00000033765	Eif1	4.932	-0.0614133	1	5.1462	0.0614133	1
ENSRNOG00000003198	Bmerb1	1.7847	-0.0692261	1	1.87267	0.0692261	1
ENSRNOG00000017496	Cnp	1.22189	0.359364	1	0.95085	-0.359364	1
ENSRNOG00000004099	R3hdm1	1.22189	0.0374361	1	1.19038	-0.0374361	1
ENSRNOG00000003211	Srp9	1.75508	0.272485	1	1.45168	-0.272485	1
ENSRNOG00000046889	Dbi	3.16952	0.0186653	1	3.12837	-0.0186653	1
ENSRNOG00000046996	Pea15	1.81433	0.144685	1	1.6404	-0.144685	1
ENSRNOG00000003206	Actr3	1.62179	0.263184	1	1.35006	-0.263184	1
ENSRNOG00000033790	Hnrnpu	1.14784	-0.21726	1	1.33554	0.21726	1
ENSRNOG00000002544	Kifap3	2.22162	-0.0137858	1	2.24284	0.0137858	1
ENSRNOG00000004423	Zbtb18	1.53292	0.00805945	1	1.52426	-0.00805945	1
ENSRNOG00000003385	Glrx2	1.19968	0.101323	1	1.11779	-0.101323	1
ENSRNOG00000003150	Mpc2	4.20627	0.416132	1	3.15014	-0.416132	1
ENSRNOG00000049560	Glul	9.76774	0.368518	1	7.56325	-0.368518	1
ENSRNOG00000003220	H3f3b	1.01454	0.422998	1	0.754873	-0.422998	1
ENSRNOG00000002773	Rgs4	2.31789	-0.345545	1	2.94691	0.345545	1
ENSRNOG00000003163	Sdhc	1.67362	0.0937162	1	1.56781	-0.0937162	1
ENSRNOG00000028062	Arpc5	1.00714	0.293861	1	0.820199	-0.293861	1
ENSRNOG00000003706	Ufc1	1.28114	-0.0281835	1	1.30651	0.0281835	1
ENSRNOG00000005667	Astn1	1.02935	-0.163926	1	1.15408	0.163926	1
ENSRNOG00000004245	Mgst3	4.08038	0.0208994	1	4.02115	-0.0208994	1
ENSRNOG00000066932	Pfdn2	2.56227	0.159172	1	2.29365	-0.159172	1
ENSRNOG00000002569	Mrps14	1.11081	0.127572	1	1.01618	-0.127572	1
ENSRNOG00000002572	Cacybp	1.89579	0.0343435	1	1.85089	-0.0343435	1
ENSRNOG00000007290	Atp1a2	3.80638	-0.304927	1	4.70344	0.304927	1
ENSRNOG00000002934	Atp1b1	11.4784	0.0185231	1	11.3304	-0.0185231	1
ENSRNOG00000005700	Nsg1	1.80692	-0.122106	1	1.96703	0.122106	1
ENSRNOG00000024689	Hopx	1.10341	0.159506	1	0.987142	-0.159506	1
ENSRNOG00000002050	Igfbp7	1.25892	-0.160759	1	1.40813	0.160759	1
ENSRNOG00000058202	Ppp2r2c	2.11054	-0.096812	1	2.25736	0.096812	1
ENSRNOG00000006593	Grpel1	1.16265	-0.237356	1	1.37184	0.237356	1
ENSRNOG00000002106	Usp46	0.747947	-0.48868	1	1.05247	0.48868	1
ENSRNOG00000005428	Ctbp1	1.6366	-0.0837558	1	1.73476	0.0837558	1
ENSRNOG00000009642	Cct4	1.11822	0.0574779	1	1.07424	-0.0574779	1
ENSRNOG00000002205	Ociad1	1.39222	-0.0456633	1	1.43716	0.0456633	1
ENSRNOG00000059479	Adcy1	1.66622	-0.463985	1	2.30091	0.463985	1
ENSRNOG00000027088	Ube2k	1.42184	0.0362135	1	1.38635	-0.0362135	1
ENSRNOG00000005203	Sec61g	1.7847	-0.00661416	1	1.79282	0.00661416	1
ENSRNOG00000066377	Smim14	0.933082	-0.172421	1	1.05247	0.172421	1
ENSRNOG00000049351	Nat8l	1.11081	-0.0366571	1	1.13957	0.0366571	1
ENSRNOG00000013039	Add1	1.18487	0.179727	1	1.04521	-0.179727	1
ENSRNOG00000055471	Ywhah	10.7082	-0.0489162	1	11.0763	0.0489162	1
ENSRNOG00000056162	Man2b2	2.69557	-0.190847	1	3.07756	0.190847	1
ENSRNOG00000023529	Rpl5	5.91692	-0.0209119	1	6.00269	0.0209119	1
ENSRNOG00000002246	Slc30a9	1.19968	0.2277	1	1.02343	-0.2277	1
ENSRNOG00000027791	AABR07015346.1	1.11822	0.456467	1	0.81294	-0.456467	1
ENSRNOG00000004959	Actr2	3.36946	-0.0422729	1	3.46951	0.0422729	1
ENSRNOG00000004992	Rab1a	1.19968	0.197538	1	1.04521	-0.197538	1
ENSRNOG00000069265	Purb	3.67308	-0.235766	1	4.326	0.235766	1
ENSRNOG00000065022	RGD1560394	1.15524	0.113886	1	1.06698	-0.113886	1
ENSRNOG00000059061	Uqcr10	6.85741	0.226933	1	5.85753	-0.226933	1
ENSRNOG00000008103	Mdh1	8.55325	0.0125854	1	8.47781	-0.0125854	1
ENSRNOG00000015093	Sparcl1	10.5305	-0.204783	1	12.136	0.204783	1
ENSRNOG00000061231	Selenom	3.4213	0.0826874	1	3.22999	-0.0826874	1
ENSRNOG00000002343	Uchl1	7.67941	0.273523	1	6.3511	-0.273523	1
ENSRNOG00000026716	Rpl9-ps30	16.6992	0.168975	1	14.8507	-0.168975	1
ENSRNOG00000002433	G3bp2	1.32557	-0.116053	1	1.43716	0.116053	1
ENSRNOG00000004426	Rps27a	13.6408	0.1962	1	11.9038	-0.1962	1
ENSRNOG00000002125	Ccni	2.16238	-0.071145	1	2.27188	0.071145	1
ENSRNOG00000042419	Acyp2	1.67362	0.270305	1	1.38635	-0.270305	1
ENSRNOG00000003901	Cfap36	1.30335	-0.0272375	1	1.32829	0.0272375	1
ENSRNOG00000005434	Sptbn1	0.851622	-0.252851	1	1.01618	0.252851	1
ENSRNOG00000023389	Ephx4	1.05897	-0.176396	1	1.19764	0.176396	1
ENSRNOG00000002045	Anxa3	1.03676	0.55356	1	0.704064	-0.55356	1
ENSRNOG00000004621	Rtn4	4.35438	0.00202405	1	4.34778	-0.00202405	1
ENSRNOG00000003253	Qdpr	1.6366	0.0952143	1	1.53152	-0.0952143	1
ENSRNOG00000027864	Ppia	15.8254	0.332542	1	12.5643	-0.332542	1
ENSRNOG00000000048	Gak	2.76222	0.0442319	1	2.67835	-0.0442319	1
ENSRNOG00000052080	Camk2b	2.45119	-0.177442	1	2.77271	0.177442	1
ENSRNOG00000064480	Gmfb	1.15524	-0.00757721	1	1.16134	0.00757721	1
ENSRNOG00000016271	Itm2b	5.46519	0.247537	1	4.60182	-0.247537	1
ENSRNOG00000001030	Tsc22d1	2.3253	-0.30143	1	2.86707	0.30143	1
ENSRNOG00000001049	Tpt1	14.248	0.467686	1	10.2997	-0.467686	1
ENSRNOG00000009987	Akap11	1.14784	-0.13709	1	1.26296	0.13709	1
ENSRNOG00000038228	Serp2	1.94022	-0.0303942	1	1.98154	0.0303942	1
ENSRNOG00000006751	Psmd6	1.04416	0.320485	1	0.834715	-0.320485	1
ENSRNOG00000010389	Ndrg2	4.60617	-0.169992	1	5.18249	0.169992	1
ENSRNOG00000016414	Slc22a17	3.54719	-0.103309	1	3.81066	0.103309	1
ENSRNOG00000012594	Sugt1	1.14043	0.165292	1	1.01618	-0.165292	1
ENSRNOG00000039297	Mrpl52	1.00714	0.231933	1	0.856491	-0.231933	1
ENSRNOG00000016460	Clu	7.08698	0.391504	1	5.40025	-0.391504	1
ENSRNOG00000013386	Psmb5	2.53265	0.102056	1	2.35898	-0.102056	1
ENSRNOG00000019895	Nedd8	2.7326	0.167783	1	2.43156	-0.167783	1
ENSRNOG00000010479	Mycbp2	1.26633	-0.299904	1	1.56056	0.299904	1
ENSRNOG00000027839	Ptk2b	1.65141	-0.288047	1	2.01783	0.288047	1
ENSRNOG00000008570	Cadps	1.04416	-0.116155	1	1.13231	0.116155	1
ENSRNOG00000042195	Pabpn1	0.799785	-0.525025	1	1.15408	0.525025	1
ENSRNOG00000014291	Elp3	0.703514	-0.536066	1	1.02343	0.536066	1
ENSRNOG00000053334	Stmn4	2.0587	-0.18701	1	2.34446	0.18701	1
ENSRNOG00000011621	LOC100911576	1.2367	-0.22282	1	1.44442	0.22282	1
ENSRNOG00000025619	Ap1g2	0.918271	-0.272283	1	1.11053	0.272283	1
ENSRNOG00000009090	Dad1	1.58476	0.230017	1	1.35006	-0.230017	1
ENSRNOG00000013505	Vdac2	1.19968	-0.00625722	1	1.20489	0.00625722	1
ENSRNOG00000024022	Ndfip2	1.31816	-0.201711	1	1.517	0.201711	1
ENSRNOG00000009625	Dpysl2	4.36179	-0.0567288	1	4.5365	0.0567288	1
ENSRNOG00000009820	Bnip3l	1.62919	-0.0162685	1	1.64766	0.0162685	1
ENSRNOG00000033261	Fam107a	3.4213	-0.313629	1	4.25342	0.313629	1
ENSRNOG00000054782	Ppp3cb	3.60644	0.0346438	1	3.52032	-0.0346438	1
ENSRNOG00000010737	Mbnl2	1.51811	-0.012701	1	1.53152	0.012701	1
ENSRNOG00000010555	Phyhip	1.71065	-0.232241	1	2.01058	0.232241	1
ENSRNOG00000000340	Rtraf	1.34779	0.287031	1	1.10328	-0.287031	1
ENSRNOG00000008140	Rpl15	4.6506	0.113747	1	4.29697	-0.113747	1
ENSRNOG00000007203	Psmc6	1.59957	0.355642	1	1.24844	-0.355642	1
ENSRNOG00000010331	Ctsb	2.40676	0.21254	1	2.0759	-0.21254	1
ENSRNOG00000013658	Nefl	1.14784	0.0103404	1	1.13957	-0.0103404	1
ENSRNOG00000013916	Nefm	1.85876	0.563055	1	1.2557	-0.563055	1
ENSRNOG00000009783	Camk2g	1.72546	-0.156199	1	1.92347	0.156199	1
ENSRNOG00000009297	Chchd1	1.39222	0.0518025	1	1.3428	-0.0518025	1
ENSRNOG00000017558	Tubb2a	4.50249	0.296024	1	3.66549	-0.296024	1
ENSRNOG00000000133	Txndc15	1.39222	-0.0310905	1	1.42265	0.0310905	1
ENSRNOG00000018122	Tspan17	1.06638	-0.0201907	1	1.0815	0.0201907	1
ENSRNOG00000018091	Gdi2	1.5107	-0.0265106	1	1.53878	0.0265106	1
ENSRNOG00000017163	Pfkp	1.644	-0.153375	1	1.82912	0.153375	1
ENSRNOG00000060141	Epdr1	0.970109	-0.293209	1	1.19038	0.293209	1
ENSRNOG00000016383	Commd3	1.21449	0.417761	1	0.907299	-0.417761	1
ENSRNOG00000018281	Uqcrfs1	1.88838	-0.0480967	1	1.95251	0.0480967	1
ENSRNOG00000017459	C1ql3	1.28114	-0.09058	1	1.36458	0.09058	1
ENSRNOG00000018039	Sncb	5.44298	0.111412	1	5.03733	-0.111412	1
ENSRNOG00000017506	Cltb	1.5107	0.184637	1	1.32829	-0.184637	1
ENSRNOG00000059510	LOC100910792	1.31816	0.0946822	1	1.23393	-0.0946822	1
ENSRNOG00000017372	Higd2a	1.60697	0.19699	1	1.40087	-0.19699	1
ENSRNOG00000062731	Diras2	1.14043	0.206811	1	0.987142	-0.206811	1
ENSRNOG00000018343	Isca1	1.29595	-0.11918	1	1.40813	0.11918	1
ENSRNOG00000018456	C17h6orf62-ps1	1.6366	-0.0472299	1	1.69121	0.0472299	1
ENSRNOG00000049920	Psma2	1.24411	0.116715	1	1.14683	-0.116715	1
ENSRNOG00000018651	Agtpbp1	1.18487	0.0467528	1	1.14683	-0.0467528	1
ENSRNOG00000067284	Spin1	1.19968	-0.153934	1	1.33554	0.153934	1
ENSRNOG00000019223	Atp5f1c	3.15471	0.059452	1	3.02675	-0.059452	1
ENSRNOG00000018839	Ntrk2	1.29595	-0.19133	1	1.48071	0.19133	1
ENSRNOG00000019113	Hnrnpk	1.49589	0.109092	1	1.38635	-0.109092	1
ENSRNOG00000012940	Vps41	1.93281	0.10214	1	1.80008	-0.10214	1
ENSRNOG00000017466	Kif5b	1.70324	-0.0383953	1	1.74927	0.0383953	1
ENSRNOG00000017904	Nol7	1.35519	0.0444862	1	1.31377	-0.0444862	1
ENSRNOG00000050767	Nrn1	1.85135	-0.257125	1	2.21381	0.257125	1
ENSRNOG00000018972	Rab18	1.04416	-0.00144305	1	1.04521	0.00144305	1
ENSRNOG00000002255	Fam162a	1.39222	0.43109	1	1.03069	-0.43109	1
ENSRNOG00000001815	Eif4a2	5.13195	0.0475506	1	4.96474	-0.0475506	1
ENSRNOG00000001837	Sst	2.21422	-0.19779	1	2.54044	0.19779	1
ENSRNOG00000064186	Tagln3	4.59136	0.385327	1	3.51306	-0.385327	1
ENSRNOG00000001709	Ap2m1	5.03568	0.0287189	1	4.93571	-0.0287189	1
ENSRNOG00000063031	Fam131a	1.11081	-0.317839	1	1.38635	0.317839	1
ENSRNOG00000001682	Ttc3	4.99865	-0.256902	1	5.97366	0.256902	1
ENSRNOG00000001738	Eif4g1	0.866433	-0.498029	1	1.22667	0.498029	1
ENSRNOG00000064222	Rpl35a	2.20681	0.552281	1	1.50249	-0.552281	1
ENSRNOG00000001992	Atp6v1a	2.76962	-0.377636	1	3.60016	0.377636	1
ENSRNOG00000001719	Psmd2	0.992325	-0.0543368	1	1.03069	0.0543368	1
ENSRNOG00000029912	Septin5	4.658	-0.203455	1	5.36395	0.203455	1
ENSRNOG00000002721	Ndufb4	3.31022	-0.064793	1	3.46225	0.064793	1
ENSRNOG00000001628	Pcp4	3.52498	0.631944	1	2.27188	-0.631944	1
ENSRNOG00000001880	Dgcr6	1.02935	-0.154881	1	1.14683	0.154881	1
ENSRNOG00000001592	Cct8	1.26633	0.197596	1	1.10328	-0.197596	1
ENSRNOG00000001528	Gap43	4.52471	0.0216642	1	4.45665	-0.0216642	1
ENSRNOG00000001551	Atp5pf	5.48741	0.0404323	1	5.33492	-0.0404323	1
ENSRNOG00000001849	Mapk1	2.53265	-0.0168219	1	2.56221	0.0168219	1
ENSRNOG00000067986	ENSRNOG00000067986	2.20681	0.159963	1	1.97428	-0.159963	1
ENSRNOG00000066813	ENSRNOG00000066813	0.992325	-0.449054	1	1.35732	0.449054	1
ENSRNOG00000001829	Ube2v2	1.35519	0.25766	1	1.13231	-0.25766	1
ENSRNOG00000002115	Sod1	2.82146	-0.104659	1	3.03401	0.104659	1
ENSRNOG00000002021	Son	1.39222	-0.0885188	1	1.48071	0.0885188	1
ENSRNOG00000001640	Tomm70	1.35519	-0.0843437	1	1.43716	0.0843437	1
ENSRNOG00000028014	Cryzl1	1.05897	0.15425	1	0.95085	-0.15425	1
ENSRNOG00000002051	Synj1	2.04389	-0.114927	1	2.21381	0.114927	1
ENSRNOG00000028411	Pcnp	1.13303	-0.147438	1	1.2557	0.147438	1
ENSRNOG00000067943	Ncbp2as2	1.13303	0.0101032	1	1.12505	-0.0101032	1
ENSRNOG00000001611	Rpl24	9.13828	0.159463	1	8.18021	-0.159463	1
ENSRNOG00000001991	Atp5po	5.77622	0.160139	1	5.16798	-0.160139	1
ENSRNOG00000001813	Dnm1l	1.17006	0.0654775	1	1.11779	-0.0654775	1
ENSRNOG00000001862	Ube2l3	1.28854	-0.0357698	1	1.32103	0.0357698	1
ENSRNOG00000001989	Alcam	0.829406	-0.560493	1	1.22667	0.560493	1
ENSRNOG00000006997	App	6.45011	-0.184664	1	7.33098	0.184664	1
ENSRNOG00000022432	Tmem59l	2.01427	-0.195937	1	2.30817	0.195937	1
ENSRNOG00000019277	Vdac3	2.65114	0.00876431	1	2.6348	-0.00876431	1
ENSRNOG00000010830	Slc25a4	9.53077	0.128415	1	8.71733	-0.128415	1
ENSRNOG00000019433	Rab3a	6.4279	0.233511	1	5.46557	-0.233511	1
ENSRNOG00000020178	Cope	1.096	0.22552	1	0.936333	-0.22552	1
ENSRNOG00000013391	Sorbs2	0.925677	-0.461607	1	1.27748	0.461607	1
ENSRNOG00000017689	Itih3	1.29595	-0.126559	1	1.41539	0.126559	1
ENSRNOG00000058359	Fkbp8	2.88811	0.00674852	1	2.87432	-0.00674852	1
ENSRNOG00000019971	Uba52	13.3816	0.129509	1	12.2304	-0.129509	1
ENSRNOG00000019629	Lamp1	1.6366	-0.0533822	1	1.69846	0.0533822	1
ENSRNOG00000000054	Abhd8	1.62919	-0.0721218	1	1.71298	0.0721218	1
ENSRNOG00000019572	Lsm4	1.07378	0.196176	1	0.936333	-0.196176	1
ENSRNOG00000010189	Rps24	5.25784	0.223975	1	4.50021	-0.223975	1
ENSRNOG00000018823	Nisch	1.80692	0.0169896	1	1.78557	-0.0169896	1
ENSRNOG00000043387	Cpe	10.1528	-0.120969	1	11.04	0.120969	1
ENSRNOG00000029441	Klhl2	1.02195	-0.253219	1	1.21941	0.253219	1
ENSRNOG00000011891	Atp6v1b2	2.85108	-0.224314	1	3.3316	0.224314	1
ENSRNOG00000018795	Rpl18a	7.07217	0.191493	1	6.19141	-0.191493	1
ENSRNOG00000019097	Bap1	0.940487	-0.131152	1	1.03069	0.131152	1
ENSRNOG00000013061	Tusc3	1.82914	-0.0614789	1	1.90896	0.0614789	1
ENSRNOG00000012329	Saraf	1.51811	0.0931676	1	1.42265	-0.0931676	1
ENSRNOG00000015182	Ppp2cb	1.31076	-0.189035	1	1.49523	0.189035	1
ENSRNOG00000020602	Ndufa13	3.82119	-0.0500178	1	3.95583	0.0500178	1
ENSRNOG00000013254	Dctn6	1.17746	0.263184	1	0.979883	-0.263184	1
ENSRNOG00000018075	Spcs1	1.27373	0.386532	1	0.972625	-0.386532	1
ENSRNOG00000016064	Tkt	0.940487	-0.131152	1	1.03069	0.131152	1
ENSRNOG00000013961	Ghitm	2.82146	0.0136907	1	2.79448	-0.0136907	1
ENSRNOG00000057367	Glud1	1.61438	-0.341152	1	2.04687	0.341152	1
ENSRNOG00000010731	Gpm6a	7.07217	-0.29803	1	8.69556	0.29803	1
ENSRNOG00000016087	Zmat2	1.25151	-0.061736	1	1.30651	0.061736	1
ENSRNOG00000018774	Rps14	9.5752	0.273584	1	7.91891	-0.273584	1
ENSRNOG00000063070	Pcdhga5	1.45887	-0.51685	1	2.09042	0.51685	1
ENSRNOG00000017568	Rit2	1.39222	-0.0456633	1	1.43716	0.0456633	1
ENSRNOG00000018676	C18h18orf32	1.32557	0.0943073	1	1.24119	-0.0943073	1
ENSRNOG00000020423	Apc	0.977514	-0.192123	1	1.11779	0.192123	1
ENSRNOG00000063313	Csnk1a1	1.17006	0.0748153	1	1.11053	-0.0748153	1
ENSRNOG00000054058	Osbpl1a	3.19914	-0.0332368	1	3.27354	0.0332368	1
ENSRNOG00000045844	Impact	1.59957	-0.232098	1	1.87992	0.232098	1
ENSRNOG00000019525	Hspa9	0.955298	-0.261796	1	1.14683	0.261796	1
ENSRNOG00000062721	Pura	2.22162	-0.253361	1	2.64931	0.253361	1
ENSRNOG00000066854	LOC120098269	2.89552	0.047239	1	2.80174	-0.047239	1
ENSRNOG00000020204	Srp19	1.00714	0.0392882	1	0.979883	-0.0392882	1
ENSRNOG00000020167	Reep5	2.16238	0.0485501	1	2.09042	-0.0485501	1
ENSRNOG00000019422	Egr1	0.896055	-0.371461	1	1.16134	0.371461	1
ENSRNOG00000018851	Ppp2r2b	1.25892	0.151951	1	1.13231	-0.151951	1
ENSRNOG00000019875	Matr3	3.30281	-0.124252	1	3.60016	0.124252	1
ENSRNOG00000012852	Bin1	1.12562	-0.245275	1	1.33554	0.245275	1
ENSRNOG00000069286	Ube2d2	1.07378	0.218543	1	0.921816	-0.218543	1
ENSRNOG00000014503	Celf4	2.48081	-0.28977	1	3.03401	0.28977	1
ENSRNOG00000016043	Aqp4	1.58476	0.24553	1	1.33554	-0.24553	1
ENSRNOG00000065095	Cycs	1.43665	0.548586	1	0.979883	-0.548586	1
ENSRNOG00000017036	Sec11c	1.65881	0.14206	1	1.50249	-0.14206	1
ENSRNOG00000014981	Usp14	1.15524	-0.176506	1	1.30651	0.176506	1
ENSRNOG00000018680	Rpl17	11.4932	0.447167	1	8.427	-0.447167	1
ENSRNOG00000018914	Napg	0.918271	-0.21495	1	1.06698	0.21495	1
ENSRNOG00000018653	Pfdn1	2.80665	0.443756	1	2.06138	-0.443756	1
ENSRNOG00000012405	Tcf4	0.98492	-0.380925	1	1.28474	0.380925	1
ENSRNOG00000017571	Ndufa2	4.82833	0.194783	1	4.21713	-0.194783	1
ENSRNOG00000045637	Rnf14	3.29541	-0.074263	1	3.46951	0.074263	1
ENSRNOG00000013562	Ndfip1	5.53184	0.101908	1	5.15346	-0.101908	1
ENSRNOG00000032878	Cxxc5	0.940487	-0.247405	1	1.11779	0.247405	1
ENSRNOG00000017032	Atp5f1a	6.55379	0.0566694	1	6.30029	-0.0566694	1
ENSRNOG00000057774	RGD1560212	1.42184	-0.0154487	1	1.43716	0.0154487	1
ENSRNOG00000016516	Mbp	11.6339	0.463469	1	8.43426	-0.463469	1
ENSRNOG00000055446	Amfr	1.08119	0.0385667	1	1.05247	-0.0385667	1
ENSRNOG00000003853	Scoc	2.30308	0.371607	1	1.77831	-0.371607	1
ENSRNOG00000014415	Hsbp1	3.02881	0.0971742	1	2.83077	-0.0971742	1
ENSRNOG00000017209	Tubb3	1.90319	-0.026143	1	1.93799	0.026143	1
ENSRNOG00000015335	Rpl13	8.33849	0.0968698	1	7.79552	-0.0968698	1
ENSRNOG00000015843	Itfg1	1.59957	-0.220957	1	1.86541	0.220957	1
ENSRNOG00000017612	Vps35	1.42184	0.228859	1	1.21215	-0.228859	1
ENSRNOG00000017235	Atp6v0d1	2.47341	0.0287189	1	2.4243	-0.0287189	1
ENSRNOG00000003029	Calr	2.11795	0.0287189	1	2.0759	-0.0287189	1
ENSRNOG00000003011	Gadd45gip1	1.24411	0.0545589	1	1.19764	-0.0545589	1
ENSRNOG00000016251	Dnaja2	1.7847	-0.15045	1	1.98154	0.15045	1
ENSRNOG00000012482	Ndrg4	7.64979	-0.0657851	1	8.00601	0.0657851	1
ENSRNOG00000017023	Tcf25	2.76962	-0.278515	1	3.36064	0.278515	1
ENSRNOG00000021808	Tecr	2.48822	-0.247102	1	2.95417	0.247102	1
ENSRNOG00000028717	Ndufb7	2.37714	0.342828	1	1.87267	-0.342828	1
ENSRNOG00000019980	Tomm20	2.51043	-0.0971655	1	2.68561	0.0971655	1
ENSRNOG00000016991	Arl2bp	1.62919	0.172765	1	1.44442	-0.172765	1
ENSRNOG00000016326	Cx3cl1	1.45887	-0.248815	1	1.73476	0.248815	1
ENSRNOG00000003520	Prdx2	3.27319	0.154546	1	2.93965	-0.154546	1
ENSRNOG00000017817	Cox4i1	14.6775	0.0949673	1	13.7401	-0.0949673	1
ENSRNOG00000011782	Got2	1.54773	-0.145779	1	1.71298	0.145779	1
ENSRNOG00000018958	Mt3	22.0459	0.12435	1	20.2219	-0.12435	1
ENSRNOG00000000473	Pfdn6	0.910866	-0.392124	1	1.19764	0.392124	1
ENSRNOG00000000579	Marcks	1.10341	0.0383691	1	1.07424	-0.0383691	1
ENSRNOG00000000798	Gnl1	0.829406	-0.360555	1	1.06698	0.360555	1
ENSRNOG00000053288	Ank3	0.925677	-0.360323	1	1.19038	0.360323	1
ENSRNOG00000000774	Gabbr1	1.88097	-0.243714	1	2.22833	0.243714	1
ENSRNOG00000068887	Ddt	1.5033	0.101231	1	1.40087	-0.101231	1
ENSRNOG00000000547	Tspyl4	2.53265	-0.149129	1	2.809	0.149129	1
ENSRNOG00000046891	Hk1	1.28114	-0.0121534	1	1.29199	0.0121534	1
ENSRNOG00000063919	Tspyl1	1.29595	0.166222	1	1.15408	-0.166222	1
ENSRNOG00000054374	Smim29	1.28854	0.213143	1	1.11053	-0.213143	1
ENSRNOG00000000840	Atp6v1g2	2.12535	-0.114239	1	2.30091	0.114239	1
ENSRNOG00000061216	Tubb5	4.76909	-0.0685783	1	5.00103	0.0685783	1
ENSRNOG00000000610	Cisd1	2.16979	0.0484822	1	2.09768	-0.0484822	1
ENSRNOG00000000571	Psap	6.51676	-0.0739792	1	6.85918	0.0739792	1
ENSRNOG00000000638	Zfp365	1.67362	-0.354186	1	2.14123	0.354186	1
ENSRNOG00000025909	Uqcc2	2.26606	0.0287189	1	2.22107	-0.0287189	1
ENSRNOG00000001295	S100b	7.73125	-0.206436	1	8.92057	0.206436	1
ENSRNOG00000000505	Rpl10a	2.77703	0.0597458	1	2.66383	-0.0597458	1
ENSRNOG00000000541	Glo1	1.68843	-0.0687152	1	1.77105	0.0687152	1
ENSRNOG00000001201	Cstb	1.644	-0.241844	1	1.94525	0.241844	1
ENSRNOG00000061176	Nudt3	1.37	-0.153221	1	1.52426	0.153221	1
ENSRNOG00000000490	Rps10l1	5.32449	0.0693609	1	5.07362	-0.0693609	1
ENSRNOG00000006589	Mif	4.5099	0.071931	1	4.28971	-0.071931	1
ENSRNOG00000001182	Ndufv3	1.10341	0.224115	1	0.943591	-0.224115	1
ENSRNOG00000046705	Snx3	2.39195	0.0924445	1	2.24284	-0.0924445	1
ENSRNOG00000047476	Wasf1	2.0587	-0.00703111	1	2.06864	0.00703111	1
ENSRNOG00000000805	Gja1	1.41443	-0.357862	1	1.8146	0.357862	1
ENSRNOG00000048682	Zwint	13.9592	-0.0809802	1	14.7636	0.0809802	1
ENSRNOG00000061544	Spock2	0.98492	-0.428754	1	1.32829	0.428754	1
ENSRNOG00000000527	Mtch1	2.30308	-0.0738961	1	2.4243	0.0738961	1
ENSRNOG00000000471	B3galt4	7.10179	0.40228	1	5.37121	-0.40228	1
ENSRNOG00000028356	Chchd10	4.7913	0.142157	1	4.34052	-0.142157	1
ENSRNOG00000008673	Arpc3	2.14016	0.0845067	1	2.01783	-0.0845067	1
ENSRNOG00000025936	Rpl6	5.23563	0.279579	1	4.31149	-0.279579	1
ENSRNOG00000001274	Vps29	1.48849	0.000429872	1	1.48797	-0.000429872	1
ENSRNOG00000001269	Ppp1cc	1.31076	0.344581	1	1.03069	-0.344581	1
ENSRNOG00000001285	Atp2a2	2.74	-0.217365	1	3.18644	0.217365	1
ENSRNOG00000027028	Lamtor4	1.27373	0.123497	1	1.1686	-0.123497	1
ENSRNOG00000001409	Gnb2	2.28827	0.134918	1	2.08316	-0.134918	1
ENSRNOG00000001070	Cdk2ap1	1.096	-0.178377	1	1.24119	0.178377	1
ENSRNOG00000029165	Stx1a	1.13303	-0.0532227	1	1.17586	0.0532227	1
ENSRNOG00000001415	Ap1s1	1.52552	0.246472	1	1.28474	-0.246472	1
ENSRNOG00000001420	Fis1	2.44379	0.156232	1	2.19204	-0.156232	1
ENSRNOG00000001436	Ywhag	5.45038	0.0543938	1	5.24782	-0.0543938	1
ENSRNOG00000000921	Ubl3	1.92541	-0.0931222	1	2.05413	0.0931222	1
ENSRNOG00000001454	Eif4h	1.93281	0.0177478	1	1.90896	-0.0177478	1
ENSRNOG00000001440	Mdh2	3.42871	0.0987974	1	3.20095	-0.0987974	1
ENSRNOG00000028733	Prkar1b	2.37714	-0.0110516	1	2.39527	0.0110516	1
ENSRNOG00000001136	Pebp1	7.34617	-0.0240598	1	7.46889	0.0240598	1
ENSRNOG00000000957	Rpl21	7.70163	0.00126433	1	7.6939	-0.00126433	1
ENSRNOG00000001148	Rplp0	6.22055	0.38933	1	4.74699	-0.38933	1
ENSRNOG00000000954	Polr1d	1.39962	0.241023	1	1.18312	-0.241023	1
ENSRNOG00000001346	Cops6	2.00687	0.308827	1	1.61862	-0.308827	1
ENSRNOG00000001170	Cox6a1	15.7365	0.112539	1	14.5531	-0.112539	1
ENSRNOG00000001185	C12h12orf43	2.93995	0.0359869	1	2.86707	-0.0359869	1
ENSRNOG00000065713	Chchd2l1	5.53184	0.110047	1	5.12443	-0.110047	1
ENSRNOG00000034254	Actb	13.974	0.00898685	1	13.8853	-0.00898685	1
ENSRNOG00000001135	Wsb2	1.47368	-0.172915	1	1.66217	0.172915	1
ENSRNOG00000001113	Mmd2	1.05897	0.0901195	1	0.9944	-0.0901195	1
ENSRNOG00000000701	Iscu	1.39222	0.269033	1	1.15408	-0.269033	1
ENSRNOG00000027049	Atp5mf	7.78309	0.214328	1	6.70676	-0.214328	1
ENSRNOG00000000990	Pdap1	1.39962	0.163946	1	1.24844	-0.163946	1
ENSRNOG00000000996	Arpc1a	1.72546	0.0348975	1	1.68395	-0.0348975	1
ENSRNOG00000000894	Fry	0.851622	-0.322753	1	1.06698	0.322753	1
ENSRNOG00000011222	Dynll1	9.99731	0.258606	1	8.35441	-0.258606	1
ENSRNOG00000000938	Ran	3.42871	0.148608	1	3.09208	-0.148608	1
ENSRNOG00000000923	Cct6a	1.11822	0.0192586	1	1.10328	-0.0192586	1
ENSRNOG00000025235	Tmem130	1.27373	-0.216133	1	1.48071	0.216133	1
ENSRNOG00000001173	Cabp1	1.03676	-0.282941	1	1.26296	0.282941	1
ENSRNOG00000057823	Ubc	5.28006	0.11833	1	4.86313	-0.11833	1
ENSRNOG00000000902	Hsph1	1.2367	-0.22282	1	1.44442	0.22282	1
ENSRNOG00000049229	Pomp	4.33217	0.280961	1	3.56387	-0.280961	1
ENSRNOG00000030644	Mt-nd1	82.3482	-0.158272	1	91.884	0.158272	1
ENSRNOG00000031033	Mt-nd2	108.674	-0.0449621	1	112.099	0.0449621	1
ENSRNOG00000034234	Mt-co1	268.194	-0.0440263	1	276.465	0.0440263	1
ENSRNOG00000030371	Mt-co2	236.855	-0.0250254	1	240.964	0.0250254	1
ENSRNOG00000033299	Mt-atp8	13.1964	0.362224	1	10.2634	-0.362224	1
ENSRNOG00000031979	Mt-atp6	242.12	-0.101804	1	259.785	0.101804	1
ENSRNOG00000030700	Mt-co3	303.903	-0.0209334	1	308.3	0.0209334	1
ENSRNOG00000033615	Mt-nd3	26.8224	0.179263	1	23.6841	-0.179263	1
ENSRNOG00000031053	Mt-nd4l	5.3393	0.104614	1	4.96474	-0.104614	1
ENSRNOG00000029707	Mt-nd4	86.9099	-0.179787	1	98.4311	0.179787	1
ENSRNOG00000029971	Mt-nd5	12.2782	-0.0491463	1	12.7022	0.0491463	1
ENSRNOG00000031766	Mt-cyb	110.696	-0.18675	1	125.977	0.18675	1
ENSRNOG00000070284	ENSRNOG00000070284	1.19227	0.437832	1	0.878266	-0.437832	1
ENSRNOG00000068039	ENSRNOG00000068039	19.691	0.227265	1	16.8177	-0.227265	1
ENSRNOG00000065867	AABR07015057.1	11.9894	0.244448	1	10.1182	-0.244448	1
ENSRNOG00000047746	AABR07000398.1	25.0673	0.190412	1	21.9639	-0.190412	1
