# Supplementary material for: Spatial transcriptomics on an expanded dataset at the brain-electrode interface: exploration of variability and identification of novel biomarkers
Source: Front Neurosci. 2026 Jun 15;20:1852774. doi: 10.3389/fnins.2026.1852774 (PMC13311015; doi:10.3389/fnins.2026.1852774)
Supplement: Supplementary file 1 [file Data_Sheet_1.zip › Supplementary_tables/Supplementary_Table-8_SpotCounts.xlsx]

## Sheet: Sheet1
Number of spots selected for analysis
	Differntial Expression			Variance and DiffCoRank
		Near	Far		Near	Far
	1 week B	19	20		20	21		Differential expression
	1 week C	19	20		15	15				Near	Far
	1 week D	19	20		19	19		1 week	Mean	19	20
	1 week E	19	20		19	12			SEM	0	0
	1 week F	19	20		20	20		6 week	Mean	19	20
	1 week G	19	20		19	18			SEM	0	0
	1 week H	19	20		19	20
Total		133	140		131	125
	6 week B	19	20		19	18		Variance and DiffCoRank
	6 week C	19	20		20	20				Near	Far
	6 week F	19	20		19	14		1 week	Mean	18.7143	17.8571
	6 week G	19	20		22	23			SEM	0.644179	1.22336
	6 week H	19	20		20	19		6 week	Mean	20.1429	19.2857
	6 week I	19	20		20	20			SEM	0.404061	1.06266
	6 week J	19	20		21	21
Total		133	140		141	135
